# Supplementary material for: Strap associates with Csde1 and affects expression of select Csde1-bound transcripts
Source: PLoS One. 2018 Aug 23;13(8):e0201690. doi: 10.1371/journal.pone.0201690 (PMC6107111; doi:10.1371/journal.pone.0201690)
Supplement: S1 Table — (XLSX) [file pone.0201690.s006.xlsx]

## Sheet: Sheet1
Supplemental Table 1	Transcripts enriched on streptavidin beads incubated with lysate from BirA/biotagCsde1 cells compared to BirA cells.
	Selected for a False Discovery Rate (FDR) <5% in previous experiments (Moore et al., 2018), in cells transduced with control shRNA (Sc002), or two shRNAs directed against Strap.
	Three independent experiments per condition.
ensembl_gene_id	gene	FDR				Fold change (2log)				base mean (normalised read count)
		MEL	Sc002	sh-Strap		MEL	Sc002	sh-Strap		MEL	Sc002	sh1-Strap	sh2-Strap
ENSMUSG00000026260	Ndufa10	5.82531e-16	1.42943e-08	3.49637e-15		3.80988	2.44656	2.22312		1422.16	3024.59	2143.52	1591.45
ENSMUSG00000087412	Gm15501	1.1661e-13	1.45325e-16	1.08042e-33		3.86433	3.60409	3.49994		1584.57	920.586	664.393	455.317
ENSMUSG00000010911	Apip	1.07811e-11	1.94634e-07	5.5055e-15		3.28464	2.76835	2.58024		146.004	317.886	269.595	132.879
ENSMUSG00000029622	Arpc1b	1.07811e-11	1.23724e-15	3.1099e-18		4.0131	2.83739	3.0535		1077.44	1311.44	1099.94	1350.74
ENSMUSG00000089764	Gm16580	1.07811e-11	1.40769e-30	6.98147e-75		3.42061	3.76214	4.08464		2782.27	16611.7	15885.4	14517.5
ENSMUSG00000017264	Exosc10	8.48039e-11	6.88596e-13	5.13223e-11		3.42698	2.84063	2.27465		303.114	629.678	421.431	338.488
ENSMUSG00000024414	Mrpl27	1.23263e-10	1.26843e-09	4.26784e-14		3.21696	2.44649	2.21023		196.046	438.442	304.584	321.509
ENSMUSG00000028797	Tmem234	1.89087e-10	1.68794e-14	8.44952e-19		3.35857	2.66653	2.75504		1904.5	1627.02	1402.43	1455.6
ENSMUSG00000074476	Spc24	2.26453e-10	1.87418e-06	1.62587e-05		4.01725	2.07331	1.65738		2337.45	434.164	300.885	225.335
ENSMUSG00000022283	Pabpc1	3.21583e-10	1.82253e-23	9.69231e-72		3.1568	3.29481	3.73206		10001.2	13875.7	15003.8	12188.2
ENSMUSG00000046993	Gm5637	4.29649e-10	1.03346e-07	2.17573e-14		3.96714	2.5287	2.94602		96.2196	293.701	185.183	268.307
ENSMUSG00000059058	Tma7-ps	6.00645e-10	1.58573e-10	2.09079e-22		3.18163	2.42088	2.78773		307.911	647.685	783.774	552.518
ENSMUSG00000030045	Mrpl19	1.34085e-09	7.65858e-06	1.14708e-17		2.77958	2.06719	1.90623		242.477	347.717	310.253	251.956
ENSMUSG00000016503	Gtf3a	2.82205e-09	0.000173536	1.38648e-05		2.865	1.70737	1.64573		337.293	536.892	416.622	375.964
ENSMUSG00000028029	Aimp1	1.15617e-08	0.000661153	3.54575e-06		2.55093	1.51438	1.04321		213.7	476.515	336.93	270.447
ENSMUSG00000032126	Hmbs	5.14359e-08	8.84202e-09	2.84436e-15		2.67945	2.3785	2.65152		453.465	293.988	296.577	164.808
ENSMUSG00000028161	Ppp3ca	8.94107e-08	8.95721e-05	0.000364507		2.64478	1.96154	1.57173		181.817	158.278	219.082	88.1914
ENSMUSG00000024158	Hagh	1.22578e-07	0.211098	0.000505512		2.62345	0.907315	1.23805		124.981	192.813	186.029	182.61
ENSMUSG00000028745	Capzb	1.55556e-07	0.007718	4.53647e-07		2.42946	1.36312	1.54481		335.025	341.453	269.855	293.678
ENSMUSG00000022234	Cct5	2.08445e-07	0.00182683	0.000737268		2.16562	1.36586	0.822634		1622.16	1606.77	1130.65	999.712
ENSMUSG00000016510	Mtif3	2.31052e-07	0.000992831	8.59682e-06		2.51077	1.54397	1.48053		334.418	503.781	442.59	390.735
ENSMUSG00000011114	Tbrg1	2.31052e-07	0.0165843	0.0959468		2.44016	1.35641	0.695193		277.876	401.75	207.707	257.072
ENSMUSG00000019797	1700021F05Rik	2.63213e-07	0.00975214	5.23016e-05		2.43324	1.21415	1.19342		261.347	436.372	364.183	329.52
ENSMUSG00000029388	Eif2b1	5.05947e-07	0.00208798	0.000124753		2.48007	1.53901	1.19013		185.478	419.565	332.406	339.283
ENSMUSG00000020027	Socs2	6.54728e-07	1.70762e-07	8.22577e-05		2.80387	2.54468	2.10355		231.275	251.89	278.001	209.913
ENSMUSG00000029199	Lias	6.73374e-07	0.000928442	4.68701e-15		2.6494	1.74679	1.9062		190.731	280.359	286.776	198.51
ENSMUSG00000028932	Psmc2	8.64912e-07	3.81379e-10	7.68996e-21		2.38804	2.33153	1.76656		622.358	2048.92	1435.24	1076.12
ENSMUSG00000004610	Etfb	8.70983e-07	0.0857912	9.44018e-05		2.78807	0.977173	1.73805		410.516	594.024	510.902	568.703
ENSMUSG00000074269	Rec114	8.70983e-07	0.000304235	3.76125e-16		2.51377	1.50368	1.71203		470.987	795.787	636.783	568.729
ENSMUSG00000000295	Hddc2	1.68946e-06	8.00437e-05	3.47546e-05		2.82894	1.96716	1.48885		71.1271	132.061	106.171	77.9657
ENSMUSG00000001403	Ube2c	2.15008e-06	0.0726742	0.000270952		2.54846	1.18001	1.07547		222.25	295.452	183.033	150.531
ENSMUSG00000020321	Mdh1	2.36745e-06	0.0852829	0.011908		2.24003	1.05803	0.648679		179.529	268.263	172.972	159.905
ENSMUSG00000019773	Fbxo5	2.4686e-06	0.29018	0.415618		2.41349	0.954401	0.501819		123.399	95.2954	107.899	73.3373
ENSMUSG00000001105	Ift20	3.51055e-06	5.27528e-06	5.80113e-06		2.66422	2.25456	1.78331		68.3325	112.61	100.048	105.512
ENSMUSG00000033916	Chmp2a	5.00885e-06	0.038815	1.28698e-05		2.229	1.09589	1.12273		160.411	371.965	286.512	308.095
ENSMUSG00000047675	Rps8	7.52734e-06	1.64178e-22	1.36249e-15		2.95308	3.84451	3.28837		97.8151	5627.47	3091.15	2981.39
ENSMUSG00000047675	Rps8	7.52734e-06	NA	NA		2.95308	NA	NA		97.8151	NA	NA	NA
ENSMUSG00000041560	Gltscr2	2.26058e-05	0.170038	2.10997e-05		2.16528	0.927494	1.60478		791.384	1030.81	845.677	785.206
ENSMUSG00000024273	2700062C07Rik	2.31851e-05	0.29018	0.0214728		2.36553	0.971793	0.724197		80.1149	59.1686	60.7243	51.0402
ENSMUSG00000037628	Cdkn3	2.66325e-05	0.0763583	0.0569659		2.67677	1.26475	0.941499		36.6604	89.7293	70.8988	38.3527
ENSMUSG00000028869	Gnl2	3.1014e-05	0.0083862	1.93982e-05		2.0662	1.18188	1.1541		105.002	485.989	486.485	412.044
ENSMUSG00000002102	Psmc3	3.22237e-05	0.623267	0.0691959		2.0291	0.521321	0.801669		342.594	341.42	249.938	329.475
ENSMUSG00000080893	Gm15920	4.13618e-05	0.0165843	0.000125147		2.1043	1.19726	0.973329		298.766	472.683	332.707	319.49
ENSMUSG00000027566	Psma7	4.13618e-05	0.0133745	0.00356597		2.28475	1.11358	1.13933		1303.31	935.611	706.684	675.873
ENSMUSG00000018882	Mrpl45	4.55429e-05	0.138505	0.0400507		2.36856	0.938201	0.946933		642.831	369.71	307.521	331.238
ENSMUSG00000003355	Fkbp11	5.33719e-05	2.83403e-12	2.63573e-19		2.87712	2.80504	2.7159		119.213	219.166	157.228	198.207
ENSMUSG00000046721	Rpl14-ps1	6.34261e-05	0.0381404	0.000166038		2.29021	1.05148	1.0606		485.742	2587.48	2314.9	1967.61
ENSMUSG00000087352	Gm12999	6.41624e-05	0.14517	0.00249639		2.55429	0.812155	1.2595		818.559	794.675	695.6	892.566
ENSMUSG00000030298	Sec13	6.97817e-05	0.257735	0.178976		2.12897	0.836669	0.616316		348.681	181.229	92.654	125.352
ENSMUSG00000001674	Ddx18	7.24732e-05	1.26843e-09	8.44952e-19		2.64225	2.56584	2.62938		49.4507	164.474	176.227	151.328
ENSMUSG00000028861	Mrps15	7.54234e-05	0.0834857	0.000209806		2.13821	0.967054	1.08031		236.168	745.262	643.768	530.558
ENSMUSG00000053477	Tcf4	8.20088e-05	0.000382039	5.99893e-10		2.1303	1.6989	1.82062		179.548	347.091	543.737	308.465
ENSMUSG00000054808	Actn4	0.000102642	1.38377e-07	1.89819e-13		2.4705	2.10947	2.85312		83.6253	370.958	434.007	526.643
ENSMUSG00000028729	Ebna1bp2	0.000105214	0.111924	0.00061283		2.19573	0.845779	0.97082		411.195	624.986	588.821	536.671
ENSMUSG00000068706	Gm10250	0.000122571	8.87259e-05	2.68494e-06		2.24947	1.69634	1.30599		210.383	669.002	473.031	527.757
ENSMUSG00000051355	Commd1	0.000122576	0.000968405	2.26596e-05		2.19179	1.77245	1.3459		71.7762	231.525	146.569	160.05
ENSMUSG00000061731	Ext1	0.000122576	0.00963331	3.39722e-06		2.44595	1.4034	1.46368		47.059	196.959	207.293	177.41
ENSMUSG00000026229	Psmd1	0.000131669	0.00211648	0.000176027		1.96542	1.39727	1.0527		172.412	301.998	246.966	180.384
ENSMUSG00000035443	Thyn1	0.000131669	0.00278933	0.0853171		2.39735	1.53532	0.71686		49.6305	240.939	206.746	166.789
ENSMUSG00000034321	Exosc1	0.000176868	0.789189	0.379505		1.81821	0.325671	0.419569		175.58	233.301	238.763	181.44
ENSMUSG00000037070	Rbmxl1	0.000181119	0.650554	0.972838		1.95624	0.611601	-0.0257851		112.112	78.0548	73.5542	52.6048
ENSMUSG00000030785	Cox6a2	0.000196212	0.0143452	1.66704e-05		2.20609	1.13707	1.79289		79.7775	380.275	536.484	323.335
ENSMUSG00000068921	Dap3	0.000196629	0.0810273	0.136418		1.85625	1.03598	0.467673		130.867	191.263	156.132	130.544
ENSMUSG00000033099	Nol12	0.000209756	0.509969	0.0804059		2.17865	0.635255	1.0134		119.78	193.684	198.796	197.554
ENSMUSG00000038510	Rpf2	0.000209756	0.000185821	0.00554789		2.34978	1.86755	1.25261		183.125	307.488	289.822	153.573
ENSMUSG00000015971	Actr8	0.000217037	0.0908759	0.139886		2.47287	1.23424	0.823243		39.1299	71.3991	60.425	72.5808
ENSMUSG00000022370	Mrpl13	0.000217037	0.00804025	0.0618386		1.78374	1.53234	0.868582		278.621	791.754	613.171	405.641
ENSMUSG00000032299	Commd4	0.00021961	0.0632088	0.000371892		1.99341	0.99676	1.43332		265.45	311.118	280.367	277.803
ENSMUSG00000054428	Atpif1	0.000263936	0.0305921	2.80415e-05		2.33119	1.12993	1.18349		1345.46	1984.46	1514.64	1720.2
ENSMUSG00000078183	Gm15610	0.000293147	3.85433e-07	6.15349e-22		2.6735	2.50481	2.92254		22.9155	132.805	194.766	114.775
ENSMUSG00000031506	Ptpn7	0.000311417	0.00420453	3.13222e-07		2.13292	1.51767	1.56671		75.1607	108.402	123.861	105.291
ENSMUSG00000019897	Ccdc59	0.000317432	0.114465	0.00416564		2.42445	1.11673	1.23023		108.288	180.738	224.067	121.964
ENSMUSG00000036533	Cdc42ep3	0.000317472	0.207249	0.00294932		2.37136	1.031	1.1335		40.0737	73.0887	87.847	53.5279
ENSMUSG00000001441	Npepps	0.000348896	0.374355	0.00178771		1.89043	0.748345	0.86554		74.3422	115.919	136.633	137.738
ENSMUSG00000009863	Sdhb	0.000348896	0.0133745	0.000996898		1.69721	1.1503	1.27803		445.692	587.732	414.416	446.217
ENSMUSG00000044881	Coa4	0.000365231	0.0143452	0.000772514		2.49063	1.63579	1.20204		26.2106	127.827	97.5726	61.4857
ENSMUSG00000036850	Mrpl41	0.000389372	0.00148566	0.000263225		2.21807	1.56269	0.974841		82.3263	244.349	179.87	159.689
ENSMUSG00000045160	Bola3	0.000394691	0.00550211	5.40281e-06		2.60655	1.4431	1.48487		122.802	263.103	265.257	220.133
ENSMUSG00000021118	Plek2	0.000397065	NA	NA		2.18449	NA	NA		59.8342	NA	NA	NA
ENSMUSG00000024132	Eci1	0.000469212	0.0357921	0.00696671		1.95055	1.16944	1.05137		76.4953	190.768	121.232	158.925
ENSMUSG00000006732	Mettl1	0.000469212	8.67687e-06	1.99232e-10		2.72131	2.18437	2.21337		88.9787	146.039	136.747	135.776
ENSMUSG00000025381	Cnpy2	0.000523708	7.65858e-06	5.32149e-09		2.02072	2.09302	1.43891		156.633	939.885	591.922	740.511
ENSMUSG00000015092	Edf1	0.000523708	0.0926098	0.000584108		2.02469	0.945597	1.69691		243.346	578.372	542.395	655.334
ENSMUSG00000082820	Gm13803	0.000633428	0.153894	0.0182783		2.54884	1.10618	1.14497		24.188	70.4362	64.0703	48.7966
ENSMUSG00000043024	Gm16433	0.000658859	0.000153632	1.6973e-16		2.12191	1.9869	2.57991		65.772	90.691	112.413	77.5396
ENSMUSG00000025794	Rpl14	0.00067635	0.0119317	2.06305e-13		1.779	1.24718	1.45554		99.5974	720.817	751.445	643.502
ENSMUSG00000024966	Stip1	0.000854865	0.387773	0.0889855		1.98781	0.700762	0.610889		308.656	569.757	457.783	422.613
ENSMUSG00000028334	Nans	0.000861157	0.204571	0.0350053		1.81674	0.815784	1.09299		256.52	520.635	390.554	522.506
ENSMUSG00000000325	Arvcf	0.00101201	0.216452	4.3101e-07		2.06983	0.895906	1.43342		42.9054	123.063	110.704	133.818
ENSMUSG00000029198	Grpel1	0.00116181	0.626398	0.417079		1.61441	0.471092	0.352724		342.263	547.195	385.748	399.085
ENSMUSG00000024829	Mrpl21	0.00119116	0.520244	0.219404		1.92932	0.65298	0.565922		137.274	119.601	88.7526	88.7646
ENSMUSG00000006050	Sra1	0.00122647	0.353458	0.351653		1.55342	0.7372	0.371241		200.205	391.676	338.607	275.991
ENSMUSG00000072898	Gm10434	0.00126379	0.226582	0.0136627		2.80994	1.22373	2.2546		24.8735	54.8057	90.5584	79.1122
ENSMUSG00000059363	Fxn	0.00134187	0.563918	0.0618151		1.63586	0.648731	1.09397		144.75	83.9667	74.4799	93.8181
ENSMUSG00000081094	Rpl19-ps11	0.00149602	0.00975214	0.000260555		1.90137	1.27806	1.77697		1564.78	2911.37	2460.16	2626.6
ENSMUSG00000037531	Mrpl47	0.00153639	0.000124185	0.000105158		1.99855	1.83859	1.29924		155.527	491.494	418.899	213.777
ENSMUSG00000046756	Mrps7	0.00162191	0.516641	0.0635777		1.72862	0.630946	0.714373		89.4965	168.284	144.161	168.228
ENSMUSG00000029642	Polr1d	0.00162191	0.0268551	0.0207089		1.72275	1.26969	0.585704		137.729	552.274	339.842	332.151
ENSMUSG00000033970	Rfc3	0.00169378	0.589913	0.418516		1.64459	0.626245	0.399348		111.779	130.516	111.323	134.087
ENSMUSG00000020778	Ten1	0.00169507	0.000430205	1.28698e-05		2.35453	1.79633	1.68133		22.1238	120.026	96.6566	74.8039
ENSMUSG00000006024	Napa	0.00203442	0.551791	0.02851		1.65958	0.512538	0.881912		126.174	326.958	321.705	353.005
ENSMUSG00000046982	Tshz1	0.00203442	0.708396	0.359978		1.59831	0.394264	0.570672		353.967	317.097	477.665	162.72
ENSMUSG00000066233	Tmem42	0.00203442	NA	NA		2.14364	NA	NA		27.424	NA	NA	NA
ENSMUSG00000030189	Ybx3	0.0020635	0.14517	5.23016e-05		1.69707	0.890913	1.3238		465.442	818.35	997.838	550.575
ENSMUSG00000026615	Eprs	0.00240811	0.325339	0.57218		1.72106	0.732847	0.290309		1029.53	2064.54	1723.29	1128.1
ENSMUSG00000017176	Nt5c3b	0.00240811	0.0133745	0.0295472		2.24959	1.47202	1.08539		29.9961	94.73	69.7259	90.7981
ENSMUSG00000030884	Uqcrc2	0.00243251	0.00100585	0.314342		1.56386	1.42272	0.408226		243.398	695.412	454.498	417.181
ENSMUSG00000001016	Ilf2	0.00256811	0.353458	0.927649		1.51154	0.775617	0.067655		167.576	330.556	227.067	234.503
ENSMUSG00000030220	Arhgdib	0.0026076	0.745516	0.261145		1.52609	0.392078	0.486774		588.473	183.466	141.336	134.452
ENSMUSG00000019362	D8Ertd738e	0.0026076	0.74441	0.0829015		1.79268	0.340899	1.16146		256.587	518.875	585.759	736.209
ENSMUSG00000003779	Kif20a	0.0026076	0.650554	0.634547		1.96304	0.522143	0.24838		82.807	159.741	134.384	117.948
ENSMUSG00000022881	Rfc4	0.0026076	0.0492317	0.550126		1.92257	1.23779	0.376241		554.123	285.549	289.146	142.347
ENSMUSG00000034390	Cmip	0.00270717	0.0203662	4.78109e-07		1.93314	1.18374	1.84189		114.635	232.093	257.781	340.409
ENSMUSG00000034274	Thoc5	0.00276407	0.356093	0.075901		1.78566	0.851536	0.900623		71.947	132.532	101.372	66.3711
ENSMUSG00000063870	Chd4	0.00289243	2.62874e-07	1.87212e-27		2.03942	1.88988	2.80968		137.322	813.479	996.084	750.041
ENSMUSG00000030662	Ipo5	0.00289243	0.460517	0.54812		1.67223	0.699068	0.443509		114.702	191.255	137.597	119.059
ENSMUSG00000020691	Mettl2	0.00303065	0.687704	0.319327		1.96359	0.580125	0.544723		36.4818	57.1968	59.2878	42.578
ENSMUSG00000006717	Acot13	0.00307816	0.159935	0.332653		1.63839	0.939708	0.411734		98.0084	620.571	428.135	449.617
ENSMUSG00000022313	Utp23	0.00315355	0.413068	0.0108586		1.89513	0.740325	0.798011		101.337	103.728	106.18	82.0549
ENSMUSG00000068739	Sars	0.00316037	0.170113	0.000269694		1.47822	0.844061	1.43094		292.559	811.52	761.87	929.383
ENSMUSG00000022312	Eif3h	0.0033184	0.134207	0.0078819		1.4274	1.03599	0.784431		477.787	1800.16	1317.36	859.028
ENSMUSG00000033047	Eif3l	0.0033184	0.000415314	0.463779		1.463	1.69905	0.519497		280.493	437.849	252.884	206.2
ENSMUSG00000028140	Mrpl9	0.0033184	0.000333956	0.00496869		1.74019	1.59845	0.915397		214.684	653.978	469.912	299.985
ENSMUSG00000035765	Dym	0.00346807	0.0292983	0.00707815		1.74364	1.29842	1.05526		60.3139	147.334	101.581	124.326
ENSMUSG00000020441	2310033P09Rik	0.00347113	0.0508442	0.000224235		2.34695	1.52472	2.50133		41.4402	105.026	139.637	162.601
ENSMUSG00000022216	Psme1	0.00347113	0.010548	0.0724587		1.87479	1.32595	0.694308		64.5643	223.264	141.942	143.767
ENSMUSG00000024346	Pfdn1	0.00396458	0.554802	0.0507246		1.89644	0.513707	0.806574		128.381	286.568	277.49	259.384
ENSMUSG00000031590	Frg1	0.00411405	0.979186	0.809582		1.67166	0.0444527	-0.280456		226.492	82.1968	96.1573	51.504
ENSMUSG00000028555	Ttc39a	0.00413929	0.326464	0.227227		2.28627	0.873858	0.590403		23.8699	94.7359	62.0567	77.9754
ENSMUSG00000025208	Mrpl43	0.00427261	2.43903e-05	3.21794e-07		1.78716	1.72256	1.09614		140.919	706.148	469.26	624.78
ENSMUSG00000024683	Mrpl16	0.00438612	0.0083862	0.00775379		1.93172	1.43749	0.74955		73.1837	208.82	133.98	159.829
ENSMUSG00000051483	Cbr1	0.00454565	0.14517	3.06967e-07		1.82893	1.05304	1.51009		44.6577	115.611	103.156	106.507
ENSMUSG00000078480	Mrpl48-ps	0.00454565	0.00501062	0.00113722		1.95957	1.65795	1.40061		33.3667	76.4754	58.1216	45.01
ENSMUSG00000022452	Smdt1	0.00463411	0.0794129	0.000686363		1.65504	0.934523	1.37772		179.312	549.57	484.639	675.379
ENSMUSG00000052738	Suclg1	0.00481212	0.40885	0.364629		1.55859	0.669099	0.31402		170.257	280.133	241.23	177.916
ENSMUSG00000028760	Eif4g3	0.00492237	0.0384749	0.0432701		1.67069	1.15911	0.80114		65.7543	145.142	159.295	114.815
ENSMUSG00000085399	Foxd2os	0.00530398	0.754724	0.0496809		1.69429	0.413116	0.733361		45.322	71.9916	87.3508	65.7442
ENSMUSG00000039682	Lap3	0.00531954	0.387773	0.865283		1.50612	0.690278	0.117076		201.86	173.063	138.896	140.095
ENSMUSG00000026970	Rbms1	0.00531954	1.47488e-05	4.27666e-21		1.90382	2.04096	1.91693		40.9252	219.339	207.187	163.833
ENSMUSG00000021178	Psmc1	0.00547736	0.378786	0.0243522		1.47753	0.73479	0.802259		156.328	156.303	112.669	133.271
ENSMUSG00000035530	Eif1	0.00606371	0.0104032	2.02026e-05		1.67293	1.12935	1.02366		312.888	569.718	461.771	488.042
ENSMUSG00000039236	Isg20	0.00606371	0.130283	0.0119889		2.01175	1.03552	1.10547		64.4312	131.97	115.178	190.26
ENSMUSG00000026179	Pnkd	0.00639099	0.965545	0.190592		1.88533	0.0830312	0.770915		65.7894	54.816	51.9067	53.7958
ENSMUSG00000020903	Stx8	0.00639099	0.143101	0.250619		1.92508	1.07357	0.723106		48.8127	148.292	99.4842	93.2547
ENSMUSG00000024528	Srfbp1	0.00648154	0.816414	0.970682		2.11637	0.339823	0.0279175		34.1526	78.055	60.385	43.2667
ENSMUSG00000049751	Rpl36al	0.00662607	0.134207	0.000260555		1.66624	0.886248	1.04111		158.473	308.673	248.401	260.918
ENSMUSG00000023110	Prmt5	0.00759961	0.409659	0.0333107		1.67531	0.727257	0.790391		104.073	150.56	112.91	178.648
ENSMUSG00000028277	Ube2j1	0.00783971	0.443253	0.167289		1.63356	0.756683	0.643895		72.1846	192.135	173.863	97.8792
ENSMUSG00000027405	Nop56	0.00829832	0.192693	0.0187609		1.70214	0.804125	0.722363		148.504	299.456	300.721	269.762
ENSMUSG00000059689	Zfp637	0.00837541	0.79721	0.758505		1.86773	0.366522	0.247012		43.0513	99.5678	91.1342	95.4988
ENSMUSG00000005732	Ranbp1	0.00841026	0.6074	0.262907		1.39067	0.470433	0.393824		614.389	397.154	335.758	323.426
ENSMUSG00000049350	Zg16	0.00846489	NA	NA		1.84343	NA	NA		52.9898	NA	NA	NA
ENSMUSG00000026087	Mrpl30	0.00963271	0.0236979	0.00171123		1.49944	1.24804	0.954407		280.47	615.031	494.485	406.419
ENSMUSG00000028016	Ints12	0.00970977	0.0978602	0.00200503		2.16371	1.20353	1.04213		23.8082	97.2322	65.2227	55.0685
ENSMUSG00000001158	Snrnp27	0.00970977	0.0857778	1.17139e-07		1.49638	0.919191	1.06873		304.101	366.603	292.825	294.841
ENSMUSG00000029373	Pf4	0.00970977	NA	NA		1.72886	NA	NA		71.0025	NA	NA	NA
ENSMUSG00000032959	Pebp1	0.0101032	0.0981614	0.00326443		1.48493	0.959184	0.727761		165.313	290.518	214.861	226.341
ENSMUSG00000024732	Ccdc86	0.0102089	0.138865	0.178044		1.68137	1.09824	0.629261		41.5844	83.2852	98.3806	61.0133
ENSMUSG00000036023	Parp2	0.0102389	0.592677	0.955736		1.64166	0.591433	-0.0442926		126.836	166.508	145.773	102.045
ENSMUSG00000021932	Rnaseh2b	0.0103065	0.000102281	0.00305069		1.85243	1.90878	1.43221		49.9809	208.293	259.808	123.61
ENSMUSG00000054309	Cpsf3	0.0103086	0.000511871	0.00144736		1.69792	1.8196	1.16304		114.193	148.265	108.029	71.1391
ENSMUSG00000082998	Gm11221	0.0103751	0.858021	0.571272		1.47668	0.262725	0.342573		96.2049	75.2413	53.7874	52.6026
ENSMUSG00000031931	Ankrd49	0.0104629	0.516641	0.296018		1.86755	0.615682	0.514901		218.21	435.833	442.609	294.617
ENSMUSG00000022204	Ngdn	0.0105127	0.478355	0.734976		1.68392	0.583271	0.204534		480.075	213.345	147.552	209.785
ENSMUSG00000066270	Gm10157	0.010764	0.0726742	0.0344006		2.03899	1.54432	1.49626		75.9226	95.6303	78.2682	27.9464
ENSMUSG00000020526	Znhit3	0.010764	0.409659	0.733526		1.5368	0.825096	0.218973		55.6861	63.1607	46.4598	47.2195
ENSMUSG00000025316	Banp	0.0116809	0.917186	0.183527		1.50234	0.149918	1.03597		54.5668	84.5606	85.8618	108.463
ENSMUSG00000020056	Ccdc53	0.0125157	0.00696237	0.0455806		1.68011	1.50028	0.885582		58.8365	139.057	113.143	95.4106
ENSMUSG00000040354	Mars	0.0125157	0.711134	0.00129937		1.55342	0.444002	1.00369		270.892	926.645	762.986	763.442
ENSMUSG00000031360	Ctps2	0.0127089	0.0423275	0.640566		1.52333	1.29426	0.375521		68.311	185.043	145.326	75.8703
ENSMUSG00000033628	Pik3c3	0.0127169	0.110364	0.0665494		1.64434	1.22286	0.826557		37.4748	84.0696	57.0402	36.2269
ENSMUSG00000043284	Tmem11	0.014204	0.296833	0.115513		1.61396	0.89565	0.696544		60.3227	128.045	97.2789	80.273
ENSMUSG00000020708	Psmc5	0.0145114	0.52346	0.131995		1.3431	0.541764	0.581794		208.253	472.498	418.454	448.359
ENSMUSG00000034566	Atp5h	0.0146306	2.32758e-06	5.78222e-08		1.99826	2.06167	1.3225		29.9883	197.95	125.386	132.919
ENSMUSG00000029455	Aldh2	0.0153017	0.387212	0.00300896		1.46567	0.630406	1.19528		154.036	1176.45	1179.27	858.597
ENSMUSG00000065990	Aurkaip1	0.0153017	0.0177244	0.0391069		1.48148	1.1567	0.988923		146.11	321.319	311.841	335.457
ENSMUSG00000038417	Fig4	0.0153017	0.00120723	2.3352e-07		1.56171	1.50163	1.28192		71.3138	245.671	160.525	173.776
ENSMUSG00000082938	Gm2810	0.0153017	0.000401651	6.32675e-09		2.03582	1.95254	1.57569		21.8364	72.4209	77.8935	71.2357
ENSMUSG00000004070	Hmox2	0.0153017	0.761888	0.896246		1.63074	0.417358	0.120302		50.9327	78.665	42.6025	61.4681
ENSMUSG00000030844	Rgs10	0.0153017	0.361355	0.478767		1.78952	0.928723	0.467686		32.174	71.8496	55.4858	41.5162
ENSMUSG00000014873	Surf2	0.0153017	0.754724	0.904134		1.4709	0.356572	0.077114		73.752	145.579	117.373	125.373
ENSMUSG00000032557	Uba5	0.0153017	1.38377e-07	1.45222e-14		1.54235	2.23403	1.90853		55.3141	418.929	429.436	356.086
ENSMUSG00000046432	Ngfrap1	0.0154602	0.357809	0.0507246		1.49407	0.638461	0.649146		265.641	793.982	590.989	515.231
ENSMUSG00000015671	Psma2	0.0158599	0.562358	0.910864		1.51734	0.678261	-0.140013		122.989	74.1844	42.1861	28.2358
ENSMUSG00000053398	Phgdh	0.0159651	0.910742	0.144119		1.43018	0.148085	1.06895		173.896	158.066	135.712	188.961
ENSMUSG00000031988	Vps26b	0.0161634	0.019851	0.160627		1.4644	1.31507	0.557748		69.5417	322.892	250.558	203.384
ENSMUSG00000069682	Gm10275	0.0171074	2.32758e-06	8.52248e-12		1.58961	2.03907	1.49912		900.769	6532.71	5892.52	4462.59
ENSMUSG00000020780	Srp68	0.0175432	0.936651	0.159733		1.50658	0.116867	0.627275		101.409	168.243	131.654	146.31
ENSMUSG00000060679	Mrps9	0.0177934	0.876411	0.098904		1.38687	0.242938	0.812372		67.9039	82.5145	71.4032	83.5507
ENSMUSG00000062933	Gm10123	0.0178143	0.165693	0.369632		1.67913	0.981646	0.511941		368.681	176.542	119.209	128.019
ENSMUSG00000015656	Hspa8	0.0180459	0.95735	0.0948998		1.80176	0.0958914	0.774016		65.6188	126.516	58.1329	69.5549
ENSMUSG00000089782	Gm3531	0.0190124	0.189688	0.77594		1.43435	0.855275	0.160644		144.759	414.2	373.185	236.25
ENSMUSG00000018102	Hist1h2bc	0.0190124	0.356093	0.313466		2.09613	0.860652	0.742733		26.3717	102.398	114.009	51.4448
ENSMUSG00000083364	Llph-ps2	0.0190124	0.141893	0.00233658		1.73389	1.03441	1.07255		28.8382	101.21	83.9867	69.2498
ENSMUSG00000030738	Eif3c	0.0193646	0.178391	0.000260555		1.19318	0.757495	0.753263		505.125	1305.89	1162.18	1241.74
ENSMUSG00000036748	Cuedc2	0.0193701	0.944566	0.384919		1.22373	-0.090518	0.562366		778.48	1336.37	1002.48	1325.83
ENSMUSG00000004096	Cwc15	0.0195536	0.124984	0.000543852		1.64661	0.891052	0.909632		536.569	1378.83	1397.7	997.038
ENSMUSG00000039640	Mrpl12	0.0198376	0.397193	0.00189762		1.34172	0.7698	1.08583		118.827	249.369	209.529	240.937
ENSMUSG00000024370	Cdc23	0.0208472	0.520244	0.935456		1.44603	0.661793	0.0522255		100.873	189.295	135.02	121.291
ENSMUSG00000040828	Catsperd	0.0210638	7.87334e-06	0.000502863		1.95057	2.47057	1.35663		18.7011	74.9668	60.3899	61.5912
ENSMUSG00000041827	Oasl1	0.0211848	0.994354	0.958817		1.70985	0.00729874	-0.0385405		27.8497	82.1556	60.517	97.4796
ENSMUSG00000047649	Cd3eap	0.0217396	0.563918	0.0204251		1.85243	0.675359	1.08784		35.8453	70.0367	82.8666	87.4638
ENSMUSG00000020514	Mrpl22	0.0221647	0.681009	0.706506		1.57267	0.533855	0.254827		49.3006	65.789	46.6257	52.4785
ENSMUSG00000001962	Fam50a	0.0226203	0.696302	0.510955		1.73739	0.465899	0.335872		44.7454	112.987	78.8157	97.7922
ENSMUSG00000051518	Rps19bp1	0.0226203	0.297984	0.0165642		1.75178	0.738926	1.30959		101.328	234.582	211.453	239.399
ENSMUSG00000019373	Cops3	0.0244327	0.0384514	0.0366736		1.60533	1.34515	0.795579		176.792	249.712	249.972	129.563
ENSMUSG00000014504	Srp19	0.024505	0.00739161	0.776046		1.43045	1.64041	0.250394		919.531	2193.64	1893.32	995.241
ENSMUSG00000040481	Bptf	0.0247072	5.52202e-05	0.000246841		1.57647	1.63662	1.29761		109.113	623.469	646.318	419.939
ENSMUSG00000062937	Mtap	0.0254898	0.356093	0.520043		1.54906	0.864384	0.351109		66.9427	115.177	102.431	53.4433
ENSMUSG00000021981	Cab39l	0.0255631	0.0260295	0.132745		1.46442	1.31576	0.545782		48.6726	132.559	117.587	87.329
ENSMUSG00000056305	Usp39	0.0258601	0.113941	0.290769		1.362	1.12128	0.49502		90.4677	135.229	80.6529	79.4493
ENSMUSG00000068391	Chrac1	0.0265454	0.984308	0.421664		1.41581	0.0259035	0.511844		118.415	149.384	149.003	114.584
ENSMUSG00000029621	Arpc1a	0.0267334	0.14517	0.0631875		1.23313	0.820989	0.439		213.1	519.031	408.144	433.759
ENSMUSG00000035027	Map2k2	0.0279721	0.0142698	0.000610941		1.61143	1.15945	1.44055		119.822	357.747	345.916	419.861
ENSMUSG00000028683	Eif2b3	0.0289353	0.359494	0.973614		1.35798	0.864351	0.0325888		58.4496	65.4896	41.0763	41.229
ENSMUSG00000027649	Ctnnbl1	0.0302595	0.781799	0.137219		1.37064	0.367536	0.647026		104.162	147.997	103.905	127.976
ENSMUSG00000035458	Tnni3	0.0302595	0.0203662	0.0190484		1.48548	1.11212	1.17675		87.7913	470.921	358.393	541.813
ENSMUSG00000032336	Nptn	0.0303146	0.00263714	2.8943e-15		1.54267	1.52379	1.29212		362.518	845.781	711.057	522.552
ENSMUSG00000070343	Gm10288	0.0304902	0.00100364	1.32557e-10		1.39819	1.37084	1.41032		241.594	838.837	657.868	685.069
ENSMUSG00000025034	Trim8	0.0310312	0.888721	0.243094		1.40222	-0.179872	0.747923		118.15	237.624	213.429	237.121
ENSMUSG00000028898	Trnau1ap	0.0310363	0.258054	0.276048		1.42459	0.82447	0.646146		97.7977	215.601	164.922	185.463
ENSMUSG00000027998	Plrg1	0.031238	0.00963331	0.638468		1.26979	1.36561	0.323811		81.3751	142.261	89.041	88.8302
ENSMUSG00000039356	Exosc2	0.0314614	0.182697	0.311924		1.22594	0.884246	0.392887		114.622	182.891	141.565	138.513
ENSMUSG00000036880	Acaa2	0.0322372	0.350204	0.683657		1.32602	0.763376	0.194975		91.4284	126.164	93.2613	120.256
ENSMUSG00000062093	Gm10110	0.032451	0.346414	3.04775e-06		1.27866	0.726367	1.50527		204.228	171.366	173.982	94.2594
ENSMUSG00000028093	Acp6	0.0331148	0.0631665	0.00158267		1.36933	1.06238	0.910549		93.741	290.236	253.928	258.66
ENSMUSG00000022706	Mrpl40	0.0331148	0.359895	0.0751974		1.3356	0.776065	0.722961		131.164	214.619	209.064	128.903
ENSMUSG00000027479	Mapre1	0.0334869	0.00779178	0.537862		1.51926	1.351	0.439275		297.459	356.754	337.406	179.161
ENSMUSG00000027752	Exosc8	0.0336101	0.644319	0.374227		1.27006	0.446326	0.337056		263.995	282.257	262.399	248.821
ENSMUSG00000014426	Map3k4	0.0336101	0.528304	0.341699		1.4313	0.70891	0.58657		34.5683	65.0803	55.9315	66.3339
ENSMUSG00000053898	Ech1	0.0339402	0.846536	0.313466		1.58841	0.254594	0.537257		72.5866	147.892	121.811	145.302
ENSMUSG00000007721	Ccdc124	0.0343339	0.93483	0.307825		1.43679	-0.102159	0.89465		118.395	395.82	415.234	555.825
ENSMUSG00000026526	Fh1	0.035125	0.000797825	0.000447317		1.49046	1.69966	0.747206		162.775	429.671	258.899	220.925
ENSMUSG00000029777	Gars	0.035125	0.14517	0.0469088		1.2584	0.885582	0.676943		379.863	986.386	723.956	928.486
ENSMUSG00000022354	Ndufb9	0.035125	0.416393	0.179588		1.19991	0.601936	0.590405		350.489	542.681	398.497	551.302
ENSMUSG00000092607	Scnm1	0.035125	0.395683	0.0516858		1.38966	0.651847	0.736885		153.863	315.726	285.912	309.802
ENSMUSG00000030615	Tmem126a	0.035125	0.310349	0.443979		1.71912	1.0279	0.583824		53.0618	108.753	82.1501	43.3832
ENSMUSG00000020547	Bzw2	0.036338	0.592677	0.978383		1.403	0.533589	-0.0185425		111.127	196.785	161.972	136.538
ENSMUSG00000032078	Zpr1	0.0370248	0.975627	0.481024		1.15017	-0.0514295	0.319083		126.468	219.765	188.759	188.277
ENSMUSG00000031536	Polb	0.0374992	0.171705	0.98065		1.54431	1.0468	-0.0255549		31.2642	72.2619	51.2829	37.15
ENSMUSG00000021243	Fcf1	0.0378156	0.807747	0.829618		1.17647	0.342751	0.178381		159.779	88.6891	58.8555	70.3474
ENSMUSG00000023104	Rfc2	0.0379438	0.808678	0.0391996		1.08803	0.289678	0.722188		256.668	273.808	228.755	277.408
ENSMUSG00000021967	Mrpl57	0.0403613	0.299674	0.0297575		1.41102	0.775705	0.85562		136.679	332.365	238.161	254.133
ENSMUSG00000029993	Nfu1	0.0405267	0.695609	0.998359		1.1641	0.454176	0.00221801		134.409	103.587	75.5823	53.3086
ENSMUSG00000032254	Kif23	0.0422462	0.961053	0.793025		1.56779	0.0952784	-0.215581		21.0896	63.6501	44.0852	48.6181
ENSMUSG00000021115	Vrk1	0.0429653	0.745516	0.998359		1.23559	0.401753	-0.00108237		143.038	189.847	191.993	127.217
ENSMUSG00000022544	Eef2kmt	0.0439599	0.457337	0.000510855		1.78983	0.722761	1.40154		48.1028	81.8084	80.9156	111.659
ENSMUSG00000013707	Tnfaip8l2	0.0441679	0.145867	0.00856344		1.82427	1.17368	1.31498		17.2696	68.7558	59.604	58.1413
ENSMUSG00000050812	AI314180	0.0441995	0.00475934	0.423147		1.44133	1.57841	0.642063		179.967	320.123	352.656	147.532
ENSMUSG00000024646	Cyb5a	0.0443023	0.607949	0.989407		1.0892	0.556464	0.00731647		303.783	689.338	563.163	462.734
ENSMUSG00000081855	Rpl17-ps5	0.0443835	1.5157e-05	9.64689e-05		1.77847	2.51708	2.71286		17.3446	573.692	441.781	134.271
ENSMUSG00000091537	Tma7	0.044463	1.70762e-07	7.29413e-06		1.63126	2.50361	2.13165		308.534	1260.69	1051.79	599.607
ENSMUSG00000081824	BC002163	0.0444974	0.592677	0.0321087		1.44524	0.553623	0.922897		49.9814	128.743	136.587	163.405
ENSMUSG00000030603	Psmc4	0.0448562	0.0436108	0.471		1.28777	1.01478	0.357673		161.77	313.073	222.271	282.007
ENSMUSG00000028953	Abcf2	0.0476592	0.937802	0.958817		1.41437	-0.122565	-0.0527444		157.431	125.037	80.8492	101.292
ENSMUSG00000018326	Ywhab	0.0481727	0.074034	0.203073		1.39898	1.11371	0.633339		387.562	1349.06	1164.55	734.344
ENSMUSG00000074182	Znhit6	0.0481727	0.211329	0.452511		1.4909	1.02063	0.401658		42.0454	175.559	168.256	109.412
ENSMUSG00000028999	Rint1	0.0481845	0.631635	0.173162		1.41502	0.55186	0.621012		31.6698	81.5971	87.5506	49.1245
ENSMUSG00000001334	Fndc5	0.048281	0.110139	5.97358e-10		1.52842	1.01633	1.34148		49.0354	225.666	182.012	247.26
ENSMUSG00000022721	Trmt2a	0.0486231	0.307035	0.336912		1.24888	0.752628	0.338326		88.4343	197.016	175.849	173.061
ENSMUSG00000022466	Rpap3	0.0488102	NA	NA		1.35202	NA	NA		46.319	NA	NA	NA
ENSMUSG00000016495	Plgrkt	0.0489935	0.555581	0.672121		1.29825	0.531463	-0.225826		79.9747	517.299	468.098	349.008
ENSMUSG00000037787	Apopt1	0.0490031	0.689988	0.0508501		1.53368	0.444677	0.858159		39.8752	159.86	165.298	103.706
ENSMUSG00000078193	Gm2000	0.0490031	0.204	0.000258284		1.48171	0.750638	1.45718		670.777	1238.53	1553.99	1175.61
ENSMUSG00000024725	Ostf1	0.0490031	0.797694	0.217318		1.33912	0.348818	0.659541		83.3929	124.814	113.893	69.815
ENSMUSG00000021595	Nsun2	0.0490532	0.246164	0.390675		1.09875	0.845489	0.392902		307.121	898.4	730.522	506.181
ENSMUSG00000084349	Rpl3-ps1	0.0493337	0.197888	0.139302		1.0772	0.817146	0.51734		1892.32	4446.34	2702.74	3007.12
ENSMUSG00000015889	Lta4h	0.0591928	0.00198239	0.392572		1.19901	1.69402	0.384679		61.9957	135.048	93.6321	78.0899
ENSMUSG00000031231	Cox7b	0.0609122	0.0148605	0.0187609		1.2808	1.64696	1.31869		197.691	658.633	923.582	270.874
ENSMUSG00000027523	Gs	0.076556	0.0151192	2.84436e-15		1.2098	1.05397	1.38106		314.315	2017.3	2042.2	1945.11
ENSMUSG00000022684	Bfar	0.0830991	0.000121991	0.000230182		1.66537	1.6447	1.07396		27.1184	233.798	179.615	170.961
ENSMUSG00000011257	Pabpc4	0.0860601	0.124557	0.00280806		1.15948	1.03595	1.42201		119.67	101.569	107.745	53.284
ENSMUSG00000024268	Celf4	0.0889577	0.257051	0.00337642		1.3203	1.039	1.11869		109.903	63.5439	86.7942	42.691
ENSMUSG00000060739	Nsa2	0.0909993	0.00153106	0.178672		1.27856	1.79142	0.755662		56.9325	154.055	111.482	93.0012
ENSMUSG00000007656	Arpp19	0.0912452	0.0834857	0.00224901		1.14574	0.977263	0.881911		263.206	1028.87	975.416	895.272
ENSMUSG00000090625	Gm20721	0.0972226	0.0021002	4.96469e-14		1.16588	1.24108	1.33305		332.006	2068.22	1930.21	1898.28
ENSMUSG00000087249	Gm16062	0.097418	4.98441e-05	0.0265915		1.30068	1.85622	0.787896		86.8533	200.02	166.253	103.894
ENSMUSG00000033499	Larp4b	0.0985755	2.51832e-08	3.58003e-09		1.77232	2.55285	2.49239		431.328	1336.7	1767.03	637.306
ENSMUSG00000025395	Prim1	0.113869	0.0436629	0.933798		1.20082	1.44613	0.106429		58.9634	66.2131	74.778	34.8618
ENSMUSG00000059159	Gm8129	0.115859	3.29621e-11	5.93044e-06		1.26504	2.46862	1.60766		54.4428	1061.9	512.188	676.055
ENSMUSG00000027411	Vps16	0.120183	0.0304186	2.44461e-05		1.29153	1.27815	1.09983		74.2368	134.411	117.659	120.399
ENSMUSG00000067870	Rpl31-ps8	0.122607	6.27957e-06	0.0385246		1.14829	1.72528	0.938119		320.451	1600.54	842.826	957.649
ENSMUSG00000057841	Rpl32	0.123743	0.00307836	0.000303639		1.13625	1.38285	0.96407		328.826	3320.32	2281.44	2522.08
ENSMUSG00000039163	Cmc1	0.13061	0.00307836	0.0355275		1.25288	1.67195	1.05598		30.8073	348.022	245.596	185.984
ENSMUSG00000039218	Srrm2	0.132236	0.181935	0.00215132		1.0886	0.83328	0.839147		99.8341	839.668	736.758	819.207
ENSMUSG00000028639	Ybx1	0.136936	0.250485	0.000260555		1.00437	0.707134	0.964798		409.541	1047.49	1284.89	768.761
ENSMUSG00000081406	Rps6-ps4	0.143612	0.0114168	0.149615		0.950079	1.20614	0.474977		1243.84	6288.32	4212.69	3888.06
ENSMUSG00000062480	Acat3	0.144467	0.007718	0.301284		1.04265	1.37187	0.575946		258.048	1366.4	1227.8	806.677
ENSMUSG00000061904	Slc25a3	0.151887	0.00970786	0.0893683		0.944156	1.34921	0.905246		364.693	720.328	687.205	310.769
ENSMUSG00000062611	Rps3a2	0.159454	0.0857977	0.000511857		1.14719	1.01694	0.843191		933.664	1558.45	1220.51	1132.24
ENSMUSG00000054226	Tprkb	0.163645	0.00901274	4.15095e-05		1.16583	1.38596	1.26173		151.934	269.158	212.31	196.65
ENSMUSG00000003429	Rps11	0.166373	0.0174042	0.0115014		1.02337	1.17035	0.871144		601.305	2639.3	1877.14	2049.23
ENSMUSG00000029246	Ppat	0.178034	0.00890125	0.310733		1.24997	1.76486	0.660865		89.9887	181.122	146.962	70.3241
ENSMUSG00000068039	Tcp1	0.189247	0.0260295	0.402378		0.957442	1.17958	0.436499		690.264	2036.71	1792.1	1220.51
ENSMUSG00000068744	Psrc1	0.201244	0.00890125	0.481391		1.2085	1.63659	0.407134		38.0998	95.9167	59.1867	63.5861
ENSMUSG00000025432	Avil	0.209164	0.413068	0.00166324		0.973703	0.687737	0.856363		216.381	973.196	843.131	736.862
ENSMUSG00000032399	Rpl4	0.209669	0.154801	0.00463046		0.902104	0.800537	0.644978		3250.87	9891.03	9922.06	8623.09
ENSMUSG00000027227	Sord	0.212267	4.69842e-05	0.000290741		1.34575	1.81797	1.23183		206.535	748.032	565.837	316.493
ENSMUSG00000036693	Nop14	0.215699	0.417448	0.00429558		1.0048	0.614585	0.770467		70.9996	285.733	309.866	278.639
ENSMUSG00000038388	Mpp6	0.226786	0.0260295	0.26735		1.08422	1.16262	0.561053		66.4149	282.425	240.538	163.66
ENSMUSG00000027706	Sec62	0.228771	0.0154727	2.52157e-09		1.1156	1.23461	1.54701		40.6442	405.941	497.883	461.578
ENSMUSG00000080921	Rpl38-ps2	0.242493	2.43903e-05	2.3059e-06		1.0759	1.69065	1.49815		91.8161	592.418	450.403	530.333
ENSMUSG00000018583	G3bp1	0.24724	0.00100212	6.92824e-07		1.1383	1.41468	1.4804		293.886	305.883	374.443	219.806
ENSMUSG00000028973	Abcb8	0.255631	0.00149461	6.47471e-11		0.956255	1.48936	2.36325		57.639	265.925	358.456	383.802
ENSMUSG00000089715	Cbx6	0.256326	0.443253	8.20904e-07		1.05959	0.836443	2.06054		21.8233	94.8265	66.0722	47.1568
ENSMUSG00000026509	Capn2	0.262367	0.0269129	0.592129		0.958347	1.30012	0.276743		26.7815	144.511	151.157	76.7271
ENSMUSG00000059751	Rps3a3	0.262367	0.0994326	0.00496869		0.998105	1.18709	0.885242		110.661	173.392	157.621	109.481
ENSMUSG00000025239	Limd1	0.278646	0.245327	0.00486655		0.898393	0.821211	0.938251		98.5713	220.597	233.486	226.18
ENSMUSG00000066621	Tecpr1	0.280287	0.789189	6.49775e-05		1.20878	0.322884	1.17337		18.0292	158.019	153.854	166.311
ENSMUSG00000040025	Ythdf2	0.289767	0.000430205	2.49191e-06		1.16805	1.48038	1.31113		264.781	481.591	498.062	306.994
ENSMUSG00000066315	Gm12918	0.293996	0.170113	5.58759e-07		0.812427	0.879768	1.03389		114.34	375.957	427.561	303.517
ENSMUSG00000053310	Nrgn	0.31156	1.5157e-05	8.48594e-21		1.34607	2.14196	3.34057		20.825	99.4606	103.875	233.74
ENSMUSG00000030970	Ctbp2	0.326201	1.11841e-07	8.47895e-06		0.788659	2.48036	1.90294		67.3206	233.332	248.805	132.462
ENSMUSG00000038910	Plcl2	0.331904	0.657283	0.000216235		0.727652	0.465286	0.664555		163.377	443.93	422.545	355.983
ENSMUSG00000029655	N4bp2l2	0.335639	1.78925e-07	0.00020539		0.76556	2.24015	1.77914		72.8486	1507.88	928.208	842.196
ENSMUSG00000022961	Son	0.343781	0.325958	2.54835e-05		0.735851	0.624002	0.976279		261.888	1098.16	1222.14	1043.65
ENSMUSG00000086583	Gm15500	0.347932	1.00564e-07	0.00142904		0.920419	2.06	1.27625		6989.27	27604	17945.1	11985
ENSMUSG00000035401	2210018M11Rik	0.36932	0.498618	6.95478e-06		0.822463	0.735236	1.32044		26.389	62.898	81.9008	77.7559
ENSMUSG00000029152	Ociad1	0.378691	0.494101	0.000761025		0.761866	0.654007	0.821208		45.3035	269.202	233.535	160.835
ENSMUSG00000072692	Rpl37rt	0.386034	0.0104032	1.50218e-08		0.795812	1.11206	1.44187		264.782	1171.59	1014	1157.09
ENSMUSG00000028086	Fbxw7	0.397649	0.045318	0.000515948		0.920641	1.0881	1.29403		99.9706	181.074	239.624	157.33
ENSMUSG00000037331	Larp1	0.423088	0.64605	0.00161213		0.717083	0.517332	0.870641		131.42	178.09	208.537	192.045
ENSMUSG00000031939	Taf1d	0.436575	0.0190879	0.509037		0.877235	1.16817	0.545313		433.82	1706.33	1549.98	827.253
ENSMUSG00000030967	Zranb1	0.436575	0.00019087	0.00496869		0.597664	1.67718	1.041		80.2529	197.689	209.481	148.271
ENSMUSG00000060938	Rpl26	0.448744	2.77405e-06	0.000385623		0.670016	1.71692	0.996048		86.4255	3899.66	2615.35	3476.31
ENSMUSG00000061887	Ssbp3	0.448797	0.435192	2.61224e-06		0.883957	0.656191	1.13086		111.605	217.613	269.493	186.201
ENSMUSG00000062353	Gm15772	0.455544	0.167611	6.62218e-06		0.714402	0.880159	0.971068		402.539	1579.53	1474.17	1426.07
ENSMUSG00000020530	Ggnbp2	0.460747	0.0228587	0.127433		0.694191	1.06737	0.646847		230.726	793.669	747.581	554.46
ENSMUSG00000074129	Rpl13a	0.481761	0.0302005	4.57752e-05		0.696067	1.16507	0.994873		288.717	1433.68	1152.57	1114.16
ENSMUSG00000083992	Gm11478	0.486461	0.00337834	9.39892e-06		0.690835	1.34793	1.06507		198.471	3724.99	2928.92	2984.73
ENSMUSG00000029922	Mkrn1	0.495834	0.000772901	0.104102		0.619706	1.53432	0.533544		77.7548	188.749	173.69	158.633
ENSMUSG00000055093	Gm8430	0.499608	0.00176352	0.287391		0.524184	1.42636	0.627857		292.093	1523.88	924.877	1069.9
ENSMUSG00000052214	Opa3	0.502035	0.41115	1.83462e-06		0.889418	0.698421	1.44132		116.523	172.706	195.232	241.92
ENSMUSG00000021196	Pfkp	0.508721	0.0357921	0.365544		0.741583	1.37328	0.704674		227.384	631.486	807.314	177.968
ENSMUSG00000032010	Usp2	0.510542	0.0532067	5.89315e-06		0.787031	1.13121	1.31537		35.1788	128.167	108.513	119.924
ENSMUSG00000061288	Taok3	0.526265	0.888392	0.000854454		0.533831	0.164085	0.955677		110.883	545.942	663.076	647.662
ENSMUSG00000021193	Pitrm1	0.53028	0.0314271	0.0618386		0.785056	1.33783	1.19414		212.524	670.241	810.385	202.482
ENSMUSG00000058603	Rpl28-ps1	0.545099	0.112471	6.54478e-05		0.555346	0.907709	1.5124		147.545	1619.09	1823.67	1809.68
ENSMUSG00000021731	Mrps30	0.569979	0.0199804	0.865951		0.565843	1.36992	0.12936		46.3008	166.219	131.241	81.6906
ENSMUSG00000033386	Frrs1	0.58121	0.000904501	0.234168		0.716008	2.1622	0.822606		24.7789	66.156	67.5648	53.4498
ENSMUSG00000084106	Gm6136	0.587369	0.119134	3.77673e-08		0.525324	0.926678	1.04154		191.243	306.598	247.739	219.132
ENSMUSG00000032239	Rp9	0.601613	0.311849	0.000714929		0.604358	0.663372	0.761679		259.366	1265.92	1169.85	1210.18
ENSMUSG00000085342	Gm12254	0.614368	0.0206593	1.34691e-05		0.64009	1.17587	1.10728		30.5274	397.201	460.784	416.651
ENSMUSG00000002010	Idh3g	0.619394	0.0425094	0.0186841		0.541392	1.1395	0.650167		173.198	389.448	277.324	321.139
ENSMUSG00000025287	Acot9	0.622074	0.0158509	0.964126		0.506721	1.47508	0.046522		75.5032	144.018	131.625	66.2465
ENSMUSG00000035011	Zbtb7a	0.623035	0.326464	1.84737e-16		0.764606	0.8307	2.05774		34.477	89.0782	113.315	146.168
ENSMUSG00000038604	Fam65a	0.626033	0.608219	0.00457458		0.532078	0.586085	1.40177		60.2701	135.522	124.054	144.897
ENSMUSG00000049327	Setd8	0.639896	0.876411	0.00466361		0.574584	0.192398	0.70414		179.056	326.116	317.511	298.537
ENSMUSG00000025967	Eef1b2	0.667094	0.0265759	0.0793465		0.598491	1.41231	0.841834		1911.3	7673.2	5293.28	3232.19
ENSMUSG00000053754	Chd8	0.675847	0.00475934	0.0111248		0.685998	1.5607	1.11587		21.8729	93.9105	86.7411	86.9586
ENSMUSG00000022024	Sugt1	0.685052	0.0265759	0.411099		0.447982	1.29967	0.376222		77.7582	450.672	316.292	208.766
ENSMUSG00000091086	Gm5428	0.688434	0.237967	0.00325484		0.465596	0.831474	0.894718		106.061	207.461	176.162	182.818
ENSMUSG00000020029	Nudt4	0.69059	0.00826046	0.116039		0.479239	1.42345	0.782428		52.2846	137.984	144.303	97.939
ENSMUSG00000014769	Psmb1	0.690682	0.446247	0.00217425		0.379635	0.618281	0.627985		316.109	562.855	409.354	434.654
ENSMUSG00000030067	Foxp1	0.705025	0.227681	0.000762017		0.567977	0.910739	1.05164		91.4196	121.041	136.078	112.333
ENSMUSG00000024014	Pim1	0.725054	0.772481	0.00467206		0.421195	0.318267	0.559573		64.8295	282.976	233.839	233.655
ENSMUSG00000068823	Csde1	0.726934	0.00475934	1.35281e-05		0.33514	1.31814	0.972037		1282.92	825.269	764.898	495.494
ENSMUSG00000021022	Ppp2r3c	0.740225	0.00486417	0.420959		0.438177	1.53827	0.643781		28.1164	115.436	87.7525	60.8083
ENSMUSG00000030264	Thumpd3	0.742069	0.00963331	0.336912		0.42031	1.53563	0.783032		217.467	269.489	294.294	99.6727
ENSMUSG00000052748	Swt1	0.74566	0.0123981	7.3018e-05		0.407993	1.62182	1.48322		75.8	254.077	281.762	125.591
ENSMUSG00000082896	Gm5844	0.775161	0.000968405	0.0232808		0.366436	1.45033	0.788558		108.779	345.07	218.647	258.424
ENSMUSG00000031068	Glrx3	0.780969	0.00120723	0.864738		0.320872	1.45901	0.16758		40.8005	349.886	232.81	194.467
ENSMUSG00000027454	Gins1	0.785838	0.0203662	0.292681		0.29316	1.61544	0.865127		38.7992	64.0784	60.5721	37.4172
ENSMUSG00000003812	Dse2a	0.788931	0.000377042	0.00402205		0.290622	1.4974	1.03298		46.6757	390.82	340.373	258.093
ENSMUSG00000038900	Rpl12	0.805614	0.0778653	0.000521045		0.368983	1.158	0.784964		17.4219	163.675	144.236	99.3648
ENSMUSG00000026766	Mmadhc	0.810389	0.754724	0.00286152		0.275334	-0.462344	-1.05875		36.3744	79.9679	64.4589	55.9851
ENSMUSG00000090516	Rps11-ps1	0.820194	0.086588	0.00468824		0.365091	1.10444	1.0355		20.6251	229.669	174.722	189.85
ENSMUSG00000026568	Mpc2	0.82952	6.28587e-07	1.50218e-08		0.323689	2.34412	2.33951		144.794	600.058	598.212	262.071
ENSMUSG00000060377	Rpl36a-ps1	0.879672	0.00171715	0.42875		0.175302	1.46429	0.707055		86.9477	1886.47	1119.42	822.242
ENSMUSG00000057000	Nxf3	0.905053	0.000203719	0.000854454		0.196025	2.11407	1.90338		38.0952	158.689	201.795	65.7999
ENSMUSG00000050299	Gm9843	0.935787	0.746826	0.00265784		0.11396	0.353601	1.12688		170.163	431.67	383.267	373.222
ENSMUSG00000078784	1810022K09Rik	NA	5.15268e-05	0.313466		0.71635	2.577	0.880636		7.43752	88.8682	73.5425	38.2168
ENSMUSG00000081629	Eif3s6-ps1	NA	0.0428553	0.452054		1.58774	1.2785	0.6748		7.02286	172.711	125.591	74.5834
ENSMUSG00000081929	Rps11-ps2	NA	0.0418411	0.0078819		0.117846	1.13281	0.847814		1.1793	402.723	306.292	327.4
