# Supplementary material for: Strap associates with Csde1 and affects expression of select Csde1-bound transcripts
Source: PLoS One. 2018 Aug 23;13(8):e0201690. doi: 10.1371/journal.pone.0201690 (PMC6107111; doi:10.1371/journal.pone.0201690)
Supplement: S2 Table — (XLSX) [file pone.0201690.s007.xlsx]

## Sheet: Sheet1
Supplemental Table 2- RIPseq Csde1, interaction Strap knockdown * Csde1-tag, padj (FDR) < 0.05								Three independent experiments per condition.
Transcript reads detected in pull downs counts per million (cpm) normalized by library size								KDStrap						Sc
								BirA			Csde1-tag			BirA			Csde1-tag
Gene name	Csde1 target	baseMean	log2FoldChange	lfcSE	stat	pvalue	padj	a	b	c	a	b	c	a	b	c	a	b	c
A330033J07Rik	FALSE	1.88679	-30	4.94357	-6.06849	1.29118e-09	2.41231e-05	0	0	7.71298	0	0	0	0	0	0	0	13.717	1.21155
Slc9c1	FALSE	1.91468	-25.9081	4.90653	-5.28033	1.28948e-07	0.00113063	0	3.6885	0	0	0	0	0	0	1.1144	0	0	18.1733
Gm18409	FALSE	1.07329	-30	5.77392	-5.19577	2.03871e-07	0.00113063	0	0	7.71298	0	0	0	0	0	0	0	2.7434	2.4231
Vmn2r49	FALSE	1.67327	-26.0611	5.11816	-5.09189	3.54511e-07	0.00113063	0	4.4262	0	0	0	0	0	0	1.1144	0	0	14.5386
Zfp536	FALSE	1.42245	-30	6.10138	-4.91692	8.79168e-07	0.00113063	0	7.377	0	0	0	0	0	0	0	0	0	9.69241
Zik1	FALSE	0.996546	-30	6.10917	-4.91065	9.07744e-07	0.00113063	3.47769	0	0	0	0	0	0	0	0	0	0	8.48086
Ppp1r3e	FALSE	0.996985	30	6.11115	4.90906	9.15155e-07	0.00113063	0	0	0	0	0	4.50431	0	7.45951	0	0	0	0
Enpep	FALSE	1.06233	30	6.1157	4.90541	9.32331e-07	0.00113063	0	0	0	0	0	10.5101	0	2.23785	0	0	0	0
Gm13083	FALSE	0.851675	-30	6.11982	-4.90211	9.48136e-07	0.00113063	0	2.9508	0	0	0	0	0	0	0	0	0	7.26931
Opn1mw	FALSE	0.640997	-30	6.12307	-4.8995	9.60812e-07	0.00113063	4.05731	0	0	0	0	0	0	0	0	0	0	3.63465
1700025F22Rik	FALSE	0.750679	-30	6.12594	-4.89721	9.72075e-07	0.00113063	1.73885	0	0	0	0	0	0	0	0	0	0	7.26931
Pea15a	FALSE	0.760214	-30	6.12822	-4.89538	9.81147e-07	0.00113063	2.89808	0.7377	0	0	0	0	0	0	0	0	5.48679	0
Akr1c20	FALSE	0.487828	-30	6.13069	-4.89341	9.91015e-07	0.00113063	1.73885	0	0	0	0	0	0	0	0	0	4.11509	0
4930554I06Rik	FALSE	0.649717	-29.9953	6.12973	-4.89341	9.91047e-07	0.00113063	1.73885	0	0	0	0	0	0	0	0	0	0	6.05776
Olfr414	FALSE	0.437017	-30	6.13227	-4.89215	9.97422e-07	0.00113063	0	2.2131	0	0	0	0	0	0	0	3.0311	0	0
AY074887	FALSE	0.588275	-30	6.13607	-4.88913	1.01285e-06	0.00113063	0	2.2131	0	0	0	0	0	0	0	0	0	4.8462
Olfr545	FALSE	0.554043	-29.9702	6.13383	-4.88605	1.02878e-06	0.00113063	0	0	4.62779	0	0	0	0	0	0	2.02073	0	0
Pabpc4l	FALSE	0.95719	-29.2185	6.11354	-4.77931	1.75902e-06	0.00182576	0	0	4.62779	0	0	0	0	0	0	0	6.85849	0
Olfr1269	FALSE	0.614265	-28.8806	6.13323	-4.70887	2.49097e-06	0.00200242	0	0	4.62779	0	0	0	0	0	0	0	2.7434	0
Tmprss11g	FALSE	0.614265	-28.8806	6.13323	-4.70887	2.49097e-06	0.00200242	0	0	4.62779	0	0	0	0	0	0	0	2.7434	0
Pla2g2e	FALSE	0.436727	28.9287	6.1449	4.70775	2.50463e-06	0.00200242	0	0	0	0	0	3.00287	0	2.23785	0	0	0	0
Kcna3	FALSE	0.750713	-28.8155	6.12338	-4.70581	2.52857e-06	0.00200242	0	2.9508	0	0	0	0	0	0	0	0	0	6.05776
Snora75	FALSE	0.750713	-28.8155	6.12338	-4.70581	2.52857e-06	0.00200242	0	2.9508	0	0	0	0	0	0	0	0	0	6.05776
Gnrhr	FALSE	0.447825	-28.868	6.15002	-4.69397	2.67947e-06	0.00200242	0	2.9508	0	0	0	0	0	0	0	0	0	2.4231
Kcnj3	FALSE	0.447825	-28.868	6.15002	-4.69397	2.67947e-06	0.00200242	0	2.9508	0	0	0	0	0	0	0	0	0	2.4231
Raph1	FALSE	0.600024	-28.0566	6.1332	-4.57454	4.77268e-06	0.00330252	0	0	3.08519	0	0	0	0	0	0	0	4.11509	0
Tcap	FALSE	0.600024	-28.0566	6.1332	-4.57454	4.77268e-06	0.00330252	0	0	3.08519	0	0	0	0	0	0	0	4.11509	0
Ntrk2	FALSE	1.41763	-19.22	4.21699	-4.55775	5.17051e-06	0.00345002	0.579615	2.2131	1.5426	0	0	0	0	2.98381	0	0	0	9.69241
Slc22a30	FALSE	1.3651	-21.6281	5.45413	-3.96544	7.32599e-05	0.0471971	0	2.2131	0	0	0	0	0	4.47571	0	0	0	9.69241
Adamts7	FALSE	1.15881	-19.9574	5.0482	-3.95336	7.70606e-05	0.0479908	0	0	7.71298	0	0	0	0	2.23785	0	0	2.7434	1.21155
Fgf17	FALSE	1.27232	-20.0462	5.09128	-3.93736	8.23833e-05	0.0496506	1.73885	0	6.17038	0	0	0	1.87176	0	0	0	5.48679	0
