# Supplementary material for: Strap associates with Csde1 and affects expression of select Csde1-bound transcripts
Source: PLoS One. 2018 Aug 23;13(8):e0201690. doi: 10.1371/journal.pone.0201690 (PMC6107111; doi:10.1371/journal.pone.0201690)
Supplement: S3 Table — (XLSX) [file pone.0201690.s008.xlsx]

## Sheet: Sheet1
Supplemental table 3- Overrepresentation analysis of Csde1-associated transcripts significant in at least one pulldown condition (untreated MEL, Sc, or KD Strap)
GeneTrail2
Statistical analysis of molecular signatures
new Csde1 target list (Mapped to Official gene symbol).ora.zip
GO_-_Cellular_Component
Type	Name	Number of hits	Expected score	Adjusted p-value
enriched	ribonucleoprotein complex(3)&intracellular ribonucleoprotein complex(4)	65	3.55496	7.15769e-55
enriched	nucleolus(5)	51	3.55496	1.1688e-37
enriched	ribosome(5)	30	1.06327	3.05524e-29
enriched	ribosomal subunit(4)	20	0.724955	8.44612e-19
enriched	large ribosomal subunit(5)	15	0.386642	8.00434e-16
enriched	mitochondrial matrix(5)	20	1.07401	8.00434e-16
enriched	cytosolic part(5)	19	1.00957	3.56403e-15
enriched	organellar ribosome(3)&mitochondrial ribosome(4)	14	0.359792	8.29483e-15
enriched	proteasome complex(4)	11	0.392012	5.30845e-10
enriched	focal adhesion(5)	18	1.81507	5.73525e-10
enriched	cell substrate adherens junction(4)	18	1.83655	6.2845e-10
enriched	cell substrate junction(3)	18	1.8634	7.25184e-10
enriched	mitochondrial envelope(5)	21	2.82464	1.11255e-09
enriched	mitochondrial inner membrane(5)	18	1.93321	1.11255e-09
enriched	mitochondrial membrane(4)	20	2.63132	2.21714e-09
enriched	cytoplasmic ribonucleoprotein granule(5)	12	0.649774	2.53718e-09
enriched	organelle inner membrane(4)	18	2.0782	2.8633e-09
enriched	ribonucleoprotein granule(5)	12	0.687364	4.14412e-09
enriched	adherens junction(4)	18	2.15338	4.47244e-09
enriched	anchoring junction(3)	18	2.22856	7.26358e-09
enriched	proteasome accessory complex(4)	7	0.118141	3.29905e-08
enriched	cytosolic proteasome complex(5)	6	0.0644404	7.14602e-08
enriched	proteasome regulatory particle base subcomplex(4)	6	0.0644404	7.14602e-08
enriched	organellar large ribosomal subunit(4)&mitochondrial large ribosomal subunit(5)	7	0.155731	1.49511e-07
enriched	myelin sheath(3)	12	1.02568	2.22513e-07
enriched	cytosolic ribosome(6)	9	0.461823	4.05804e-07
enriched	mitochondrial protein complex(4)	10	0.649774	4.22375e-07
enriched	spliceosomal complex(5)	11	0.902166	6.47604e-07
enriched	proteasome regulatory particle(4)	6	0.107401	6.77987e-07
enriched	cytosolic large ribosomal subunit(6)	7	0.220171	9.98499e-07
enriched	mitochondrial membrane part(3)	10	0.789395	2.11144e-06
enriched	inner mitochondrial membrane protein complex(4)	8	0.483303	8.32967e-06
enriched	nucleoplasm part(5)	15	2.99648	8.02224e-05
enriched	transferase complex(5)	16	3.4583	9.04462e-05
enriched	respiratory chain complex(4)	6	0.300722	0.000127566
enriched	mitochondrial respiratory chain(4)	6	0.311462	0.000149905
enriched	cytoplasmic stress granule(6)	5	0.171841	0.000181578
enriched	nuclear exosome RNase complex (5)	4	0.0698104	0.000199033
enriched	respiratory chain(3)	6	0.349052	0.000256147
enriched	preribosome(5)	5	0.241652	0.000771203
enriched	exosome RNase complex (4)	4	0.107401	0.000781261
enriched	microtubule organizing center(5)	13	2.80316	0.000781261
enriched	centrosome(5)	12	2.41115	0.000860948
enriched	cytoplasmic mRNA processing body(6)	5	0.295352	0.0016914
enriched	replication fork(5)	5	0.295352	0.0016914
enriched	small subunit processome(6)	4	0.161101	0.00298198
enriched	small ribosomal subunit(5)	5	0.338312	0.00298473
enriched	perinuclear region of cytoplasm(5)	12	2.79242	0.00313455
enriched	Prp19 complex(4)	3	0.0751805	0.00815263
enriched	eukaryotic translation initiation factor 3 complex(4)	3	0.0751805	0.00815263
enriched	late endosome(5)	6	0.724955	0.00960885
enriched	spindle(5)	7	1.04716	0.00960885
enriched	microtubule(4)	9	1.92247	0.0143824
enriched	protein DNA complex(3)	6	0.800135	0.0154929
enriched	proteasome core complex(4)	3	0.102031	0.0164554
enriched	axon(5)	10	2.46485	0.0182988
enriched	cytochrome complex(4)	3	0.107401	0.0182988
enriched	transferase complex transferring phosphorus containing groups(6)	7	1.19215	0.0183681
enriched	nucleolar part(5)	4	0.295352	0.0205394
enriched	DNA directed RNA polymerase complex(5)&nuclear DNA directed RNA polymerase complex(5)	5	0.606814	0.0315649
enriched	dendrite(5)	10	2.68502	0.0329156
enriched	RNA polymerase complex(4)	5	0.617554	0.0329853
enriched	nuclear membrane(4)	6	0.966606	0.0351197
enriched	transcriptional repressor complex(4)	4	0.354422	0.0364267
WikiPathways
Type	Name	Number of hits	Expected score	Adjusted p-value
enriched	mRNA processing	22	2.40577	1.8791e-11
enriched	Proteasome Degradation	10	0.311462	1.69505e-09
enriched	TNF-alpha NF-kB Signaling Pathway	13	0.982716	1.99441e-08
enriched	Translation Factors	8	0.263132	1.85339e-07
enriched	Cytoplasmic Ribosomal Proteins	8	0.526263	2.15581e-05
enriched	Electron Transport Chain	8	0.542373	2.23188e-05
enriched	TCA Cycle	5	0.161101	0.000157906
enriched	DNA Replication	4	0.204061	0.00876211
enriched	PodNet: protein-protein interactions in the podocyte	8	1.64323	0.0326272
KEGG_-_Pathways
Type	Name	Number of hits	Expected score	Adjusted p-value
enriched	Ribosome	25	0.767915	2.4544e-25
enriched	Proteasome	10	0.241652	3.37897e-10
enriched	RNA transport	12	0.848465	9.86438e-08
enriched	Energy Metabolism	9	0.864575	0.000169924
enriched	Alzheimer's disease	9	0.891426	0.000173468
enriched	Citrate cycle (TCA cycle)	5	0.166471	0.000340219
enriched	Parkinson's disease	8	0.741065	0.000340219
enriched	DNA replication	5	0.177211	0.000392898
enriched	Carbon metabolism	7	0.547743	0.000415804
enriched	Epstein-Barr virus infection	9	1.09012	0.000425531
enriched	RNA degradation	6	0.381272	0.000597208
enriched	Oxidative phosphorylation	7	0.698104	0.00130773
enriched	Spliceosome	7	0.692734	0.00130773
enriched	Huntington's disease	7	0.902166	0.00586579
enriched	Non-alcoholic fatty liver disease (NAFLD)	6	0.789395	0.0198889
enriched	mRNA surveillance pathway	5	0.494043	0.0198889
enriched	Viral carcinogenesis	7	1.19215	0.0255731
enriched	Mismatch repair	3	0.112771	0.0267538
enriched	Aminoacyl-tRNA biosynthesis	4	0.327572	0.0377554
GO_-_Biological_Process
Type	Name	Number of hits	Expected score	Adjusted p-value
enriched	peptide biosynthetic process(6)	42	2.91056	3.05274e-29
enriched	translation(6)	41	2.80853	6.14421e-29
enriched	peptide metabolic process(5)	43	3.38849	2.37996e-28
enriched	amide biosynthetic process(6)	42	3.28109	7.09188e-28
enriched	RNA processing(6)	37	3.58181	3.46178e-21
enriched	ncRNA metabolic process(6)	25	1.80433	2.60717e-16
enriched	ribonucleoprotein complex biogenesis(4)	24	1.62712	3.32747e-16
enriched	ribosome biogenesis(5)	19	1.04179	6.22317e-14
enriched	ncRNA processing(7)	20	1.34788	3.12208e-13
enriched	rRNA processing(6)	16	0.724955	1.23099e-12
enriched	rRNA metabolic process(7)	16	0.746435	1.70501e-12
enriched	mitotic cell cycle process(5)	26	3.33479	1.25114e-11
enriched	cell division(4)	24	3.25424	4.3395e-10
enriched	mRNA metabolic process(6)	21	2.52392	1.5926e-09
enriched	modification dependent macromolecule catabolic process(6)	21	2.67428	4.26153e-09
enriched	proteasomal protein catabolic process(6)	18	2.18023	7.50725e-08
enriched	RNA splicing(7)	16	1.65397	9.93541e-08
enriched	mitochondrion organization(5)	20	2.92667	1.3279e-07
enriched	proteasome mediated ubiquitin dependent protein catabolic process(7)	17	2.01913	1.70159e-07
enriched	mRNA processing(7)	17	2.06209	2.10142e-07
enriched	proteolysis involved in cellular protein catabolic process(6)	20	3.0287	2.10142e-07
enriched	regulation of cell cycle process(5)	18	2.45411	3.43206e-07
enriched	cellular protein catabolic process(6)	20	3.17906	4.20472e-07
enriched	translational initiation(4)	10	0.488673	4.24659e-07
enriched	ubiquitin dependent protein catabolic process(8)	18	2.5991	7.30118e-07
enriched	modification dependent protein catabolic process(7)	18	2.63669	8.74621e-07
enriched	nucleobase containing small molecule metabolic process(4)	19	3.06092	1.26663e-06
enriched	regulation of protein complex assembly(4)	15	1.756	1.27703e-06
enriched	nucleoside phosphate metabolic process(5)	18	2.81927	2.17295e-06
enriched	mitotic nuclear division(5)	15	2.05135	8.95285e-06
enriched	regulation of cell division(4)	13	1.46065	9.91029e-06
enriched	nuclear division(6)	16	2.63132	3.15761e-05
enriched	cellular respiration(5)	9	0.601444	3.16903e-05
enriched	cofactor metabolic process(4)	13	1.64323	3.42572e-05
enriched	positive regulation of RNA polymerase II transcriptional preinitiation complex assembly(7)	5	0.0644404	3.46422e-05
enriched	DNA replication(6)	12	1.3801	4.15326e-05
enriched	aerobic respiration(6)	7	0.279242	4.15326e-05
enriched	nucleotide metabolic process(6)	16	2.77094	5.29375e-05
enriched	regulation of RNA polymerase II transcriptional preinitiation complex assembly(7)	5	0.0751805	5.79092e-05
enriched	organelle fission(5)	16	2.81927	6.32316e-05
enriched	mitotic cell cycle phase transition(6)	12	1.47139	7.17417e-05
enriched	regulation of mitotic cell cycle(5)	14	2.12653	7.23926e-05
enriched	in utero embryonic development(7)	14	2.18023	9.49619e-05
enriched	tRNA metabolic process(7)	9	0.724955	0.000107402
enriched	ER associated ubiquitin dependent protein catabolic process(5)	7	0.338312	0.000114103
enriched	cell cycle phase transition(5)	12	1.56268	0.0001195
enriched	positive regulation of transcription initiation from RNA polymerase II promoter(6)	5	0.0966606	0.000136632
enriched	posttranscriptional regulation of gene expression(6)	13	1.93321	0.000148498
enriched	cellular protein complex assembly(6)	14	2.293	0.000150801
enriched	RNA polymerase II transcriptional preinitiation complex assembly(8)	5	0.107401	0.000201017
enriched	regulation of cellular component biogenesis(3)	17	3.58718	0.000228605
enriched	DNA templated transcriptional preinitiation complex assembly(7)	5	0.112771	0.000233762
enriched	protein polymerization(7)	10	1.07938	0.000233762
enriched	regulation of transcription initiation from RNA polymerase II promoter(6)	5	0.118141	0.000280344
enriched	ERAD pathway(4)	7	0.424233	0.000388911
enriched	positive regulation of DNA templated transcription initiation(5)	5	0.134251	0.000470952
enriched	autophagy(3)	13	2.2393	0.000622579
enriched	blastocyst development(4)	7	0.461823	0.000629753
enriched	DNA dependent DNA replication(7)	7	0.472563	0.000715527
enriched	tricarboxylic acid cycle(4)	5	0.150361	0.000722484
enriched	purine ribonucleoside monophosphate metabolic process(8)	9	0.961236	0.000738457
enriched	RNA catabolic process(6)	8	0.703474	0.00074068
enriched	purine nucleoside monophosphate metabolic process(7)	9	0.966606	0.000747268
enriched	macroautophagy(4)	11	1.58416	0.000751452
enriched	ribonucleoside monophosphate metabolic process(7)	9	0.977346	0.000787725
enriched	transcription initiation from RNA polymerase II promoter(8)	6	0.300722	0.000787725
enriched	cellular component disassembly(4)	12	1.9708	0.000864348
enriched	regulation of DNA templated transcription initiation(5)	5	0.161101	0.000864348
enriched	citrate metabolic process(8)	5	0.166471	0.000984884
enriched	nucleoside monophosphate metabolic process(6)	9	1.03105	0.00111967
enriched	nucleoside triphosphate metabolic process(6)	9	1.04716	0.00122864
enriched	response to endoplasmic reticulum stress(5)	9	1.04716	0.00122864
enriched	tricarboxylic acid metabolic process(7)	5	0.177211	0.00122864
enriched	energy derivation by oxidation of organic compounds(4)	9	1.05253	0.00124575
enriched	regulation of cellular response to stress(4)	14	2.86223	0.0012613
enriched	ribonucleoprotein complex subunit organization(5)	8	0.789395	0.00137077
enriched	positive regulation of cell cycle(4)	10	1.41769	0.0016976
enriched	microtubule cytoskeleton organization(5)	12	2.14264	0.0017355
enriched	generation of precursor metabolites and energy(4)	10	1.44454	0.00194242
enriched	ATP metabolic process(8)	8	0.848465	0.00216866
enriched	tetrapyrrole metabolic process(5)	5	0.214801	0.0026138
enriched	positive regulation of organelle organization(5)	13	2.65817	0.00268135
enriched	protein localization to organelle(6)	15	3.54959	0.00278511
enriched	purine ribonucleoside triphosphate metabolic process(8)	8	0.912906	0.00345555
enriched	ribonucleoside triphosphate metabolic process(7)	8	0.923646	0.00370654
enriched	purine ribonucleoside metabolic process(7)	9	1.24585	0.00399335
enriched	mitochondrial translation(5)	5	0.241652	0.00412882
enriched	positive regulation of cell division(4)	7	0.676624	0.00440033
enriched	positive regulation of protein complex assembly(4)	8	0.955866	0.00440033
enriched	purine nucleoside metabolic process(6)	9	1.26733	0.00440033
enriched	purine nucleoside triphosphate metabolic process(7)	8	0.955866	0.00440033
enriched	regulation of translation(6)	10	1.63786	0.00483113
enriched	RNA phosphodiester bond hydrolysis exonucleolytic(7)	4	0.112771	0.00486609
enriched	DNA templated transcription initiation(7)	6	0.456453	0.00526533
enriched	regulation of catabolic process(4)	14	3.34016	0.00544529
enriched	ribonucleoside metabolic process(6)	9	1.31566	0.00544529
enriched	sulfur compound metabolic process(4)	9	1.36936	0.00732187
enriched	organelle disassembly(5)	8	1.04179	0.00741406
enriched	ribonucleoprotein complex assembly(5)	7	0.746435	0.00741406
enriched	microtubule based process(4)	13	3.01259	0.00784599
enriched	nucleoside metabolic process(5)	9	1.39084	0.00784599
enriched	regulation of cellular amide metabolic process(5)	10	1.756	0.00784599
enriched	regulation of mitotic cell cycle phase transition(6)	8	1.0579	0.00786647
enriched	protein DNA complex assembly(6)	7	0.789395	0.00996224
enriched	regulation of nuclear division(5)	7	0.794765	0.0102871
enriched	positive regulation of RNA splicing(6)	4	0.144991	0.0103538
enriched	ribose phosphate metabolic process(5)	11	2.23393	0.0104474
enriched	glycosyl compound metabolic process(4)	9	1.46602	0.0110477
enriched	heme metabolic process(4)	4	0.150361	0.0114589
enriched	cellular nitrogen compound catabolic process(5)	9	1.48213	0.0117134
enriched	regulation of cell cycle phase transition(6)	8	1.13308	0.0117134
enriched	cellular response to DNA damage stimulus(5)	13	3.20591	0.013388
enriched	heterocycle catabolic process(5)	9	1.51435	0.0134894
enriched	regulation of protein polymerization(5)	7	0.859205	0.0152725
enriched	methylation(3)	9	1.55731	0.0163568
enriched	aromatic compound catabolic process(5)	9	1.56268	0.0166398
enriched	regulation of protein catabolic process(5)	10	1.96006	0.0167838
enriched	monocarboxylic acid metabolic process(7)	12	2.83001	0.016831
enriched	positive regulation of mRNA processing(6)	4	0.171841	0.0169056
enriched	positive regulation of nuclear division(5)	5	0.365162	0.019191
enriched	spindle organization(5)	6	0.617554	0.0206218
enriched	protein DNA complex subunit organization(5)	7	0.912906	0.0206384
enriched	nuclear RNA surveillance(8)&nuclear mRNA surveillance(9)	3	0.0590704	0.0209047
enriched	regulation of cytoskeleton organization(6)	10	2.02987	0.0210388
enriched	porphyrin containing compound metabolic process(5)	4	0.193321	0.0243578
enriched	tRNA aminoacylation for protein translation(7)	4	0.193321	0.0243578
enriched	RNA localization(4)	6	0.644404	0.0246218
enriched	dicarboxylic acid metabolic process(7)	5	0.392012	0.0247413
enriched	regulation of DNA damage checkpoint(6)	3	0.0644404	0.0248167
enriched	regulation of mitotic nuclear division(6)	6	0.649774	0.0251338
enriched	organic cyclic compound catabolic process(5)	9	1.69156	0.026588
enriched	regulation of cytoplasmic transport(6)	10	2.1319	0.0293294
enriched	RNA surveillance(7)	3	0.0698104	0.0295077
enriched	positive regulation of cell cycle process(5)	7	0.988086	0.0303114
enriched	amino acid activation(5)&tRNA aminoacylation(6)	4	0.209431	0.0303139
enriched	nucleobase containing compound catabolic process(5)	8	1.35325	0.0318956
enriched	ribonucleotide metabolic process(6)	10	2.18023	0.0338015
enriched	cellular amino acid metabolic process(4)	8	1.36936	0.0340258
enriched	regulation of intracellular transport(5)	11	2.66354	0.0372608
enriched	coenzyme metabolic process(5)	8	1.39621	0.0381853
enriched	negative regulation of cell cycle(4)	9	1.80433	0.0396741
enriched	negative regulation of translational initiation(5)	3	0.0805505	0.0396741
enriched	rRNA catabolic process(8)	3	0.0805505	0.0396741
enriched	positive regulation of mRNA metabolic process(6)	4	0.230911	0.0403892
enriched	interspecies interaction between organisms(3)&symbiosis encompassing mutualism through parasitism(4)	8	1.42843	0.042917
enriched	protein folding(3)	6	0.735695	0.0430457
enriched	positive regulation of mRNA splicing via spliceosome(7)	3	0.0859205	0.0456496
enriched	vacuole organization(5)	6	0.746435	0.0458125
enriched	respiratory electron transport chain(5)	4	0.241652	0.0459792
enriched	protein targeting(6)	11	2.76557	0.0472076
enriched	regulation of cellular catabolic process(5)	11	2.76557	0.0472076
GO_-_Molecular_Function
Type	Name	Number of hits	Expected score	Adjusted p-value
enriched	structural constituent of ribosome(3)	21	0.655144	3.86352e-20
enriched	structural molecule activity(2)	23	2.58299	3.7781e-11
enriched	ATPase activity(8)	19	2.04598	2.76256e-09
enriched	ATPase activity coupled(9)	15	1.57879	3.86455e-07
enriched	translation factor activity RNA binding(6)	9	0.381272	7.58045e-07
enriched	translation initiation factor activity(7)	8	0.247022	7.58045e-07
enriched	mRNA binding(7)	10	0.837725	3.23801e-05
enriched	TBP class protein binding(5)	5	0.102031	0.0001765
enriched	NAD binding(5)	6	0.279242	0.00067704
enriched	transcription factor binding(4)	14	2.69039	0.000820036
enriched	tRNA methyltransferase activity(7)	7	0.515523	0.00115996
enriched	tRNA binding(6)	5	0.182581	0.0014924
enriched	RNA methyltransferase activity(6)	7	0.553113	0.00152677
enriched	DNA dependent ATPase activity(10)	6	0.402753	0.00314745
enriched	rRNA binding(6)	5	0.230911	0.00341344
enriched	tRNA cytosine methyltransferase activity(7)&tRNA cytosine 5 methyltransferase activity(8)	6	0.456453	0.00540841
enriched	methyltransferase activity(5)	8	1.01494	0.00590511
enriched	tRNA guanine methyltransferase activity(7)	6	0.472563	0.00590511
enriched	transferase activity transferring one carbon groups(4)	8	1.05253	0.00719804
enriched	helicase activity(8)	7	0.805505	0.0101718
enriched	transcription corepressor activity(5)	7	0.810875	0.0101718
enriched	unfolded protein binding(4)	5	0.327572	0.0112273
enriched	electron carrier activity(2)	5	0.338312	0.0119
enriched	metal cluster binding(3)&iron sulfur cluster binding(4)	5	0.338312	0.0119
enriched	S adenosylmethionine dependent methyltransferase activity(6)	7	0.880685	0.0138056
enriched	ligase activity(3)	10	1.9708	0.0138056
enriched	coenzyme binding(4)	7	0.912906	0.0163045
enriched	cofactor binding(3)	8	1.25659	0.0164389
enriched	transcription cofactor activity(4)	10	2.05135	0.0171247
enriched	oxidoreductase activity acting on the CH OH group of donors NAD or NADP as acceptor(5)	6	0.644404	0.0182238
enriched	chromatin binding(4)	11	2.53466	0.0185033
enriched	ligase activity forming carbon oxygen bonds(4)&ligase activity forming aminoacyl tRNA and related compounds(5)&aminoacyl tRNA ligase activity(6)	4	0.198691	0.0185033
enriched	tubulin binding(5)	8	1.3264	0.0200896
enriched	ribonucleoprotein complex binding(4)	5	0.418863	0.021914
enriched	1 phenanthrol methyltransferase activity(6)&dimethylarsinite methyltransferase activity(6)&4 5 dihydroxybenzo a pyrene methyltransferase activity(6)&1 hydroxypyrene methyltransferase activity(6)&1 hydroxy 6 methoxypyrene methyltransferase activity(6)&demethylmenaquinone methyltransferase activity(6)&cobalt precorrin 6B C5 methyltransferase activity(6)&cobalt precorrin 7 C15 methyltransferase acti…	5	0.451083	0.0238112
enriched	C methyltransferase activity(6)&quinone cofactor methyltransferase activity(7)&2 polyprenyl 6 methoxy 1 4 benzoquinone methyltransferase activity(8)	5	0.456453	0.0238112
enriched	arginine N methyltransferase activity(7)&protein arginine N methyltransferase activity(7)	5	0.456453	0.0238112
enriched	methylarsonite methyltransferase activity(7)	5	0.456453	0.0238112
enriched	peptidase activity acting on L amino acid peptides(5)	12	3.13073	0.0238112
enriched	peptidase activity(4)	12	3.20591	0.0238112
enriched	protein C terminal leucine carboxyl O methyltransferase activity(7)	5	0.456453	0.0238112
enriched	rRNA methyltransferase activity(7)&rRNA uridine methyltransferase activity(8)	5	0.456453	0.0238112
enriched	tRNA adenine methyltransferase activity(7)&tRNA adenine N1 methyltransferase activity(8)	5	0.456453	0.0238112
enriched	tRNA guanine N1 methyltransferase activity(8)	5	0.456453	0.0238112
enriched	tRNA guanine N2 methyltransferase activity(7)	5	0.451083	0.0238112
enriched	tRNA uracil methyltransferase activity(8)	5	0.456453	0.0238112
enriched	DNA methyltransferase activity(6)	5	0.467193	0.0242689
enriched	protein C terminal carboxyl O methyltransferase activity(8)	5	0.467193	0.0242689
enriched	thiolester hydrolase activity(5)	4	0.241652	0.0242689
enriched	transcription factor activity transcription factor binding(3)	10	2.293	0.0242689
enriched	transcription factor activity protein binding(2)	10	2.30911	0.0250175
enriched	mRNA methyltransferase activity(7)	5	0.477933	0.025821
enriched	S methyltransferase activity(6)	5	0.483303	0.026132
enriched	carboxyl O methyltransferase activity(7)&protein carboxyl O methyltransferase activity(7)	5	0.483303	0.026132
enriched	oxidoreductase activity acting on CH OH group of donors(4)	6	0.784025	0.0278576
enriched	O methyltransferase activity(6)	5	0.520893	0.0351373
enriched	threonine type peptidase activity(6)&threonine type endopeptidase activity(7)	3	0.112771	0.04215
Reactome_-_Pathways
Type	Name	Number of hits	Expected score	Adjusted p-value
enriched	Mitochondrial translation elongation	19	0.413493	9.60024e-21
enriched	Mitochondrial translation termination	19	0.424233	9.60024e-21
enriched	L13a-mediated translational silencing of Ceruloplasmin expression	14	0.558483	9.83607e-12
enriched	Formation of a pool of free 40S subunits	13	0.510153	5.90707e-11
enriched	AUF1 (hnRNP D0) binds and destabilizes mRNA	11	0.279242	6.4977e-11
enriched	GTP hydrolysis and joining of the 60S ribosomal subunit	13	0.569224	1.41683e-10
enriched	Autodegradation of Cdh1 by Cdh1:APC/C	11	0.327572	2.18246e-10
enriched	APC/C:Cdc20 mediated degradation of Securin	11	0.349052	3.15606e-10
enriched	SRP-dependent cotranslational protein targeting to membrane	12	0.477933	3.15606e-10
enriched	APC/C:Cdh1 mediated degradation of Cdc20 and other APC/C:Cdh1 targeted proteins in late mitosis/early G1	11	0.375902	5.20255e-10
enriched	Cdc20:Phospho-APC/C mediated degradation of Cyclin A	11	0.375902	5.20255e-10
enriched	Separation of Sister Chromatids	14	0.853835	5.20255e-10
enriched	SCF-beta-TrCP mediated degradation of Emi1	10	0.284612	9.94889e-10
enriched	Antigen processing: Ubiquitination & Proteasome degradation	14	1.0042	3.43919e-09
enriched	Nonsense Mediated Decay (NMD) independent of the Exon Junction Complex (EJC)	11	0.472563	3.7361e-09
enriched	Cross-presentation of soluble exogenous antigens (endosomes)	9	0.241652	6.71449e-09
enriched	MAPK6/MAPK4 signaling	10	0.375902	9.04438e-09
enriched	Regulation of ornithine decarboxylase (ODC)	9	0.257762	9.95577e-09
enriched	CDK-mediated phosphorylation and removal of Cdc6	9	0.263132	1.05563e-08
enriched	Ubiquitin-dependent degradation of Cyclin D1	9	0.263132	1.05563e-08
enriched	Autodegradation of the E3 ubiquitin ligase COP1	9	0.268502	1.1271e-08
enriched	Ubiquitin Mediated Degradation of Phosphorylated Cdc25A	9	0.268502	1.1271e-08
enriched	Nonsense Mediated Decay (NMD) enhanced by the Exon Junction Complex (EJC)	11	0.558483	1.2747e-08
enriched	Degradation of AXIN	9	0.284612	1.64469e-08
enriched	Asymmetric localization of PCP proteins	9	0.289982	1.83057e-08
enriched	Degradation of DVL	9	0.295352	1.83057e-08
enriched	Degradation of GLI1 by the proteasome	9	0.295352	1.83057e-08
enriched	Hedgehog ligand biogenesis	9	0.295352	1.83057e-08
enriched	SCF(Skp2)-mediated degradation of p27/p21	9	0.295352	1.83057e-08
enriched	CDT1 association with the CDC6:ORC:origin complex	9	0.306092	2.14185e-08
enriched	Dectin-1 mediated noncanonical NF-kB signaling	9	0.306092	2.14185e-08
enriched	GLI3 is processed to GLI3R by the proteasome	9	0.306092	2.14185e-08
enriched	NIK-->noncanonical NF-kB signaling	9	0.306092	2.14185e-08
enriched	Activation of NF-kappaB in B cells	9	0.343682	5.12563e-08
enriched	Regulation of RAS by GAPs	9	0.343682	5.12563e-08
enriched	Degradation of beta-catenin by the destruction complex	9	0.354422	6.21406e-08
enriched	TNFR2 non-canonical NF-kB pathway	9	0.354422	6.21406e-08
enriched	Orc1 removal from chromatin	9	0.365162	7.69912e-08
enriched	CLEC7A (Dectin-1) signaling	9	0.402753	1.65661e-07
enriched	FCERI mediated NF-kB activation	9	0.408123	1.79802e-07
enriched	Downstream TCR signaling	9	0.467193	5.12137e-07
enriched	Hedgehog 'on' state	9	0.467193	5.12137e-07
enriched	mRNA Splicing - Major Pathway	8	0.649774	9.65416e-05
enriched	mRNA decay by 3' to 5' exoribonuclease	4	0.0590704	0.000184549
enriched	Polymerase switching	4	0.0698104	0.000305196
enriched	Polymerase switching on the C-strand of the telomere	4	0.0698104	0.000305196
enriched	Butyrate Response Factor 1 (BRF1) binds and destabilizes mRNA	4	0.0805505	0.000472315
enriched	PCNA-Dependent Long Patch Base Excision Repair	4	0.0805505	0.000472315
enriched	Citric acid cycle (TCA cycle)	4	0.102031	0.00103931
enriched	Formation of the ternary complex, and subsequently, the 43S complex	5	0.279242	0.00219491
enriched	Translation initiation complex formation	5	0.306092	0.00325372
enriched	Ribosomal scanning and start codon recognition	5	0.316832	0.00372727
enriched	KSRP (KHSRP) binds and destabilizes mRNA	3	0.0644404	0.00962876
enriched	RNA Polymerase I Transcription Initiation	4	0.214801	0.013233
enriched	Translesion synthesis by POLK	3	0.0751805	0.0135117
enriched	Translesion synthesis by REV1	3	0.0751805	0.0135117
enriched	Gap-filling DNA repair synthesis and ligation in GG-NER	3	0.0805505	0.0155929
enriched	Translesion synthesis by POLI	3	0.0805505	0.0155929
enriched	MAP2K and MAPK activation	3	0.0912906	0.0208917
enriched	Translesion Synthesis by POLH	3	0.0912906	0.0208917
