# Supplementary material for: Strap associates with Csde1 and affects expression of select Csde1-bound transcripts
Source: PLoS One. 2018 Aug 23;13(8):e0201690. doi: 10.1371/journal.pone.0201690 (PMC6107111; doi:10.1371/journal.pone.0201690)
Supplement: S4 Table — (XLSX) [file pone.0201690.s009.xlsx]

## Sheet: Sheet1
Supplemental Table 4- RNAseq, signficantly differentially expressed transcripts after Strap knockdown, padj (FDR) < 0.05
Transcript expression in counts per million (cpm) normalized by library size
	Three independent experiments each condition
								KD Strap			Sc
Gene name	Csde1 target	baseMean	log2FoldChange	lfcSE	stat	pvalue	padj	a	b	c	a	b	c
Col4a1	FALSE	1459.92	-4.33739	0.253249	-17.127	9.33614e-66	1.17103e-61	116.173	105.021	143.596	2735.15	2915.31	2744.27
Lyz2	FALSE	500.51	5.41126	0.318749	16.9765	1.22518e-64	7.6837e-61	786.715	1347.56	817.39	20.1856	16.614	14.592
Itgb3	FALSE	971.549	4.34164	0.257173	16.8821	6.09082e-64	2.54657e-60	2020.8	1714.5	1854.12	76.2566	84.8186	78.7967
Itgb6	FALSE	319.239	5.46904	0.341387	16.0201	9.25689e-58	2.90273e-54	664.428	730.087	490.75	11.2142	13.1163	5.8368
Zg16	TRUE	309.295	-5.19967	0.331088	-15.7048	1.40243e-55	3.51813e-52	10.1906	13.9185	12.6238	547.253	584.986	686.796
Pabpc4	TRUE	11546.2	-3.71428	0.238511	-15.5728	1.11471e-54	2.33031e-51	1272.81	1820.79	1417.02	22033.7	21671.6	21061.1
Cox6a2	TRUE	1268.08	-4.2283	0.273383	-15.4666	5.83132e-54	1.04489e-50	71.3343	144.246	125.449	2421.15	2448.37	2397.95
Ifit2	FALSE	251.87	5.89491	0.382512	15.4111	1.37927e-53	2.16253e-50	562.522	454.248	479.704	5.6071	5.24651	3.8912
Strap	FALSE	2656.54	-3.75598	0.255628	-14.6931	7.13299e-49	9.94101e-46	293.49	470.697	247.742	5017.24	5194.92	4715.16
Plp2	FALSE	1265.4	-3.63794	0.252251	-14.4219	3.76798e-47	4.72618e-44	182.412	127.797	204.348	2389.75	2237.64	2450.48
Oit3	FALSE	203.661	5.58887	0.392119	14.253	4.29488e-46	4.89733e-43	424.949	320.125	462.346	3.36426	4.37209	6.80959
Cth	FALSE	365.556	-4.00971	0.285141	-14.0622	6.48572e-45	6.7792e-42	32.61	34.1635	43.3943	641.453	674.177	767.539
Gbp3	FALSE	625.982	3.56925	0.257832	13.8433	1.39615e-43	1.34372e-40	1134.22	1234.95	1123.52	80.7423	98.8093	83.6607
Scara5	FALSE	190.775	5.10342	0.368793	13.8382	1.4998e-43	1.34372e-40	413.739	266.982	441.832	8.97137	4.37209	8.75519
Marcksl1	FALSE	827.144	-3.66857	0.273335	-13.4215	4.52461e-41	3.78348e-38	74.3915	125.266	124.66	1608.12	1494.38	1536.05
D17H6S56E-5	FALSE	3534.56	-3.09328	0.232113	-13.3266	1.6208e-40	1.2706e-37	703.152	676.944	694.308	6082.59	6499.56	6550.83
Tnfsf14	FALSE	158.574	5.37396	0.404837	13.2744	3.26007e-40	2.40536e-37	313.871	249.267	375.558	4.48568	4.37209	3.8912
Cd68	FALSE	1226.62	3.55952	0.279166	12.7506	3.09449e-37	2.15635e-34	2486.51	1412.09	2968.96	164.849	168.763	158.566
Tsc22d1	FALSE	2190.09	3.16809	0.248694	12.7389	3.59366e-37	2.37239e-34	3383.28	5211.83	3353.98	388.012	407.479	395.929
Apol9a	FALSE	158	4.98417	0.392981	12.683	7.34812e-37	4.60837e-34	229.289	412.493	287.98	3.36426	6.12093	8.75519
Ly6g6f	FALSE	220.457	4.01346	0.316883	12.6654	9.19089e-37	5.48959e-34	297.566	582.045	380.292	13.457	27.9814	21.4016
Myo1f	FALSE	379.771	3.51591	0.281701	12.481	9.47778e-36	5.40363e-33	786.715	477.024	856.05	56.071	46.3442	56.4224
Arrdc3	FALSE	554.425	3.15846	0.257518	12.265	1.39581e-34	7.61202e-32	1137.27	1108.42	775.574	109.899	113.674	81.7151
Ddc	FALSE	353.104	3.4549	0.282753	12.2188	2.46625e-34	1.28893e-31	543.16	847.761	572.804	42.614	56.8372	55.4496
Csf1r	FALSE	156.739	5.0591	0.416468	12.1476	5.90412e-34	2.96222e-31	288.394	292.288	343.998	2.24284	9.61861	3.8912
Gm5088	FALSE	586.311	-3.53512	0.298472	-11.8441	2.30932e-32	1.11407e-29	47.8959	127.797	76.5317	1109.09	1116.63	1039.92
Pirb	FALSE	399.64	3.50126	0.296968	11.79	4.39495e-32	2.0417e-29	528.893	1091.97	613.043	59.4353	56.8372	47.6672
Btg2	FALSE	2786.08	2.72983	0.232359	11.7483	7.20296e-32	3.22667e-29	4773.28	4848.69	5030.58	690.795	652.317	720.844
Ctss	FALSE	98.8974	5.4621	0.467126	11.693	1.38389e-31	5.78603e-29	146.745	268.247	173.577	1.12142	1.74884	1.9456
Phf10	FALSE	1740.52	-2.79645	0.239123	-11.6946	1.35824e-31	5.78603e-29	438.196	366.941	427.631	3079.42	3040.35	3090.58
Fmo1	FALSE	117.404	4.59033	0.394185	11.6451	2.43022e-31	9.83299e-29	235.403	217.634	232.751	5.6071	5.24651	7.78239
Mcpt1	FALSE	599.864	3.36333	0.289093	11.6341	2.76601e-31	1.08419e-28	718.438	1825.85	790.565	81.8637	98.8093	83.6607
Gkn3	FALSE	236.93	3.97277	0.34254	11.598	4.21934e-31	1.60373e-28	269.032	757.924	331.374	17.9427	20.9861	24.32
Cd200r4	FALSE	318.108	3.63231	0.316277	11.4846	1.57691e-30	5.81741e-28	515.645	875.598	401.594	38.1283	35.8512	41.8304
Pcx	FALSE	261.899	-3.66611	0.321176	-11.4146	3.53325e-30	1.26622e-27	46.8768	18.9797	31.5595	472.118	485.303	516.556
Gm11545	FALSE	101.339	4.82662	0.423746	11.3904	4.67071e-30	1.62735e-27	229.289	156.899	209.87	4.48568	2.62326	4.864
Gsdma	FALSE	199.329	3.78002	0.333601	11.331	9.21785e-30	3.04262e-27	290.432	504.861	335.319	25.7927	20.1116	19.456
Mettl9	FALSE	1634.78	-2.77283	0.2447	-11.3315	9.15764e-30	3.04262e-27	353.614	461.84	355.833	3188.2	2969.53	2479.67
Oasl2	FALSE	3993.6	2.61818	0.235014	11.1405	7.96684e-29	2.56226e-26	7379.02	5710.37	7721.02	1017.13	1005.58	1128.45
Apol9b	FALSE	119.612	4.2033	0.37871	11.099	1.26832e-28	3.97714e-26	173.24	266.982	250.898	4.48568	11.3674	10.7008
Zbtb32	FALSE	198.454	3.49721	0.316144	11.0621	1.91601e-28	5.86158e-26	365.843	308.737	433.943	32.5212	25.3581	24.32
Ifit1	FALSE	925.954	3.3806	0.307541	10.9924	4.15919e-28	1.24211e-25	1052.69	3115.21	1007.54	121.113	134.661	124.518
Ifit3	FALSE	86.76	4.94302	0.453789	10.8928	1.248e-27	3.6404e-25	161.012	154.368	197.247	3.36426	2.62326	1.9456
Angptl6	FALSE	1038.9	-2.89279	0.266115	-10.8704	1.59418e-27	4.5445e-25	170.183	311.268	210.659	1858.19	1806.55	1876.53
C3ar1	FALSE	88.1697	4.77397	0.441046	10.8242	2.64402e-27	7.36975e-25	221.136	132.858	164.898	4.48568	1.74884	3.8912
Egr1	FALSE	1128.32	-2.59685	0.241621	-10.7476	6.08113e-27	1.65817e-24	324.061	254.328	327.429	2032.01	1804.8	2027.31
Fgd2	FALSE	140.963	3.69307	0.34601	10.6733	1.35711e-26	3.62174e-24	227.251	264.451	305.338	11.2142	20.9861	16.5376
4632428N05Rik	FALSE	1580	2.54119	0.239645	10.604	2.85528e-26	7.4612e-24	2867.64	2313	2993.41	429.504	424.093	452.352
Slc22a3	FALSE	1542.83	-2.96324	0.279614	-10.5976	3.05624e-26	7.82334e-24	408.644	182.205	391.337	2796.82	2739.55	2738.43
Car1	FALSE	9577.13	-2.58406	0.245593	-10.5217	6.86225e-26	1.72146e-23	2293.91	3440.39	2102.65	16203.4	16826.4	16596
Agpat1	FALSE	1990.76	-2.66381	0.253501	-10.5081	7.92722e-26	1.94963e-23	497.302	378.329	665.905	3541.45	3385.75	3475.81
Oas1g	FALSE	98.4334	4.12732	0.393177	10.4974	8.88375e-26	2.14286e-23	168.145	207.512	192.513	7.84995	8.74419	5.8368
Clu	FALSE	101.53	4.04017	0.386052	10.4654	1.24614e-25	2.94911e-23	133.497	288.492	162.531	5.6071	12.2419	6.80959
Erv3	FALSE	3273.63	-2.48501	0.238418	-10.4229	1.9483e-25	4.52546e-23	985.432	764.25	1080.91	5372.73	5514.09	5924.35
Ctdspl	FALSE	516.126	-2.69221	0.258402	-10.4187	2.03716e-25	4.56288e-23	118.211	141.715	126.238	882.558	889.284	938.751
Top2a	FALSE	7166.73	-2.42493	0.232722	-10.4198	2.01317e-25	4.56288e-23	2403.97	1957.44	2064.78	11946.5	12032.9	12594.8
Neurl3	FALSE	1555.54	2.90308	0.279368	10.3916	2.7072e-25	5.95727e-23	1950.48	4188.19	2232.83	355.49	318.289	287.949
Exoc3l4	FALSE	192.312	3.32189	0.322524	10.2997	7.07006e-25	1.52896e-22	288.394	396.044	379.503	29.1569	21.8605	38.912
Dok3	FALSE	444.208	2.78899	0.271569	10.2699	9.62824e-25	2.0469e-22	553.35	1048.95	759.794	93.0779	112.8	97.2799
Ifit1bl1	FALSE	66.7394	5.0435	0.491914	10.2528	1.14953e-24	2.4031e-22	142.669	110.082	143.596	2.24284	0.874419	0.972799
Igsf3	FALSE	903.251	2.6699	0.260602	10.2451	1.24481e-24	2.55961e-22	1756.86	1208.38	1777.59	204.099	235.219	237.363
Il1b	FALSE	149.518	3.37596	0.334966	10.0785	6.87659e-24	1.39118e-21	210.946	407.432	214.604	20.1856	24.4837	19.456
Grap2	FALSE	2021.93	2.41001	0.240425	10.0239	1.19643e-23	2.38204e-21	3881.6	2478.75	3974.13	638.088	523.777	635.238
Cdkl2	FALSE	167.063	3.21904	0.322824	9.97151	2.03121e-23	3.95867e-21	367.881	275.839	276.145	24.6713	30.6047	27.2384
Slfn5	FALSE	2637.48	2.36645	0.237344	9.97052	2.05145e-23	3.95867e-21	5035.18	4247.66	4109.04	783.873	836.819	812.287
Zdhhc2	FALSE	203.105	-3.06808	0.309687	-9.90702	3.88048e-23	7.37468e-21	49.934	31.6329	33.1374	373.433	372.502	357.99
Map3k8	FALSE	157.71	3.1208	0.318185	9.80813	1.03873e-22	1.94459e-20	322.023	301.145	239.063	28.0355	29.7302	26.2656
Sla2	FALSE	324.042	2.79779	0.285891	9.78622	1.29031e-22	2.38006e-20	450.425	712.372	561.758	70.6495	67.3303	81.7151
Colec11	FALSE	188.287	3.0081	0.310338	9.69296	3.23024e-22	5.87202e-20	270.051	416.289	334.53	37.0069	35.8512	35.9936
Ifi203	FALSE	153.504	3.37012	0.347973	9.68501	3.4919e-22	6.25698e-20	211.965	451.718	193.302	24.6713	21.8605	17.5104
Nnt	FALSE	529.717	-2.61566	0.27087	-9.65651	4.61303e-22	8.14947e-20	158.974	99.9599	156.219	875.83	933.005	954.316
Myct1	FALSE	284.764	2.93321	0.304036	9.64757	5.0335e-22	8.76878e-20	428.006	699.719	408.695	58.3139	51.5907	62.2592
Mllt3	FALSE	1050.94	-2.33687	0.242727	-9.62758	6.11516e-22	1.05072e-19	358.71	316.329	313.228	1738.2	1804.8	1774.39
Sphk1	FALSE	1220.96	-2.51723	0.261623	-9.62159	6.48229e-22	1.09875e-19	247.632	446.656	338.475	2029.77	2002.42	2260.79
Pycr1	FALSE	342.092	-3.29526	0.342686	-9.61598	6.8455e-22	1.13216e-19	67.258	16.4491	82.8436	620.146	577.117	688.742
Rgs2	FALSE	331.09	2.86452	0.297898	9.61576	6.85993e-22	1.13216e-19	557.427	788.291	429.209	85.228	61.2093	65.1776
Atrnl1	FALSE	877.684	-2.65803	0.277387	-9.58239	9.48237e-22	1.54464e-19	266.994	145.511	258.788	1453.36	1631.67	1509.78
Gcnt2	FALSE	103.837	3.49003	0.365112	9.55881	1.19124e-21	1.91561e-19	191.584	217.634	173.577	10.0928	17.4884	12.6464
Vat1	FALSE	4437.67	-2.37257	0.248537	-9.54612	1.34646e-21	2.1378e-19	1297.27	1033.76	1802.05	7409.23	7414.2	7669.55
C1qc	FALSE	140.925	3.2001	0.335686	9.53303	1.52755e-21	2.395e-19	178.336	313.798	284.035	20.1856	20.9861	28.2112
BC022687	FALSE	817.746	2.35051	0.248877	9.44448	3.57189e-21	5.53114e-19	1180.07	1529.77	1439.9	253.441	256.205	247.091
Ubash3b	FALSE	1473.53	2.22318	0.236454	9.40218	5.34464e-21	8.17534e-19	2514.02	2201.65	2639.95	520.339	456.447	508.774
Gyg	FALSE	1101.93	-2.27445	0.242636	-9.37392	6.98898e-21	1.05618e-18	386.224	342.9	346.365	1762.87	1835.41	1937.82
Sh3kbp1	FALSE	1167.86	-2.39168	0.25563	-9.35599	8.2818e-21	1.23665e-18	431.063	251.798	385.025	1963.61	1894.87	2080.82
Paqr7	FALSE	627.529	2.44338	0.261887	9.32992	1.05951e-20	1.56346e-18	900.85	1176.74	1142.45	199.613	171.386	174.131
Cd200r1	FALSE	180.986	2.80491	0.301972	9.28865	1.56259e-20	2.27902e-18	330.176	342.9	291.136	43.7354	41.9721	35.9936
Rnf150	FALSE	74.056	4.0266	0.43608	9.23364	2.61583e-20	3.7713e-18	180.374	88.5721	159.375	7.84995	5.24651	2.9184
Ncapd2	FALSE	2694.4	-2.1512	0.233023	-9.23171	2.66337e-20	3.79621e-18	943.651	917.354	975.187	4224.39	4146.49	4959.33
Slc2a6	FALSE	410.223	2.43363	0.265139	9.17869	4.36351e-20	6.14961e-18	625.704	594.698	885.243	114.385	111.926	129.382
Pklr	FALSE	1017.94	-2.46983	0.269795	-9.15448	5.462e-20	7.61221e-18	330.176	169.552	392.915	1658.58	1583.57	1972.84
Oas1a	FALSE	769.893	2.31036	0.252466	9.15115	5.63298e-20	7.76422e-18	1138.29	1481.68	1270.27	242.227	229.098	257.792
Gdi2	FALSE	4720.61	-2.14614	0.235594	-9.10948	8.27742e-20	1.12852e-17	1599.93	1973.89	1442.27	7832	7874.14	7601.45
Serpina3b	FALSE	45.8977	4.95714	0.54523	9.09183	9.73822e-20	1.3134e-17	107.001	63.2658	104.146	0	0	0.972799
Gbp2	FALSE	135.347	3.23706	0.356734	9.07416	1.14563e-19	1.52868e-17	269.032	210.042	269.044	16.8213	30.6047	16.5376
Fgf15	FALSE	133.927	-3.10481	0.342796	-9.05731	1.33703e-19	1.7653e-17	22.4193	16.4491	31.5595	243.348	246.586	243.2
2410006H16Rik	FALSE	9264.29	-2.77507	0.307279	-9.03114	1.69898e-19	2.21983e-17	1239.18	4065.46	1559.04	15001.2	15635.5	18085.3
Prkaca	FALSE	1941.32	-2.20843	0.245557	-8.99358	2.39305e-19	3.09444e-17	695	521.31	765.317	3134.37	3263.33	3268.61
1700001L05Rik	FALSE	151.045	-2.9519	0.328439	-8.98764	2.52585e-19	3.23283e-17	34.6481	17.7144	37.8714	269.141	240.465	306.432
Sla	FALSE	4157.4	2.19719	0.244649	8.98096	2.68407e-19	3.40063e-17	6654.47	7984.14	6070.46	1331.13	1319.5	1584.69
Nanos1	FALSE	227.903	-2.57386	0.286777	-8.97515	2.82965e-19	3.53109e-17	62.1627	62.0004	56.018	417.169	383.87	386.201
Ncf4	FALSE	1115.59	2.17869	0.242761	8.97462	2.84334e-19	3.53109e-17	1633.56	2032.1	1877.79	376.797	372.502	400.793
Dmwd	FALSE	571.087	-2.32174	0.259362	-8.95173	3.49939e-19	4.30322e-17	182.412	148.042	208.292	993.579	958.363	935.833
Ifi44	FALSE	176.913	2.75167	0.307886	8.93731	3.98758e-19	4.85594e-17	357.691	259.39	321.907	48.2211	40.2233	34.048
Lst1	FALSE	285.635	3.27111	0.366216	8.9322	4.17625e-19	5.0368e-17	228.27	1157.76	220.127	25.7927	41.9721	39.8848
Gas2	FALSE	193.794	-2.65374	0.29852	-8.88966	6.12986e-19	7.32256e-17	55.0293	53.1432	37.0824	380.162	335.777	301.568
Usp18	FALSE	2869.67	2.17042	0.244383	8.8812	6.61448e-19	7.82693e-17	3793.97	6068.45	4415.96	953.208	1002.96	983.5
Otos	FALSE	147.735	3.11941	0.351839	8.866	7.5823e-19	8.8883e-17	174.259	436.534	202.77	28.0355	25.3581	19.456
Myzap	FALSE	158.881	2.92988	0.332425	8.81368	1.21101e-18	1.40645e-16	278.204	301.145	276.934	37.0069	20.1116	39.8848
Lif	FALSE	277.234	-2.53768	0.288637	-8.79194	1.46995e-18	1.69152e-16	66.239	64.5311	93.8894	482.211	481.805	474.726
Nxn	FALSE	856.743	-2.18618	0.248808	-8.78663	1.54107e-18	1.75724e-16	250.689	307.472	323.484	1415.23	1399.94	1443.63
Vegfa	FALSE	2761.4	-2.08337	0.237311	-8.77905	1.64863e-18	1.86296e-16	1007.85	871.802	1157.44	4661.75	4421.94	4447.64
Pdcd1lg2	FALSE	220.626	2.81998	0.321397	8.77415	1.72196e-18	1.92845e-16	504.435	266.982	411.062	38.1283	51.5907	51.5584
Piga	FALSE	1137.26	-2.14181	0.245205	-8.73479	2.44119e-18	2.70972e-16	482.016	358.084	366.09	1955.76	1859.01	1802.6
Stat2	FALSE	1138.6	2.19259	0.251126	8.73103	2.5236e-18	2.77662e-16	2054.43	1367.81	2262.81	384.647	361.135	400.793
Ctla2a	FALSE	1620.55	2.45568	0.28194	8.70994	3.04042e-18	3.28759e-16	1789.47	4818.32	1829.66	400.347	481.805	403.712
Pnp	FALSE	1432.36	2.36829	0.271903	8.71003	3.03803e-18	3.28759e-16	1915.84	3485.94	1927.49	401.469	401.358	462.08
Agps	FALSE	855.128	-2.22739	0.255786	-8.70801	3.09247e-18	3.31528e-16	364.824	236.614	258.788	1472.43	1501.38	1296.74
Hsd3b1	FALSE	136.774	2.79174	0.322035	8.66905	4.35734e-18	4.6317e-16	263.937	229.022	236.696	31.3998	32.3535	27.2384
Msantd1	FALSE	136.974	3.11651	0.360032	8.6562	4.87756e-18	5.14111e-16	132.478	466.901	158.586	19.0642	25.3581	19.456
Diap3	FALSE	158.686	-2.67893	0.309799	-8.6473	5.27306e-18	5.51167e-16	35.6671	41.7554	37.8714	273.627	277.191	286.003
March8	FALSE	2597.15	2.03706	0.236064	8.62928	6.17383e-18	6.39987e-16	4622.46	3334.11	4719.72	989.093	889.284	1028.25
Egfl7	FALSE	667.54	-2.3813	0.276255	-8.61993	6.6994e-18	6.88775e-16	136.554	274.573	201.192	1104.6	1078.16	1210.16
Slc38a5	FALSE	4141.63	2.12967	0.247342	8.61023	7.29155e-18	7.43561e-16	5474.4	8745.86	6285.86	1367.01	1410.44	1566.21
Kntc1	FALSE	609.042	-2.52818	0.29407	-8.5972	8.16879e-18	8.26299e-16	247.632	87.3068	177.522	1078.81	953.991	1108.99
Tmco1	FALSE	945.65	-2.22462	0.259056	-8.58742	8.89474e-18	8.92534e-16	268.013	456.779	241.43	1562.14	1707.74	1437.8
Abcd1	FALSE	400.935	-2.64481	0.30857	-8.57117	1.02436e-17	1.01973e-15	117.192	51.8779	137.284	684.067	650.568	764.62
Cacna1c	FALSE	859.733	-2.48996	0.29195	-8.52871	1.47987e-17	1.46157e-15	335.271	125.266	279.301	1370.38	1379.83	1668.35
Arf4	FALSE	1807.23	-2.11594	0.249106	-8.49412	1.99444e-17	1.9544e-15	550.293	875.598	534.933	3137.74	3143.54	2601.27
Tfr2	FALSE	989.627	-2.11062	0.249851	-8.44751	2.97582e-17	2.89347e-15	334.252	304.941	426.842	1749.42	1533.73	1588.58
Hmgcs2	FALSE	648.542	2.10458	0.24972	8.42774	3.52402e-17	3.40013e-15	967.089	1091.97	1132.98	217.556	215.107	266.547
Sepp1	FALSE	969.611	2.48814	0.295282	8.42634	3.56655e-17	3.41491e-15	1218.8	2776.1	1067.5	265.777	249.209	240.281
Slc45a3	FALSE	3188.86	-2.13398	0.254051	-8.3998	4.47224e-17	4.24964e-15	1164.79	802.21	1454.89	5345.81	4882.76	5482.7
Irf1	FALSE	408.084	2.19177	0.261408	8.38449	5.09462e-17	4.80465e-15	608.38	704.781	720.345	128.963	129.414	156.621
Aqp8	FALSE	153.247	2.80353	0.335015	8.36838	5.84159e-17	5.46799e-15	215.022	331.513	272.989	33.6426	24.4837	41.8304
Gm14005	FALSE	270.238	2.34129	0.279862	8.36588	5.96687e-17	5.54389e-15	414.758	584.576	376.347	75.1352	91.814	78.7967
Mbnl1	FALSE	7955.7	-1.95837	0.234134	-8.36433	6.04552e-17	5.57566e-15	3269.15	3835.17	2376.43	13260.8	13700.4	11292.3
Pgk1	FALSE	13251.3	-1.97322	0.236019	-8.36044	6.24824e-17	5.72056e-15	4715.2	5791.35	4987.97	20273	19851.9	23888.1
Fes	FALSE	216.379	2.46412	0.295331	8.34358	7.2073e-17	6.55081e-15	351.576	277.104	489.961	53.8282	57.7117	68.0959
Ccdc163	FALSE	213.873	-2.53624	0.304227	-8.33666	7.64202e-17	6.89597e-15	43.8196	79.7149	50.4951	342.033	366.382	400.793
Bmp1	FALSE	433.897	-2.21923	0.267368	-8.30029	1.03854e-16	9.30455e-15	139.611	118.94	175.944	740.138	694.289	734.463
Slc7a1	FALSE	5344.14	-2.18022	0.263097	-8.28675	1.16386e-16	1.03534e-14	2255.18	1162.82	2174.45	8630.45	8777.42	9064.54
Zfp185	FALSE	87.2295	3.09147	0.373527	8.27641	1.26944e-16	1.12131e-14	164.069	165.756	148.329	21.307	12.2419	11.6736
Tbxas1	FALSE	865.952	2.06782	0.249883	8.27518	1.28267e-16	1.12507e-14	1194.34	1658.83	1394.93	306.148	307.795	333.67
Ptger3	FALSE	519.065	-2.17309	0.262957	-8.26403	1.40831e-16	1.22669e-14	186.488	145.511	201.981	936.386	856.056	787.967
Hcn2	FALSE	260.042	-2.42095	0.292982	-8.26313	1.41905e-16	1.22753e-14	58.0865	80.9802	86.7885	469.875	469.563	394.957
Kif18b	FALSE	797.897	-2.28584	0.277191	-8.24643	1.63202e-16	1.40209e-14	303.68	161.96	308.494	1358.04	1275.78	1379.43
Camkk2	FALSE	348.676	-2.23147	0.271952	-8.20537	2.29877e-16	1.96146e-14	102.925	99.9599	142.807	559.589	570.996	615.782
Nfam1	FALSE	905.758	2.05584	0.251074	8.18819	2.6519e-16	2.24749e-14	1526.55	1196.99	1713.68	302.784	337.526	357.017
Fam129a	FALSE	875.639	-2.56171	0.313738	-8.16512	3.2111e-16	2.68512e-14	317.947	93.6333	310.861	1518.4	1364.09	1648.89
Mlkl	FALSE	320.65	2.27138	0.278165	8.16559	3.19872e-16	2.68512e-14	528.893	558.004	527.832	81.8637	106.679	120.627
Enkur	FALSE	33.643	4.56297	0.559041	8.16214	3.29134e-16	2.73399e-14	51.9721	89.8374	59.174	0	0.874419	0
Hbq1b	FALSE	85.4161	3.02235	0.370745	8.15211	3.5764e-16	2.95124e-14	134.516	182.205	149.907	10.0928	19.2372	16.5376
Tbc1d10c	FALSE	216.116	2.41711	0.297094	8.13584	4.09093e-16	3.35376e-14	268.013	541.555	304.549	50.4639	70.8279	61.2864
S100a6	FALSE	919.162	2.42819	0.299594	8.10493	5.27757e-16	4.29848e-14	887.602	2878.59	1028.84	227.648	267.572	224.717
Plxna4	FALSE	74.9423	3.562	0.439858	8.09807	5.58394e-16	4.51867e-14	186.488	92.368	147.54	8.97137	11.3674	2.9184
Adgrg5	FALSE	103.067	2.86749	0.35539	8.06859	7.1115e-16	5.71792e-14	214.003	131.593	209.87	28.0355	18.3628	16.5376
Eif4ebp1	FALSE	3332.25	-2.0285	0.251746	-8.05773	7.77265e-16	6.20971e-14	933.46	1629.73	1240.29	5537.58	5565.68	5086.77
Smpdl3b	FALSE	139.101	2.57173	0.319987	8.03697	9.20891e-16	7.31059e-14	202.793	279.635	245.375	34.764	34.1023	37.9392
Trafd1	FALSE	1224.89	1.90703	0.237613	8.02579	1.00875e-15	7.95771e-14	1812.91	1954.91	2095.55	476.604	487.926	521.42
Bckdhb	FALSE	298.938	-2.25586	0.28167	-8.00886	1.15775e-15	9.07601e-14	76.4296	125.266	90.7335	487.818	529.898	483.481
Scn5a	FALSE	272.591	2.50578	0.313506	7.99277	1.31943e-15	1.02792e-13	565.579	261.92	594.896	61.6781	71.7024	79.7695
Nuak1	FALSE	436.289	2.12924	0.267349	7.96427	1.66203e-15	1.28684e-13	761.239	613.678	785.042	137.935	166.14	153.702
Pop1	FALSE	382.94	2.1624	0.271726	7.95801	1.74828e-15	1.34532e-13	689.904	493.473	723.501	124.478	132.037	134.246
Celsr2	FALSE	99.0839	2.80409	0.353275	7.93741	2.06447e-15	1.57895e-13	175.279	124.001	232.751	17.9427	19.2372	25.2928
Ifi27l2a	FALSE	452.105	2.07807	0.262265	7.92352	2.30872e-15	1.75505e-13	584.941	979.354	662.749	140.178	181.005	164.403
Lrrc73	FALSE	251.507	2.5454	0.321513	7.91695	2.4341e-15	1.83921e-13	254.765	650.372	414.218	69.5281	64.707	55.4496
Pebp1	TRUE	6464.12	-2.03571	0.257699	-7.89959	2.79826e-15	2.10171e-13	1775.2	3413.82	2201.27	10261	10347	10786.4
Thsd4	FALSE	247.198	2.67122	0.338619	7.88856	3.05701e-15	2.28239e-13	533.988	217.634	563.336	44.8568	62.0837	61.2864
Nupr1	FALSE	2090.43	-1.90051	0.241517	-7.86903	3.57404e-15	2.65262e-13	678.695	1083.11	806.344	2948.22	3495.93	3530.29
Ceacam2	FALSE	200.753	2.60603	0.331591	7.85917	3.86685e-15	2.85305e-13	464.692	174.614	422.108	48.2211	47.2186	47.6672
Rap1gap	FALSE	763.528	-1.96834	0.250808	-7.84797	4.22834e-15	3.10153e-13	284.318	234.083	378.714	1293	1072.91	1318.14
Ube2q2	FALSE	889.872	-1.95547	0.249381	-7.84128	4.45969e-15	3.2522e-13	387.243	308.737	347.943	1546.44	1524.11	1224.75
Ifi202b	FALSE	29.9952	4.51629	0.578004	7.8136	5.55789e-15	4.02963e-13	39.7434	112.613	27.6145	0	0	0
Hibadh	FALSE	591.652	-1.95008	0.249851	-7.80499	5.95061e-15	4.28957e-13	221.136	231.553	244.586	919.565	984.596	948.479
Tulp2	FALSE	150.703	2.44549	0.313382	7.80355	6.01878e-15	4.31392e-13	229.289	248.002	299.815	30.2784	47.2186	49.6128
Ly6a	FALSE	38.985	3.91641	0.502268	7.79746	6.31657e-15	4.50163e-13	54.0102	103.756	69.4308	2.24284	3.49768	0.972799
B3galnt2	FALSE	892.22	-1.88184	0.242086	-7.77345	7.63764e-15	5.41237e-13	368.9	363.145	364.512	1374.86	1483.01	1398.89
Src	FALSE	2105.54	1.8398	0.237229	7.75537	8.8086e-15	6.20709e-13	3342.52	2557.2	4100.36	890.408	773.861	968.908
Usp1	FALSE	2555.95	-1.79383	0.231662	-7.7433	9.68702e-15	6.78795e-13	1165.81	1180.54	969.664	4099.91	4372.97	3546.83
Rpl23a	FALSE	27325.3	-2.25667	0.291468	-7.74245	9.75178e-15	6.79537e-13	5932.97	16392.2	5931.6	45184.3	46806.8	43704
Kat2b	FALSE	2971.1	1.78532	0.230656	7.74019	9.92686e-15	6.87915e-13	4963.85	4714.56	4273.94	1378.23	1316	1180.01
C1qtnf1	FALSE	418.572	2.06152	0.267089	7.71848	1.17725e-14	8.11335e-13	626.723	680.74	744.014	176.063	131.163	152.729
Fbxo5	TRUE	891.048	-1.86771	0.242028	-7.71693	1.19165e-14	8.16766e-13	371.957	397.309	336.108	1480.28	1445.41	1315.22
Crat	FALSE	939.684	-1.94055	0.251958	-7.70185	1.34112e-14	9.14223e-13	385.205	284.696	452.089	1432.05	1476.02	1608.04
Gm5431	FALSE	27.1599	4.46963	0.58042	7.70068	1.35346e-14	9.17647e-13	60.1246	46.8167	56.018	0	0	0
Rgs14	FALSE	938.207	1.85596	0.241123	7.69715	1.39137e-14	9.38278e-13	1376.75	1405.77	1677.39	372.312	377.749	419.276
Rab7	FALSE	4246.49	-1.79996	0.233925	-7.69462	1.41914e-14	9.51885e-13	2053.41	1590.5	1858.85	6757.68	6639.46	6579.04
Hsd3b7	FALSE	430.745	1.98318	0.25819	7.68109	1.57743e-14	1.05243e-12	651.18	668.086	768.473	165.97	146.902	183.859
Ifi47	FALSE	1400.22	2.07735	0.270698	7.67407	1.66627e-14	1.10582e-12	1918.89	3248.06	1753.13	545.01	463.442	472.78
Vangl1	FALSE	2258.77	1.85219	0.241477	7.67025	1.71663e-14	1.13325e-12	3745.05	2964.63	4031.72	902.744	960.986	947.506
Dnajc19	FALSE	756.348	-2.16818	0.283652	-7.6438	2.10903e-14	1.385e-12	184.45	430.207	192.513	1206.65	1350.1	1174.17
Snhg12	FALSE	1423.29	-1.96477	0.257118	-7.64149	2.14726e-14	1.40276e-12	420.872	793.353	482.071	2238.36	2422.14	2182.96
Cyb5r1	FALSE	2448.68	-1.79317	0.234714	-7.6398	2.1756e-14	1.41391e-12	971.165	1193.19	1016.21	3614.34	3882.42	4014.74
Gpr55	FALSE	58.8724	3.6039	0.472706	7.62398	2.45971e-14	1.59032e-12	124.325	58.2045	155.43	4.48568	7.86977	2.9184
Osbpl8	FALSE	1598.63	-1.90658	0.250243	-7.61893	2.55778e-14	1.64524e-12	819.325	502.33	627.244	2754.21	2633.75	2254.95
Sdc1	FALSE	537.694	-1.96132	0.257493	-7.617	2.59637e-14	1.66154e-12	199.736	186.001	243.008	818.637	912.019	866.764
Mapk6	FALSE	2183.1	1.93631	0.254403	7.61121	2.71534e-14	1.72886e-12	4405.4	2615.41	3523.61	854.523	889.284	810.342
Wrn	FALSE	688.385	-2.08612	0.274248	-7.60669	2.81207e-14	1.7814e-12	344.443	160.695	252.476	1186.46	1112.26	1073.97
Lcp2	FALSE	1167.07	1.82143	0.239838	7.59441	3.09188e-14	1.94881e-12	2001.44	1695.52	1820.98	488.939	480.93	514.611
Atp2a2	FALSE	3784.44	-2.07422	0.273352	-7.5881	3.24626e-14	2.03379e-12	1802.72	816.128	1604.01	6159.96	6196.13	6127.66
Tec	FALSE	1175.11	1.81043	0.238604	7.58759	3.25912e-14	2.03379e-12	1895.45	1892.91	1755.5	482.211	534.27	490.291
Ptpn6	FALSE	4646.03	1.73893	0.229348	7.58208	3.40066e-14	2.11161e-12	7070.25	6596.09	7992.43	1963.61	1964.82	2289
Arid3b	FALSE	459.201	2.02182	0.266841	7.57686	3.54027e-14	2.18747e-12	856.011	473.228	920.747	174.942	142.53	187.75
Anxa3	FALSE	150.068	2.63955	0.348516	7.57371	3.62725e-14	2.23023e-12	198.717	413.758	184.623	34.764	30.6047	37.9392
Etv4	FALSE	53.7636	-3.46891	0.458144	-7.57167	3.68461e-14	2.25444e-12	8.15249	0	8.67885	123.356	82.1954	100.198
Kcnh2	FALSE	282.465	-2.29992	0.304402	-7.55553	4.17151e-14	2.52769e-12	77.4487	60.7351	128.605	473.24	497.544	457.216
Scube2	FALSE	134.725	2.44323	0.323351	7.55597	4.15744e-14	2.52769e-12	253.746	179.675	262.733	31.3998	34.1023	46.6944
Phf19	FALSE	403.124	-1.97385	0.262175	-7.52874	5.12323e-14	3.08945e-12	169.164	125.266	171.999	623.51	570.996	757.811
Mylk3	FALSE	684.961	1.86629	0.247986	7.5258	5.23988e-14	3.14468e-12	1090.4	1012.25	1158.23	254.563	277.191	317.133
Cd53	FALSE	584.24	1.90536	0.253203	7.52504	5.27026e-14	3.14785e-12	955.879	1123.6	725.868	239.984	250.958	209.152
Pced1b	FALSE	543.149	1.91371	0.254355	7.52376	5.32211e-14	3.16375e-12	843.783	828.781	933.371	237.741	208.986	206.233
Plekho2	FALSE	2245.12	1.93601	0.257656	7.51392	5.73827e-14	3.39505e-12	4037.52	2035.89	4823.07	855.644	729.265	989.337
Idh1	FALSE	1990.24	1.83458	0.2443	7.50954	5.9336e-14	3.49414e-12	2911.46	4026.23	2520.02	769.295	887.535	826.879
Parp14	FALSE	1544.93	1.94899	0.259579	7.50829	5.9903e-14	3.51104e-12	3032.73	1708.18	2744.1	555.103	580.614	648.857
Alas2	FALSE	3879.33	1.92196	0.256099	7.50473	6.15532e-14	3.59099e-12	4590.87	8748.39	5410.87	1397.29	1521.49	1607.06
Cd7	FALSE	1158.87	2.08621	0.278016	7.5039	6.19462e-14	3.59718e-12	1331.91	2634.39	1771.27	413.804	361.135	440.678
Scamp4	FALSE	829.799	-1.85401	0.247591	-7.48819	6.98289e-14	4.03624e-12	312.852	306.206	420.53	1326.64	1222.44	1390.13
Hcn3	FALSE	216.861	-2.24368	0.300015	-7.47855	7.51443e-14	4.32355e-12	82.544	44.286	84.4216	386.89	322.661	380.365
Lppr2	FALSE	417.294	-1.99808	0.267391	-7.4725	7.86842e-14	4.50656e-12	131.459	145.511	201.192	648.181	666.307	711.116
Insrr	FALSE	266.765	-2.13074	0.285619	-7.46008	8.64716e-14	4.93006e-12	108.02	59.4698	113.614	473.24	381.247	464.998
Gpc1	FALSE	118.293	2.42938	0.326613	7.43808	1.02162e-13	5.79826e-12	207.889	161.96	240.641	31.3998	27.9814	39.8848
Epha8	FALSE	161.036	-2.4981	0.336034	-7.43407	1.05307e-13	5.94985e-12	44.8387	24.041	61.541	272.505	276.316	286.976
Cdkn2c	FALSE	1607.59	-1.76473	0.237733	-7.42316	1.14355e-13	6.43066e-12	680.733	709.842	722.712	2685.8	2525.32	2321.1
Osgin1	FALSE	90.9625	2.64185	0.35592	7.4226	1.14842e-13	6.43066e-12	156.935	120.205	203.559	25.7927	13.9907	25.2928
Lbr	FALSE	2755.32	-1.76581	0.238025	-7.4186	1.18364e-13	6.59841e-12	1382.87	1070.46	1181.11	4221.03	4435.05	4241.4
Hcls1	FALSE	1545.08	1.77269	0.239025	7.41634	1.20401e-13	6.68224e-12	2190.98	2657.16	2400.1	631.36	650.568	740.3
Ifit3b	FALSE	26.5359	4.21943	0.570371	7.39769	1.38569e-13	7.65671e-12	56.0484	46.8167	55.2291	1.12142	0	0
Mrpl4	FALSE	4393.1	-1.77893	0.240528	-7.39592	1.40438e-13	7.72591e-12	1530.63	2173.81	2062.41	6932.62	7003.22	6655.89
C1qtnf6	FALSE	154.111	2.25609	0.305295	7.38988	1.46963e-13	8.0146e-12	250.689	225.226	302.182	49.3425	43.7209	53.504
Tm9sf4	FALSE	898.448	-2.09816	0.283922	-7.38992	1.46918e-13	8.0146e-12	376.034	180.94	426.053	1389.44	1455.91	1562.32
Adm2	FALSE	537.657	-2.20006	0.297742	-7.38915	1.47775e-13	8.02399e-12	107.001	302.41	151.485	874.708	930.382	859.955
Piwil4	FALSE	262.885	-2.18363	0.295802	-7.38209	1.55823e-13	8.42451e-12	115.154	55.6739	96.2564	411.561	390.865	507.801
Cpox	FALSE	5831.12	-1.68548	0.228801	-7.36659	1.7505e-13	9.42339e-12	2804.46	2536.96	2703.86	9010.62	8731.07	9199.76
Xaf1	FALSE	2244.96	1.7373	0.235872	7.36543	1.76577e-13	9.465e-12	3450.54	3760.52	3259.3	1000.31	960.112	1038.95
Mapk1ip1l	FALSE	949.219	-1.89183	0.257061	-7.35947	1.84647e-13	9.85546e-12	497.302	298.614	371.613	1507.19	1504	1516.59
Cct7	FALSE	5030.36	-1.78733	0.242916	-7.35779	1.86984e-13	9.93788e-12	1736.48	2741.94	2112.12	7474.27	7772.71	8344.67
Adora3	FALSE	55.6872	3.21648	0.43753	7.35146	1.96049e-13	1.03757e-11	114.135	65.7964	131.761	7.84995	8.74419	5.8368
Mx1	FALSE	121.206	2.6485	0.3613	7.33047	2.29353e-13	1.20873e-11	252.727	148.042	242.219	20.1856	35.8512	28.2112
Ifitm3	FALSE	3854.18	1.85275	0.254012	7.29396	3.00977e-13	1.57298e-11	4806.91	8568.71	5060.56	1522.89	1594.94	1571.07
Slc1a4	FALSE	1183.7	-1.83773	0.251942	-7.29425	3.00328e-13	1.57298e-11	507.493	378.329	616.198	1805.49	1860.76	1933.92
Tirap	FALSE	630.598	1.8196	0.249568	7.29102	3.0762e-13	1.60103e-11	985.432	1123.6	875.775	269.141	272.819	256.819
Snhg5	FALSE	1286.29	-1.90984	0.262382	-7.27887	3.36633e-13	1.74479e-11	414.758	784.495	392.126	1916.51	2208.78	2001.05
Ddit3	FALSE	7434.97	-1.73082	0.238197	-7.26634	3.69358e-13	1.90653e-11	2735.16	4099.62	3217.49	11048.2	11606.2	11903.2
Tnfaip8l2	TRUE	2040.64	2.09107	0.28855	7.24684	4.26616e-13	2.19305e-11	2085	5591.43	2523.18	649.303	683.796	711.116
Spag5	FALSE	740.167	-1.82168	0.25169	-7.23779	4.56068e-13	2.33488e-11	381.129	234.083	330.585	1188.71	1011.7	1294.8
Evi5	FALSE	566.101	1.84485	0.255081	7.23238	4.74588e-13	2.41002e-11	1025.18	840.169	826.069	227.648	234.344	243.2
Nob1	FALSE	1671.99	-1.80845	0.250039	-7.23267	4.73597e-13	2.41002e-11	561.503	931.272	673.006	2550.11	2648.62	2667.42
Rapsn	FALSE	50.4579	3.1898	0.441255	7.22894	4.86774e-13	2.46194e-11	80.5058	108.817	92.3114	6.72852	10.493	3.8912
Syngr2	FALSE	1886.18	-1.75613	0.243009	-7.22661	4.95196e-13	2.49448e-11	668.504	999.599	841.06	2885.42	2999.26	2923.26
Ugcg	FALSE	1283.04	-1.76447	0.24427	-7.22343	5.06913e-13	2.54328e-11	718.438	522.575	457.612	2138.55	2126.59	1734.5
Hexim2	FALSE	1081.98	1.7567	0.243253	7.22171	5.1336e-13	2.56537e-11	1437.9	1938.46	1692.38	436.233	471.312	515.584
Fam102a	FALSE	552.024	1.87888	0.260348	7.2168	5.32249e-13	2.64921e-11	924.289	613.678	1107.74	248.955	188.874	228.608
Fcgr3	FALSE	764.281	1.79506	0.248911	7.21168	5.52653e-13	2.73989e-11	1117.91	1348.83	1135.35	308.391	319.163	356.045
Plxna3	FALSE	111.432	-2.7108	0.375998	-7.2096	5.61146e-13	2.77105e-11	29.5528	8.85721	37.0824	189.52	182.754	220.825
Agbl5	FALSE	715.122	-2.03484	0.282326	-7.20741	5.70265e-13	2.80503e-11	303.68	154.368	353.466	1159.55	1136.74	1182.92
Sertad3	FALSE	465.612	1.89044	0.262592	7.19916	6.05858e-13	2.96847e-11	632.837	885.721	713.244	189.52	183.628	188.723
Myo6	FALSE	641.694	1.82521	0.253717	7.19387	6.29786e-13	3.0737e-11	920.212	1256.46	867.885	244.47	286.809	274.329
Pde10a	FALSE	147.036	2.4399	0.339932	7.1776	7.09468e-13	3.44917e-11	329.157	139.185	296.659	37.0069	39.3489	40.8576
BC048403	FALSE	282.343	-2.17704	0.303613	-7.17044	7.47593e-13	3.62048e-11	135.535	55.6739	98.6233	475.482	452.075	476.672
Chchd3	FALSE	2972.6	-1.69953	0.23769	-7.15018	8.66648e-13	4.18091e-11	1196.38	1653.77	1232.4	4431.85	4843.41	4477.8
Fubp1	FALSE	713.676	-1.91142	0.267356	-7.14934	8.71985e-13	4.19054e-11	368.9	206.246	290.347	1132.63	1169.1	1114.83
1700030J22Rik	FALSE	39.6176	3.43047	0.479935	7.14777	8.82009e-13	4.21542e-11	85.6011	41.7554	98.6233	3.36426	3.49768	4.864
Adpgk	FALSE	556.458	-1.92206	0.268915	-7.14748	8.83884e-13	4.21542e-11	259.861	155.634	253.265	907.229	890.159	872.601
Tspan10	FALSE	55.2922	2.98545	0.41885	7.12773	1.02036e-12	4.84788e-11	91.7155	83.5108	128.605	6.72852	10.493	10.7008
Parp12	FALSE	877.935	1.72792	0.242599	7.12253	1.05961e-12	5.01534e-11	1365.54	1300.74	1424.12	381.283	404.856	391.065
Cd200r3	FALSE	47.5558	3.17336	0.445591	7.12168	1.06617e-12	5.02742e-11	80.5058	107.552	77.3207	8.97137	6.12093	4.864
S100a4	FALSE	64.6277	2.81186	0.395048	7.11775	1.09704e-12	5.15361e-11	87.6393	182.205	79.6876	11.2142	19.2372	7.78239
Slc1a5	FALSE	3996.86	-1.7702	0.248801	-7.11493	1.11971e-12	5.24049e-11	1880.17	1275.44	2134.21	6120.71	6224.11	6346.54
St6gal1	FALSE	59.7459	2.85866	0.401923	7.11246	1.13995e-12	5.31539e-11	97.8299	118.94	107.302	12.3356	11.3674	10.7008
Tmem176b	FALSE	473.55	1.92674	0.271215	7.10409	1.21114e-12	5.62641e-11	614.494	1021.11	654.07	178.306	183.628	189.696
Fhod1	FALSE	802.298	1.79911	0.253299	7.10271	1.22338e-12	5.66232e-11	1307.46	933.803	1554.3	363.34	309.544	345.344
Meis1	FALSE	2373	1.81891	0.256282	7.09728	1.27234e-12	5.86726e-11	4518.52	2703.98	4047.5	961.058	1028.32	978.636
Tex9	FALSE	586.4	1.7667	0.249492	7.0812	1.42908e-12	6.56591e-11	968.108	997.068	784.253	289.327	267.572	212.07
Rogdi	FALSE	530.364	1.98657	0.280745	7.07604	1.48328e-12	6.79005e-11	605.322	1290.62	702.987	189.52	201.116	192.614
Gls2	FALSE	156.472	-2.16043	0.30538	-7.07456	1.49924e-12	6.83818e-11	58.0865	46.8167	52.0731	325.212	221.228	235.417
St3gal6	FALSE	512.605	-1.78522	0.254097	-7.02575	2.12918e-12	9.67621e-11	235.403	218.9	209.081	774.902	828.949	808.396
Mrvi1	FALSE	5397.27	1.64683	0.234421	7.0251	2.13915e-12	9.68642e-11	9335.62	6550.54	8955	2557.96	2344.32	2640.18
Aldoa	FALSE	39576.9	-1.70168	0.242599	-7.01436	2.31009e-12	1.04135e-10	14339.2	21810.2	18081.2	58151.3	56981.5	68097.9
Nrbp1	FALSE	2521.2	1.66539	0.237438	7.01398	2.31633e-12	1.04135e-10	3437.29	4364.07	3824.22	1095.63	1121.88	1284.1
Uba2	FALSE	1680.47	-1.74023	0.248261	-7.00966	2.38896e-12	1.07017e-10	710.286	941.395	605.153	2555.72	2623.26	2646.99
2610318N02Rik	TRUE	436.628	-1.79954	0.256945	-7.00361	2.49442e-12	1.11344e-10	184.45	175.879	198.825	633.603	683.796	743.219
Slc25a17	FALSE	617.447	-1.75965	0.251347	-7.00086	2.54392e-12	1.1315e-10	293.49	283.431	234.329	910.594	1095.65	887.193
Papd4	FALSE	452.214	-1.78862	0.255533	-6.99956	2.56764e-12	1.13802e-10	203.812	184.736	194.88	735.652	707.405	686.796
Mgat4b	FALSE	2236.14	1.71352	0.246232	6.95899	3.42727e-12	1.51367e-10	2735.16	4073.05	3612.77	1019.37	979.349	997.119
Cplx2	FALSE	747.832	-1.87513	0.269984	-6.94534	3.77553e-12	1.66163e-10	243.556	413.758	269.044	1141.61	1109.64	1309.39
Arhgef6	FALSE	57.5134	2.86323	0.412777	6.93649	4.0196e-12	1.76286e-10	126.364	80.9802	105.724	8.97137	11.3674	11.6736
Tmem86a	FALSE	690.895	1.74248	0.251285	6.9343	4.0824e-12	1.78416e-10	978.299	1041.35	1211.09	318.483	304.298	291.84
Eea1	FALSE	463.383	-1.9051	0.2751	-6.92512	4.35613e-12	1.89718e-10	245.594	139.185	176.733	737.895	775.61	705.279
Mvp	FALSE	1762.12	1.81519	0.262588	6.91271	4.75466e-12	2.06359e-10	2160.41	3546.68	2657.31	767.052	652.317	788.94
Cldnd1	FALSE	580.551	-1.7736	0.256663	-6.91025	4.83812e-12	2.09257e-10	257.823	220.165	277.723	894.894	968.856	863.846
Selplg	FALSE	962.244	-1.72384	0.249825	-6.90019	5.19339e-12	2.23851e-10	388.262	372.003	539.667	1522.89	1434.05	1516.59
Chac1	FALSE	344.584	-1.92736	0.279544	-6.89468	5.39878e-12	2.31907e-10	143.688	92.368	175.155	530.432	507.163	618.7
Bnip3	FALSE	2452.29	-2.10607	0.305493	-6.894	5.42441e-12	2.32213e-10	601.246	1651.24	521.52	4095.43	3989.1	3855.2
Alox5ap	FALSE	3928.47	1.95582	0.283808	6.89136	5.52614e-12	2.35763e-10	4321.84	10225	4703.15	1443.27	1400.82	1476.71
Acbd5	FALSE	561.628	1.72771	0.250806	6.88861	5.63383e-12	2.39543e-10	1018.04	860.414	739.28	302.784	226.475	222.771
Vwf	FALSE	1003.24	-1.77495	0.258359	-6.87007	6.41716e-12	2.71927e-10	489.149	287.227	549.135	1516.16	1438.42	1739.37
Ermap	FALSE	4171.33	-1.58051	0.230465	-6.85792	6.98688e-12	2.94419e-10	2096.21	1885.32	2108.96	6068.01	6092.95	6776.52
Pde5a	FALSE	330.058	1.84	0.268309	6.85776	6.99488e-12	2.94419e-10	585.96	590.902	395.282	142.42	145.154	120.627
Arhgef10l	FALSE	1317.54	1.70085	0.248164	6.85373	7.19486e-12	3.01823e-10	1767.05	2126.99	2222.58	658.274	562.251	568.115
Apobr	FALSE	452.936	1.7534	0.255919	6.8514	7.31283e-12	3.0575e-10	719.457	602.29	800.821	189.52	182.754	222.771
Slc24a5	FALSE	93.6848	2.68123	0.39179	6.84355	7.72546e-12	3.21929e-10	201.774	69.5923	231.962	20.1856	20.1116	18.4832
Eef2	FALSE	187671	-1.63149	0.238899	-6.82919	8.53942e-12	3.54669e-10	91290.6	65289	112813	278730	267457	310447
Fam189b	FALSE	3306.35	1.6508	0.241913	6.82394	8.85798e-12	3.66685e-10	5220.65	3740.27	6305.58	1556.53	1414.81	1600.25
Zyx	FALSE	3783.77	1.68155	0.246686	6.81656	9.32447e-12	3.84726e-10	5938.07	4074.32	7578.22	1834.64	1530.23	1747.15
Sh3glb1	FALSE	2102.4	-1.72383	0.253076	-6.81148	9.65966e-12	3.97249e-10	812.192	1399.44	678.528	3379.96	3573.75	2770.53
Tmem53	FALSE	140.172	2.22949	0.327841	6.80054	1.04231e-11	4.27243e-10	150.821	350.492	209.87	34.764	45.4698	49.6128
Fat3	FALSE	164.425	2.19252	0.322611	6.79616	1.07442e-11	4.38971e-10	335.271	186.001	306.916	45.9783	55.9628	56.4224
Tk1	FALSE	719.107	-1.77434	0.261229	-6.79229	1.10366e-11	4.49454e-10	250.689	406.166	287.191	1053.01	1094.77	1222.81
Arhgap6	FALSE	1437.3	1.71454	0.252567	6.78844	1.13355e-11	4.60133e-10	2722.93	1705.64	2279.38	651.545	660.186	604.108
Gbp9	FALSE	163.293	2.32049	0.342264	6.77981	1.20332e-11	4.8688e-10	397.434	158.164	284.035	44.8568	52.4651	42.8032
Orm3	FALSE	143.565	2.51064	0.370597	6.77459	1.24759e-11	5.03166e-10	151.84	475.759	134.128	38.1283	32.3535	29.184
Gga2	FALSE	4803.72	-1.84385	0.272634	-6.7631	1.35068e-11	5.42999e-10	2483.45	1114.74	2568.94	7382.31	7185.98	8086.88
9130008F23Rik	FALSE	124.842	2.21869	0.328139	6.76144	1.36628e-11	5.47515e-10	195.66	254.328	179.889	41.4926	35.8512	41.8304
Gpcpd1	FALSE	324.225	1.79152	0.26516	6.75637	1.41492e-11	5.63409e-10	549.274	530.167	449.722	146.906	148.651	120.627
Trib3	FALSE	3169.83	-1.62691	0.240794	-6.75645	1.41411e-11	5.63409e-10	1205.55	1819.52	1510.12	4668.47	4835.54	4979.76
Pkmyt1	FALSE	481.125	-1.80418	0.267096	-6.75482	1.43009e-11	5.67646e-10	203.812	156.899	257.21	769.295	722.27	777.267
Dsn1	FALSE	504.531	-1.75134	0.260305	-6.72805	1.7195e-11	6.80368e-10	244.575	180.94	240.641	779.387	796.596	785.049
Rhbdd1	FALSE	653.8	-1.96287	0.291919	-6.72402	1.76779e-11	6.97277e-10	322.023	137.919	312.439	993.579	1044.93	1111.91
Rpl28	FALSE	50859.5	-1.65211	0.246087	-6.71353	1.89966e-11	7.46943e-10	18755.8	32140.3	21337.4	75760.9	78992.4	78170.3
Olfm2	FALSE	466.027	-1.7786	0.265056	-6.71027	1.9427e-11	7.61476e-10	176.298	169.552	261.944	759.202	673.303	755.865
Iigp1	FALSE	198.762	2.01627	0.300562	6.70833	1.96866e-11	7.69249e-10	394.377	275.839	303.76	68.4067	83.0698	67.1232
Tspan31	FALSE	1554.23	-1.58598	0.236813	-6.69718	2.12484e-11	8.277e-10	667.485	807.271	787.409	2258.54	2317.21	2487.45
Polr3gl	FALSE	4741.95	1.85104	0.27653	6.69381	2.1744e-11	8.44382e-10	5485.61	12157.1	5238.87	1788.67	1900.99	1880.42
Cenpm	FALSE	384.762	-1.77285	0.265073	-6.68814	2.26023e-11	8.75e-10	147.764	196.124	157.008	633.603	614.717	559.36
Tmem87b	FALSE	550.019	1.73317	0.259234	6.68573	2.2977e-11	8.86772e-10	1048.61	755.393	769.262	244.47	260.577	221.798
Gltp	FALSE	1169.93	-1.67364	0.250475	-6.68185	2.35948e-11	9.07821e-10	584.941	420.085	619.354	1774.09	1821.41	1799.68
Ccdc28b	FALSE	557.022	2.15723	0.323118	6.67628	2.45078e-11	9.38039e-10	472.844	1798.01	572.015	160.363	178.381	160.512
Ltbp1	FALSE	87.3671	2.41887	0.362316	6.67615	2.45298e-11	9.38039e-10	175.279	117.674	160.164	23.5498	27.107	20.4288
Fau	FALSE	23163.8	-2.06922	0.310126	-6.67219	2.52022e-11	9.60825e-10	4373.81	16867.9	5931.6	37594.5	39313.9	34901.1
Mgst2	FALSE	47.0319	2.96966	0.445118	6.67163	2.52983e-11	9.61564e-10	60.1246	150.573	49.7062	4.48568	10.493	6.80959
Ikzf2	FALSE	571.773	1.70574	0.2557	6.67087	2.54298e-11	9.63642e-10	1014.99	1017.31	633.556	257.927	285.061	221.798
Mrps26	FALSE	1033.05	-2.08166	0.313795	-6.63381	3.27123e-11	1.23588e-09	190.564	751.597	257.999	1632.79	1829.28	1536.05
Dync2h1	FALSE	664.011	-1.89581	0.285799	-6.63336	3.28121e-11	1.23592e-09	379.091	158.164	280.879	1079.93	1060.67	1025.33
Fndc3a	FALSE	594.063	1.78677	0.269891	6.62032	3.58421e-11	1.34601e-09	1142.37	726.291	939.683	234.377	274.568	247.091
Ift22	FALSE	524.946	1.74243	0.263355	6.61625	3.68417e-11	1.37942e-09	655.256	1205.85	612.254	211.949	264.949	199.424
Hoxc6	FALSE	362.799	1.73173	0.261759	6.61573	3.69728e-11	1.38021e-09	532.969	550.412	611.465	155.877	162.642	163.43
Wdr60	FALSE	751.31	1.69211	0.25586	6.61341	3.75568e-11	1.39785e-09	1084.28	1390.58	1014.64	326.333	325.284	366.745
Gbp4	FALSE	52.4205	2.73579	0.413853	6.61053	3.82946e-11	1.42109e-09	107.001	88.5721	86.7885	10.0928	11.3674	10.7008
Rtp4	FALSE	108.531	2.1838	0.331073	6.59613	4.2202e-11	1.56147e-09	174.259	221.43	149.907	35.8855	37.6	32.1024
Rab27a	FALSE	408.566	-1.72147	0.261106	-6.59299	4.31056e-11	1.59022e-09	204.831	154.368	188.568	635.846	594.605	673.177
Gm166	FALSE	122.815	2.12541	0.323054	6.57912	4.73251e-11	1.74076e-09	186.488	220.165	204.348	31.3998	50.7163	43.776
Tor3a	FALSE	2188.13	1.65051	0.250969	6.57656	4.81444e-11	1.76572e-09	3455.64	2688.79	3948.09	974.515	1094.77	966.962
Spsb2	FALSE	569.529	1.78006	0.270774	6.57397	4.89895e-11	1.79147e-09	663.409	1157.76	872.619	244.47	230.847	248.064
Mtl5	FALSE	85.1492	-2.38417	0.363066	-6.56677	5.14191e-11	1.87486e-09	23.4384	17.7144	29.9815	158.12	142.53	139.11
Rbl1	FALSE	558.963	-1.82939	0.278619	-6.56595	5.17028e-11	1.87973e-09	337.309	168.287	207.503	892.651	926.01	822.015
Rgl2	FALSE	1717.55	1.55763	0.237521	6.55785	5.4588e-11	1.97889e-09	2606.76	2068.79	3110.97	870.223	746.754	901.785
Msn	FALSE	1297.97	-1.86069	0.283963	-6.55256	5.65583e-11	2.04441e-09	681.752	285.961	675.372	1993.89	1980.56	2170.32
Taf7	FALSE	794.429	1.61775	0.247002	6.54957	5.77043e-11	2.07984e-09	1096.51	1498.13	1048.56	363.34	403.982	356.045
Trim7	FALSE	293.569	1.90935	0.291618	6.54743	5.85365e-11	2.10379e-09	552.331	283.431	586.217	124.478	104.056	110.899
Add2	FALSE	6517.91	-1.50077	0.229315	-6.5446	5.96562e-11	2.13791e-09	3044.96	3292.35	3591.47	9252.84	8983.78	10942
Mical1	FALSE	1015.14	1.58105	0.241764	6.53965	6.16627e-11	2.20352e-09	1305.42	1601.89	1708.16	455.297	461.693	558.387
Calhm2	FALSE	944.089	1.5992	0.244671	6.53611	6.31389e-11	2.24986e-09	1400.19	1314.66	1591.39	495.668	425.842	436.787
Cln3	FALSE	1876.03	1.54486	0.236585	6.52982	6.58484e-11	2.33976e-09	2540.52	2806.47	3126.75	939.751	905.898	936.806
Gpatch11	FALSE	497.845	1.83449	0.280972	6.52909	6.61722e-11	2.34463e-09	604.303	1132.46	646.18	211.949	197.619	194.56
Eif3h	TRUE	14111.7	-1.53142	0.234713	-6.52465	6.8159e-11	2.40822e-09	6131.69	8295.41	6804.22	20683.5	20847	21908.4
Cacna1f	FALSE	56.8462	2.69829	0.41379	6.52093	6.98707e-11	2.46176e-09	61.1437	164.491	80.4766	5.6071	15.7395	13.6192
Lman1	FALSE	1996.42	-1.56102	0.239415	-6.52013	7.02479e-11	2.46812e-09	1088.36	849.027	1007.54	3104.09	3110.31	2819.17
Hpgds	FALSE	116.775	2.25642	0.346098	6.51958	7.05043e-11	2.47021e-09	238.46	196.124	158.586	30.2784	31.4791	45.7216
Unc45a	FALSE	1360.6	1.60157	0.245727	6.51769	7.14007e-11	2.49465e-09	1987.17	1689.2	2548.43	642.574	635.703	660.531
Eif5b	FALSE	6343.37	1.95805	0.300489	6.51622	7.20995e-11	2.51207e-09	6246.85	19511.2	5736.72	2115	2387.16	2063.31
Pdk1	FALSE	1312.39	-1.62927	0.251032	-6.4903	8.56642e-11	2.97641e-09	601.246	745.271	519.153	2037.62	1884.37	2086.65
Susd3	FALSE	506.799	1.97273	0.303989	6.48946	8.61426e-11	2.98477e-09	528.893	1341.23	624.877	195.127	177.507	173.158
C230091D08Rik	FALSE	181.491	-2.07164	0.319359	-6.48687	8.76364e-11	3.02816e-09	86.6202	50.6126	55.2291	272.505	368.13	255.846
Fancf	FALSE	240.033	-1.9544	0.301419	-6.484	8.93206e-11	3.07788e-09	68.2771	89.8374	119.137	391.376	431.089	340.48
Fam132b	FALSE	230.975	-1.84245	0.284453	-6.47718	9.34507e-11	3.21137e-09	81.5249	89.8374	115.192	361.097	355.889	382.31
Insl6	FALSE	321.213	2.00986	0.310482	6.47335	9.58532e-11	3.28494e-09	344.443	909.762	340.842	112.142	118.921	101.171
Myo1g	FALSE	392.34	1.69421	0.261869	6.46968	9.82096e-11	3.35652e-09	610.418	501.065	711.666	162.606	167.888	200.397
Gla	FALSE	1528.08	1.57361	0.243475	6.46315	1.02544e-10	3.49512e-09	1967.81	2896.31	2092.39	722.195	765.991	723.763
BC025920	FALSE	63.3087	-2.55424	0.395269	-6.46203	1.03305e-10	3.51154e-09	17.324	11.3878	16.5687	93.0779	118.921	122.573
Apaf1	FALSE	1340.81	1.53478	0.237555	6.46075	1.04183e-10	3.53182e-09	2259.26	1808.14	1978.78	688.552	633.079	677.068
Myh7b	FALSE	131.83	-2.06051	0.318988	-6.45952	1.05039e-10	3.55121e-09	42.8006	43.0207	54.4401	235.498	208.986	206.233
Mcpt4	FALSE	1019.78	1.56003	0.241534	6.45885	1.05504e-10	3.55735e-09	1321.72	1701.85	1596.91	474.361	549.135	474.726
Cnot1	FALSE	3486.48	-1.57202	0.243409	-6.45833	1.05865e-10	3.55997e-09	2085	1285.56	1776.8	5194.42	4929.97	5647.1
Mmgt1	FALSE	322.727	-1.71569	0.265915	-6.45204	1.10354e-10	3.70099e-09	143.688	174.614	115.981	510.246	565.749	426.086
Lipa	FALSE	371.464	1.74379	0.270393	6.44909	1.12524e-10	3.76369e-09	664.428	450.452	628.822	164.849	162.642	157.593
Nagk	FALSE	730.872	1.69639	0.263096	6.4478	1.13482e-10	3.78566e-09	819.325	1684.13	916.802	317.362	374.251	273.357
Mok	FALSE	52.6516	2.7048	0.419864	6.44208	1.1785e-10	3.92092e-09	70.3152	132.858	80.4766	10.0928	10.493	11.6736
Sms	FALSE	1500.22	-1.75466	0.272457	-6.44015	1.19359e-10	3.96064e-09	584.941	1032.5	420.53	2436.85	2411.65	2114.87
Lrrc25	FALSE	92.3052	2.32782	0.361885	6.43249	1.2553e-10	4.1544e-09	147.764	144.246	179.889	39.2497	18.3628	24.32
S100a1	FALSE	2870.87	1.96284	0.305398	6.42716	1.30007e-10	4.29126e-09	2623.06	8377.65	3212.75	931.901	985.47	1094.4
Srd5a3	FALSE	716.488	-1.60935	0.250573	-6.42268	1.33898e-10	4.40809e-09	302.661	408.697	317.173	1125.91	1120.13	1024.36
Pde4b	FALSE	617.588	1.58979	0.248105	6.40774	1.47694e-10	4.84956e-09	1054.73	850.292	908.912	313.998	270.195	307.405
Npm1	FALSE	49855.1	-1.71272	0.267453	-6.4038	1.5156e-10	4.96348e-09	17620.6	36690.3	15534.4	75424.5	81188.9	72672
Bcl2l1	FALSE	876.276	1.55872	0.24389	6.39107	1.64728e-10	5.38069e-09	1189.24	1360.21	1420.18	435.111	417.098	435.814
Snhg1	FALSE	1884.61	-1.65461	0.258925	-6.39031	1.6555e-10	5.39349e-09	718.438	1269.11	693.519	2794.58	2956.41	2875.59
Hecw1	FALSE	280.92	-1.74473	0.27348	-6.37974	1.77394e-10	5.7644e-09	141.65	118.94	109.669	446.325	438.958	429.977
Mthfd2	FALSE	2849.9	-1.47078	0.231437	-6.35501	2.08408e-10	6.75468e-09	1494.96	1482.95	1434.38	4061.79	4387.83	4237.51
Slc26a11	FALSE	185.323	1.95151	0.307594	6.34445	2.23225e-10	7.21626e-09	329.157	186.001	388.181	82.9851	59.4605	66.1504
Tmsb10	FALSE	2066.57	-1.58648	0.250203	-6.34079	2.28593e-10	7.37081e-09	775.506	1357.68	905.757	3100.73	3279.07	2980.66
Rnasel	FALSE	992.541	1.54133	0.243263	6.33607	2.35705e-10	7.58064e-09	1760.94	1318.46	1406.76	506.882	457.321	504.883
Tlr6	FALSE	93.0993	2.19341	0.346497	6.33024	2.44779e-10	7.85232e-09	177.317	117.674	174.366	26.9141	25.3581	36.9664
Snhg6	FALSE	1037.25	-1.82964	0.289172	-6.32716	2.49717e-10	7.99029e-09	328.138	783.23	262.733	1618.21	1768.08	1463.09
Loxl2	FALSE	65.8239	2.57362	0.407433	6.31667	2.67259e-10	8.52985e-09	120.249	105.021	123.082	6.72852	17.4884	22.3744
Anxa1	FALSE	26.5404	3.32935	0.528453	6.30018	2.97296e-10	9.46444e-09	38.7243	82.2455	31.5595	2.24284	3.49768	0.972799
1700003E16Rik	FALSE	40.0088	2.85031	0.452937	6.29295	3.11492e-10	9.89125e-09	67.258	45.5513	106.513	6.72852	5.24651	8.75519
2310022B05Rik	FALSE	787.638	-1.57937	0.251142	-6.28875	3.20031e-10	1.01367e-08	313.871	440.33	394.493	1137.12	1130.62	1309.39
Myd88	FALSE	1335.2	1.55079	0.246661	6.28714	3.23369e-10	1.02167e-08	2183.85	1494.34	2381.16	642.574	614.717	694.579
Fam49b	FALSE	1618.4	-1.58641	0.252679	-6.27837	3.42148e-10	1.07828e-08	752.067	1065.4	564.914	2461.52	2649.49	2217.01
Rgs18	FALSE	1184.77	1.60365	0.255454	6.27764	3.43748e-10	1.08061e-08	1821.06	2487.61	1145.61	592.11	597.228	464.998
Patl2	FALSE	518.403	1.63202	0.259993	6.27717	3.4479e-10	1.08117e-08	683.79	950.252	751.115	238.863	233.47	252.928
Hmbs	TRUE	1773.08	-1.72727	0.275227	-6.2758	3.47834e-10	1.088e-08	563.541	1200.78	661.171	2682.44	2635.5	2895.05
P2rx1	FALSE	1222.04	1.48751	0.237265	6.26938	3.62483e-10	1.131e-08	1791.51	1732.22	1936.17	640.331	592.856	639.129
P4ha2	FALSE	1272.66	-1.51515	0.242202	-6.25572	3.9568e-10	1.23152e-08	561.503	702.25	657.226	1838.01	1777.69	2099.3
Slc2a1	FALSE	2585.09	-1.4903	0.238316	-6.25346	4.01465e-10	1.24643e-08	1184.15	1452.58	1319.97	3778.07	3551.89	4223.89
Isy1	FALSE	804.379	-1.71501	0.274533	-6.247	4.18401e-10	1.2958e-08	278.204	511.187	306.916	1221.23	1168.22	1340.52
Knop1	FALSE	2526.39	1.56769	0.251405	6.23569	4.49781e-10	1.38956e-08	3303.8	4971.42	3230.9	1116.94	1200.58	1334.68
Ctsf	FALSE	156.027	2.29094	0.367839	6.22812	4.72057e-10	1.45479e-08	136.554	509.922	162.531	26.9141	42.8465	57.3952
Fgf11	FALSE	355.993	-1.72004	0.276222	-6.227	4.75444e-10	1.46022e-08	187.507	99.9599	193.302	575.289	466.065	613.836
Vwa5a	FALSE	396.16	1.70938	0.274522	6.22677	4.76147e-10	1.46022e-08	730.667	437.799	682.473	155.877	160.019	210.125
Serpina3g	FALSE	1232.5	1.50072	0.241198	6.22197	4.90953e-10	1.50196e-08	1812.91	2027.03	1684.49	606.689	612.093	651.776
Klhl7	FALSE	281.065	-1.70455	0.273993	-6.22114	4.93543e-10	1.50621e-08	151.84	126.532	101.779	472.118	428.465	405.657
Foxh1	FALSE	40.5519	-3.02329	0.486127	-6.21913	4.99924e-10	1.52198e-08	1.01906	5.06126	11.0458	68.4067	84.8186	72.9599
Slc7a7	FALSE	887.72	-1.83116	0.294521	-6.21742	5.05406e-10	1.53494e-08	455.52	184.736	501.795	1317.67	1350.98	1515.62
Cdca3	FALSE	1103.17	-1.80671	0.290627	-6.21658	5.08115e-10	1.53944e-08	303.68	783.23	369.246	1798.76	1736.6	1627.49
Slc43a2	FALSE	900.92	1.60153	0.258036	6.20659	5.41454e-10	1.63256e-08	1517.38	1008.46	1600.85	374.555	418.847	485.427
Ubap1	FALSE	1104.7	1.50301	0.24216	6.2067	5.41094e-10	1.63256e-08	1776.22	1477.89	1699.48	525.946	555.256	593.408
Tubb5	FALSE	24894.8	-1.45184	0.233959	-6.20553	5.45126e-10	1.63969e-08	11653	14529.6	12777.6	35662.3	34546.5	40200
Tifa	FALSE	833.165	1.51821	0.244901	6.19929	5.67201e-10	1.70201e-08	1232.05	1364.01	1151.13	436.233	403.107	412.467
Tnfaip8	FALSE	1205.19	1.68449	0.271802	6.19751	5.73631e-10	1.7172e-08	1521.46	2841.9	1286.84	536.039	543.889	500.992
Tnfsf10	FALSE	88.874	2.2399	0.36164	6.19373	5.87587e-10	1.75479e-08	195.66	83.5108	174.366	26.9141	23.6093	29.184
Aldoc	FALSE	686.102	1.52794	0.246868	6.18932	6.04233e-10	1.80021e-08	931.422	988.211	1166.91	282.598	334.028	413.44
Pnpo	FALSE	3528.25	1.50821	0.244087	6.17901	6.45059e-10	1.91729e-08	4532.78	6260.78	5060.56	1731.47	1633.41	1950.46
Pilrb1	FALSE	147.647	1.92481	0.31155	6.17818	6.48441e-10	1.92279e-08	202.793	287.227	224.861	62.7996	58.5861	49.6128
Ctso	FALSE	117.134	1.98507	0.321521	6.174	6.6583e-10	1.96969e-08	171.202	229.022	171.999	40.3711	54.214	35.9936
Prmt1	FALSE	2052.74	-1.43385	0.232564	-6.16539	7.03112e-10	2.07509e-08	1013.97	1074.25	1153.5	2878.69	3015	3181.05
Lpcat3	FALSE	2241.9	-1.59317	0.25849	-6.16337	7.12116e-10	2.09673e-08	1210.64	733.883	1331.81	3311.56	3403.24	3460.25
Crnkl1	FALSE	710.84	1.61701	0.262507	6.15988	7.27997e-10	2.13847e-08	986.451	1426.01	859.206	330.819	327.907	334.643
Pax6	FALSE	150.827	-1.86237	0.302587	-6.15484	7.51543e-10	2.20248e-08	63.1818	59.4698	59.963	247.834	243.963	230.553
Pik3cg	FALSE	659.101	1.69271	0.275138	6.15224	7.63976e-10	2.2337e-08	1344.14	604.821	1139.3	287.084	264.075	315.187
Whsc1	FALSE	1899.19	-1.43661	0.233722	-6.14665	7.91346e-10	2.30834e-08	1003.78	961.64	1026.47	2664.5	2764.91	2973.85
Misp	FALSE	26.3908	3.21479	0.523129	6.14531	7.98079e-10	2.32258e-08	33.629	69.5923	47.3392	2.24284	2.62326	2.9184
Rgs11	FALSE	205.905	-1.86369	0.303292	-6.14487	8.00297e-10	2.32364e-08	86.6202	55.6739	109.669	311.755	315.665	356.045
Cep83os	FALSE	203.841	-1.74881	0.284663	-6.14342	8.07614e-10	2.33947e-08	93.7536	88.5721	83.6326	343.155	310.419	303.513
Setd6	FALSE	339.618	-1.65351	0.26921	-6.14207	8.14535e-10	2.35408e-08	138.592	159.43	172.788	546.132	533.396	487.372
Limd2	FALSE	695.66	-1.61808	0.263509	-6.1405	8.22623e-10	2.37199e-08	247.632	436.534	314.806	1083.29	1096.52	995.174
Usp11	FALSE	751.868	-1.49543	0.243726	-6.13568	8.47975e-10	2.43948e-08	405.586	340.37	399.227	1148.33	1005.58	1212.11
Zc3h6	FALSE	223.986	-1.86283	0.303807	-6.13162	8.69877e-10	2.49676e-08	72.3534	135.389	70.2198	362.219	376.875	326.861
Slc5a3	FALSE	144.658	-2.04238	0.333148	-6.13054	8.75803e-10	2.50804e-08	79.4868	48.082	31.5595	233.256	260.577	214.989
Il4	FALSE	229.243	-1.96811	0.321086	-6.12955	8.81279e-10	2.51797e-08	59.1056	156.899	57.596	335.305	397.861	368.691
Podxl	FALSE	2534.46	-1.55584	0.253923	-6.1272	8.94397e-10	2.54964e-08	1459.3	811.067	1527.48	3854.32	3537.9	4016.69
Tcirg1	FALSE	1393.79	1.47959	0.241757	6.12013	9.34975e-10	2.65927e-08	1798.64	2123.2	2303.05	734.531	661.061	742.246
Klf5	FALSE	209.26	-1.76576	0.288871	-6.11264	9.79934e-10	2.78084e-08	78.4677	101.225	89.9445	345.398	359.386	281.139
Ergic1	FALSE	1346.74	-1.61343	0.264194	-6.10698	1.01531e-09	2.87473e-08	724.553	413.758	811.078	2038.74	1999.8	2092.49
Add3	FALSE	1979.51	-1.45895	0.239058	-6.10292	1.04151e-09	2.94225e-08	1195.36	865.476	1031.99	2934.76	2835.74	3013.73
Xkr5	FALSE	145.935	-2.09118	0.342689	-6.10227	1.04573e-09	2.94755e-08	60.1246	24.041	69.4308	242.227	231.721	248.064
Ttc28	FALSE	294.905	-1.6447	0.269646	-6.0995	1.06402e-09	2.99237e-08	141.65	112.613	157.008	449.69	407.479	500.992
Acsl6	FALSE	121.106	1.9394	0.318147	6.09593	1.08805e-09	3.0531e-08	197.698	180.94	209.081	43.7354	44.5954	50.5856
Gm13375	FALSE	278.617	-1.8342	0.301017	-6.09333	1.10589e-09	3.09624e-08	108.02	88.5721	147.54	501.275	463.442	362.854
Zdhhc21	FALSE	294.176	-1.69162	0.277968	-6.08567	1.16007e-09	3.24071e-08	171.202	117.674	112.036	467.632	479.182	417.331
Ticrr	FALSE	732.837	-1.78363	0.293106	-6.08529	1.16283e-09	3.2412e-08	403.548	153.103	413.429	1077.69	1046.68	1302.58
Appl2	FALSE	307.415	1.70554	0.280461	6.08119	1.19293e-09	3.31772e-08	574.751	331.513	530.988	156.999	127.665	122.573
Ttyh3	FALSE	3001.56	-1.98629	0.326911	-6.07593	1.23273e-09	3.42081e-08	1430.76	393.513	1757.07	4988.08	4557.47	4882.48
Arsg	FALSE	229.252	-1.72361	0.283828	-6.07274	1.25743e-09	3.48166e-08	117.192	80.9802	106.513	363.34	334.902	372.582
Dcaf17	FALSE	296.387	-1.6295	0.268397	-6.07123	1.26933e-09	3.50689e-08	152.859	135.389	128.605	472.118	447.703	441.651
Mrps2	FALSE	999.493	-1.48839	0.245283	-6.06808	1.29452e-09	3.56862e-08	513.607	428.942	590.951	1557.65	1426.18	1479.63
Micall2	FALSE	2186.61	1.45053	0.239116	6.0662	1.30975e-09	3.60267e-08	2737.2	3463.17	3513.36	1140.48	1065.04	1200.43
Kifc3	FALSE	2944.27	1.47488	0.243388	6.05977	1.36321e-09	3.74151e-08	4182.23	3499.86	5492.92	1564.38	1426.18	1500.06
Gpd2	FALSE	569.786	-1.54968	0.255985	-6.05379	1.41477e-09	3.87456e-08	330.176	272.043	241.43	863.494	826.326	885.247
Pilrb2	FALSE	784.676	1.72111	0.284406	6.0516	1.43412e-09	3.91898e-08	906.965	1730.95	1052.51	375.676	303.423	338.534
Mrpl9	TRUE	2179.28	-1.41174	0.233326	-6.0505	1.44399e-09	3.9374e-08	1080.2	1233.68	1166.91	3007.65	3178.51	3408.69
Smtn	FALSE	554.864	-1.63587	0.27042	-6.04937	1.4541e-09	3.95636e-08	253.746	184.736	349.521	853.401	795.721	892.057
Atp11c	FALSE	261.739	-1.7622	0.291381	-6.04773	1.46902e-09	3.98828e-08	146.745	94.8986	96.2564	419.411	494.047	319.078
Msmo1	FALSE	1051.89	1.67036	0.276948	6.03131	1.62636e-09	4.40593e-08	1217.78	2702.71	1026.47	437.354	510.661	416.358
Ttc13	FALSE	971.985	-1.49671	0.248669	-6.01889	1.75621e-09	4.74744e-08	526.855	396.044	562.547	1481.4	1407.81	1457.25
Tg	FALSE	181.282	1.80049	0.299399	6.01368	1.81355e-09	4.89191e-08	234.384	347.962	278.512	69.5281	71.7024	85.6063
Slc29a1	FALSE	4153.14	-1.40046	0.23312	-6.00749	1.88413e-09	5.07138e-08	1990.23	2224.42	2471.89	6140.9	5979.28	6112.1
Cbx5	FALSE	1221.68	-1.49762	0.249355	-6.00599	1.90167e-09	5.09672e-08	767.353	478.289	628.033	1855.95	1771.57	1828.86
Plaur	FALSE	283.466	1.75045	0.291436	6.00629	1.89811e-09	5.09672e-08	333.233	544.086	458.401	132.328	110.177	122.573
Trim16	FALSE	247.542	1.74867	0.291178	6.00548	1.90767e-09	5.10189e-08	434.12	259.39	474.97	105.414	101.433	109.926
Mpeg1	FALSE	15.4248	3.65363	0.608504	6.00428	1.92186e-09	5.12892e-08	33.629	26.5716	32.3484	0	0	0
2410012E07Rik	FALSE	66.5652	-2.28934	0.381923	-5.99424	2.04441e-09	5.44437e-08	20.3812	21.5104	16.5687	102.049	107.554	131.328
H1f0	FALSE	5944.27	-1.39466	0.232863	-5.9892	2.1088e-09	5.60396e-08	3210.04	2954.51	3419.47	8846.89	9030.12	8204.59
Parvb	FALSE	4384.39	1.45224	0.242529	5.98791	2.12556e-09	5.63655e-08	7034.58	4753.79	7740.75	2052.2	2116.97	2608.07
Rmi2	FALSE	179.131	-1.77503	0.296755	-5.98147	2.21137e-09	5.85174e-08	74.3915	92.368	63.9079	280.355	289.433	274.329
Ankrd37	FALSE	731.663	-1.69252	0.283059	-5.97938	2.23984e-09	5.9146e-08	209.927	494.738	312.439	1040.68	1077.28	1254.91
Cmtm7	FALSE	3724.58	-1.609	0.269359	-5.97345	2.32284e-09	6.12088e-08	1211.66	2539.49	1670.28	5924.47	5514.96	5486.59
Il20ra	FALSE	60.729	2.3513	0.393966	5.96829	2.39752e-09	6.30443e-08	112.097	87.3068	114.403	21.307	16.614	12.6464
Pdk3	FALSE	799.987	-1.56511	0.262606	-5.95994	2.52331e-09	6.62131e-08	313.871	516.249	351.888	1227.96	1169.1	1220.86
Tgtp1	FALSE	46.1359	2.60127	0.436632	5.95759	2.55987e-09	6.70323e-08	98.8489	62.0004	85.9995	6.72852	9.61861	13.6192
Tusc2	FALSE	1804.56	1.45725	0.244618	5.95724	2.56529e-09	6.70341e-08	2154.3	3369.53	2525.55	924.051	970.605	883.302
Pdia6	FALSE	13737	1.49387	0.2509	5.95404	2.616e-09	6.82173e-08	16291.7	28398.7	17236.2	6596.2	6910.53	6988.59
Lgals9	FALSE	8096.08	1.35872	0.228297	5.95152	2.65659e-09	6.91319e-08	11854.7	10293.3	13127.9	4264.76	4060.8	4974.9
Spns2	FALSE	291.281	-1.70426	0.286496	-5.94864	2.70385e-09	7.02161e-08	134.516	94.8986	163.32	440.718	468.689	445.542
Nuggc	FALSE	65.6526	-2.25621	0.380133	-5.93531	2.93299e-09	7.60092e-08	21.4003	20.245	17.3577	106.535	105.805	122.573
Slamf9	FALSE	27.7867	-3.00243	0.505957	-5.93416	2.95357e-09	7.63849e-08	4.07625	3.79595	3.15595	47.0997	55.0884	53.504
Cd59a	FALSE	230.345	1.8127	0.305699	5.92971	3.03466e-09	7.83204e-08	302.661	527.636	271.411	106.535	89.1907	84.6335
Tlk1	FALSE	1513.07	-1.5886	0.268119	-5.92497	3.12345e-09	8.04466e-08	897.793	474.493	841.06	2341.53	2351.31	2172.26
Atf5	FALSE	2855.46	-1.40083	0.236849	-5.91447	3.32953e-09	8.55784e-08	1323.76	1698.05	1574.03	4234.48	4093.16	4209.3
Egln1	FALSE	2685.96	-1.42161	0.240449	-5.91231	3.37346e-09	8.65304e-08	1303.38	1434.87	1516.43	4376.91	3921.77	3562.39
Homer2	FALSE	324.766	-1.57137	0.265954	-5.90844	3.45368e-09	8.84071e-08	154.897	169.552	147.54	512.489	483.554	480.563
Cracr2b	FALSE	52.1075	2.51825	0.426511	5.90431	3.54117e-09	9.03525e-08	62.1627	148.042	67.0639	12.3356	11.3674	11.6736
Hnmt	FALSE	46.7926	2.76839	0.468886	5.90418	3.54408e-09	9.03525e-08	82.544	116.409	55.2291	13.457	13.1163	0
Zc3h12c	FALSE	33.0973	2.86007	0.484504	5.90308	3.5678e-09	9.07725e-08	76.4296	43.0207	63.1189	7.84995	5.24651	2.9184
Cd151	FALSE	1570.46	1.39504	0.236418	5.90071	3.61949e-09	9.19014e-08	2099.27	2328.18	2467.95	837.701	787.851	901.785
Nlrp10	FALSE	111.775	2.0114	0.341081	5.89714	3.69863e-09	9.37211e-08	220.117	129.062	201.981	33.6426	41.0977	44.7488
Bcl11a	FALSE	2515.95	-1.36539	0.231591	-5.89572	3.73049e-09	9.43377e-08	1465.41	1337.44	1316.82	3804.98	3678.68	3492.35
Numbl	FALSE	417.804	-1.65807	0.281261	-5.89512	3.74401e-09	9.44892e-08	204.831	124.001	256.421	629.117	626.084	666.368
Orai2	FALSE	3186.24	1.56507	0.265749	5.88927	3.87902e-09	9.76998e-08	5769.93	2716.63	6135.95	1508.31	1373.71	1612.9
Zfp131	FALSE	930.886	-1.44374	0.245333	-5.8848	3.98546e-09	1.0018e-07	575.77	444.126	439.466	1464.58	1471.65	1189.73
Ckmt1	FALSE	20.4289	3.32866	0.566298	5.87794	4.154e-09	1.04207e-07	42.8006	34.1635	41.8163	0	0.874419	2.9184
Zbtb42	FALSE	1341.93	1.46006	0.248998	5.86373	4.52588e-09	1.1331e-07	1708.97	2226.95	2039.53	747.988	628.707	699.443
Fam57b	FALSE	53.1138	-2.43276	0.415184	-5.85947	4.64354e-09	1.16024e-07	13.2478	8.85721	18.1467	96.4422	94.4372	87.5519
Pear1	FALSE	609.911	1.55051	0.264738	5.85675	4.72026e-09	1.17706e-07	996.642	594.698	1189.79	315.119	259.702	303.513
Gramd1c	FALSE	215.286	1.69584	0.289861	5.85052	4.9004e-09	1.21956e-07	354.633	408.697	243.008	95.3208	100.558	89.4975
Reps1	FALSE	1440.96	-1.55873	0.266568	-5.84739	4.99337e-09	1.24023e-07	861.107	425.146	871.83	2154.25	2035.65	2297.75
Gsn	FALSE	173.813	-1.72911	0.296511	-5.83152	5.49242e-09	1.36149e-07	64.2009	72.123	92.3114	270.262	240.465	303.513
F11r	FALSE	470.597	1.49058	0.256025	5.82203	5.81357e-09	1.43826e-07	669.523	718.699	717.978	232.134	217.73	267.52
Fyb	FALSE	2005.25	1.36822	0.235067	5.82056	5.86523e-09	1.44818e-07	3171.32	2850.76	2737.78	1068.71	1128	1074.94
Mapk8ip3	FALSE	965.587	-1.55665	0.2675	-5.81925	5.9112e-09	1.45666e-07	574.751	275.839	598.052	1447.75	1287.14	1609.98
Tph1	FALSE	39.1997	-2.63584	0.453228	-5.81571	6.03769e-09	1.48492e-07	10.1906	8.85721	5.52291	63.921	70.8279	75.8783
Rtkn	FALSE	192.47	-1.74106	0.299683	-5.80968	6.2594e-09	1.53643e-07	60.1246	105.021	88.3665	282.598	302.549	316.16
Tab2	FALSE	1874.94	-1.42991	0.246159	-5.80887	6.28955e-09	1.54082e-07	1186.19	794.618	995.701	2739.63	2816.5	2717.03
Ubc	FALSE	1712.27	1.7874	0.307815	5.80672	6.37067e-09	1.55765e-07	1584.64	4914.48	1783.11	638.088	655.814	697.497
Cxcl10	FALSE	79.8976	2.20494	0.379756	5.8062	6.39073e-09	1.55951e-07	116.173	173.348	115.981	29.1569	17.4884	27.2384
Pdia2	FALSE	326.45	-1.57116	0.270653	-5.80506	6.43444e-09	1.56713e-07	148.783	183.471	142.807	485.575	484.428	513.638
Cpt1c	FALSE	73.9441	2.16169	0.372409	5.80462	6.45121e-09	1.56817e-07	118.211	117.674	136.495	25.7927	27.9814	17.5104
Tnrc6a	FALSE	3130.19	1.37997	0.238121	5.79525	6.82192e-09	1.65507e-07	4700.93	5086.57	3932.31	1655.22	1657.02	1749.09
Cyb561	FALSE	887.627	1.40183	0.24193	5.79437	6.85781e-09	1.66057e-07	1163.77	1400.7	1340.49	440.718	471.312	508.774
Trf	FALSE	25.3701	3.03872	0.524534	5.79317	6.90701e-09	1.66926e-07	41.7815	55.6739	45.7612	3.36426	1.74884	3.8912
Ceacam1	FALSE	159.193	2.04297	0.352731	5.79186	6.96114e-09	1.67911e-07	325.081	149.307	317.173	43.7354	67.3303	52.5312
Syne2	FALSE	133.534	2.02359	0.349476	5.79035	7.02388e-09	1.69099e-07	296.547	93.6333	275.356	44.8568	40.2233	50.5856
Rap1b	FALSE	5709.79	1.4339	0.248044	5.78082	7.43376e-09	1.78624e-07	7500.29	11934.5	6047.58	2970.64	3163.65	2642.12
Lsm1	FALSE	523.347	-1.47366	0.255156	-5.77553	7.67108e-09	1.83974e-07	245.594	307.472	253.265	795.087	780.856	757.811
4933412E12Rik	FALSE	178.217	1.765	0.305661	5.7744	7.72296e-09	1.84865e-07	230.308	345.431	265.099	86.3494	85.6931	56.4224
Xpc	FALSE	633.284	1.44793	0.250822	5.77275	7.79898e-09	1.86329e-07	967.089	818.659	1024.1	291.569	304.298	393.984
Hif1an	FALSE	1550.26	1.40307	0.243085	5.77192	7.83732e-09	1.86889e-07	2516.06	1811.93	2501.09	758.08	766.865	947.506
Cdc42ep1	FALSE	141.08	-1.82289	0.316051	-5.7677	8.03594e-09	1.90899e-07	64.2009	43.0207	67.0639	231.013	220.354	220.825
Necap1	FALSE	564.95	1.45818	0.252816	5.76774	8.03407e-09	1.90899e-07	868.24	890.782	755.849	300.541	273.693	300.595
Mtf1	FALSE	1392.83	1.39241	0.241444	5.76702	8.06843e-09	1.91166e-07	2015.7	2248.47	1853.33	728.923	719.647	790.886
Slc16a3	FALSE	7253.8	-1.41956	0.24616	-5.76683	8.07766e-09	1.91166e-07	2832.99	4665.22	4130.34	10315.9	10240.3	11338
Capn10	FALSE	1432.1	1.43839	0.249544	5.76406	8.21136e-09	1.93964e-07	1650.88	2493.94	2217.84	722.195	692.54	815.206
Rundc1	FALSE	617.965	1.43319	0.248658	5.76369	8.22963e-09	1.94031e-07	861.107	843.965	1032.78	311.755	323.535	334.643
Dmpk	FALSE	91.9156	-2.32267	0.403435	-5.75724	8.55009e-09	2.00831e-07	23.4384	8.85721	47.3392	164.849	159.144	147.865
Hist1h2bc	TRUE	575.981	1.72284	0.299234	5.75751	8.53655e-09	2.00831e-07	645.066	1393.11	687.207	268.02	221.228	241.254
Cenpp	FALSE	188.376	-1.71137	0.297275	-5.75687	8.56887e-09	2.00896e-07	79.4868	107.552	65.4859	309.512	301.675	266.547
Lzts2	FALSE	3062.81	1.38229	0.240475	5.74817	9.02154e-09	2.11114e-07	4059.94	4043.95	5338.28	1705.68	1631.67	1597.34
Gpatch3	FALSE	295.49	1.75809	0.305886	5.74755	9.05463e-09	2.11494e-07	325.081	670.617	404.75	148.028	123.293	101.171
Elmo1	FALSE	395.943	1.68275	0.293003	5.7431	9.29568e-09	2.16721e-07	814.23	321.39	724.29	167.092	152.149	196.505
Ddx41	FALSE	1664.53	1.35086	0.235377	5.73912	9.51695e-09	2.21468e-07	2152.26	2512.92	2583.14	884.801	908.521	945.561
Rcan3	FALSE	831.808	1.39866	0.243747	5.73814	9.57203e-09	2.22337e-07	1224.91	1151.44	1277.37	421.654	405.73	509.747
Irf9	FALSE	3773.71	1.32012	0.230187	5.73497	9.7532e-09	2.26126e-07	5355.17	5566.12	5393.51	2064.54	2065.38	2197.55
Ctxn1	FALSE	82.8102	2.05347	0.358214	5.73252	9.8952e-09	2.28995e-07	139.611	141.715	128.605	35.8855	21.8605	29.184
Kazald1	FALSE	154.162	1.74198	0.304239	5.72569	1.03015e-08	2.37958e-07	204.831	263.186	257.21	68.4067	69.0791	62.2592
Pkhd1l1	FALSE	556.11	1.74883	0.305461	5.72523	1.03295e-08	2.38167e-07	1219.82	423.881	1005.96	246.713	228.223	212.07
Avil	TRUE	2326.47	-1.3908	0.242955	-5.72451	1.03731e-08	2.38734e-07	1300.32	932.537	1548.78	3129.89	3204.75	3842.56
Fbn1	FALSE	199.86	2.11407	0.369646	5.71917	1.07048e-08	2.45917e-07	483.035	139.185	388.97	49.3425	73.4512	65.1776
Sertad1	FALSE	768.401	1.87198	0.327763	5.71138	1.12066e-08	2.56973e-07	617.551	2324.38	839.482	289.327	270.195	269.465
Trdmt1	FALSE	47.1662	-2.38391	0.41758	-5.70888	1.13722e-08	2.60296e-07	14.2669	10.1225	12.6238	84.1066	74.3256	87.5519
She	FALSE	223.155	1.78277	0.312366	5.7073	1.14779e-08	2.62236e-07	459.597	192.328	414.218	91.9565	87.4419	93.3887
Gpt2	FALSE	806.577	-1.53791	0.269718	-5.70192	1.18466e-08	2.70166e-07	443.292	261.92	506.529	1160.67	1210.2	1256.86
E030030I06Rik	FALSE	253.332	1.9667	0.344954	5.70134	1.18868e-08	2.70592e-07	204.831	756.659	299.815	94.1993	85.6931	78.7967
Macrod1	FALSE	570.353	-1.55858	0.273652	-5.69549	1.23018e-08	2.79531e-07	206.869	380.86	257.999	899.379	848.186	828.825
Uck2	FALSE	1673.95	-1.55719	0.273703	-5.68936	1.27519e-08	2.89234e-07	1010.91	463.105	1042.25	2467.13	2379.29	2681.03
Ptafr	FALSE	27.5833	2.84959	0.500903	5.68891	1.27854e-08	2.89471e-07	45.8578	49.3473	57.596	3.36426	3.49768	5.8368
Dnah8	FALSE	42.8548	2.50113	0.439756	5.68755	1.28878e-08	2.91265e-07	51.9721	106.286	69.4308	10.0928	9.61861	9.72799
Xdh	FALSE	403.476	1.58922	0.279658	5.68272	1.32566e-08	2.99061e-07	725.572	406.166	721.923	180.549	186.251	200.397
Slc52a3	FALSE	1252.91	1.4308	0.252407	5.66862	1.43951e-08	3.24161e-07	1947.43	1283.03	2347.23	662.76	598.977	678.041
Tmem11	TRUE	1793.43	-1.34963	0.238154	-5.66704	1.45288e-08	3.26586e-07	893.717	1095.76	968.875	2457.03	2510.46	2834.74
Glul	FALSE	1742.55	-1.34149	0.236753	-5.6662	1.46003e-08	3.27605e-07	983.394	845.231	1061.98	2450.3	2478.1	2636.29
Prr11	FALSE	417.545	-1.69412	0.299167	-5.66278	1.48937e-08	3.33593e-07	265.975	110.082	196.458	658.274	682.047	592.435
Ppp1r37	FALSE	1279.92	1.36411	0.240984	5.66058	1.50864e-08	3.36705e-07	1640.69	1877.73	2073.46	713.224	658.437	715.98
Tmem27	FALSE	30.6375	2.78399	0.491804	5.66078	1.50684e-08	3.36705e-07	54.0102	87.3068	27.6145	6.72852	5.24651	2.9184
Slc2a8	FALSE	458.629	-1.46222	0.258404	-5.65866	1.52563e-08	3.39893e-07	219.098	213.838	276.934	714.345	633.954	693.606
Uaca	FALSE	2238.2	1.45565	0.257603	5.65076	1.5974e-08	3.55252e-07	2605.74	4529.83	2884.53	1110.21	1105.27	1193.62
Slc35f6	FALSE	1575.54	1.34512	0.238594	5.63767	1.72363e-08	3.82645e-07	2007.55	2612.88	2239.14	854.523	875.293	863.846
Sart1	FALSE	1532	1.45883	0.258883	5.6351	1.74956e-08	3.87716e-07	1798.64	3064.59	1991.4	698.645	756.372	882.329
Rfx2	FALSE	1621.13	-1.65282	0.293441	-5.63253	1.77582e-08	3.92841e-07	940.594	353.023	1035.94	2559.08	2313.71	2524.41
Rrad	FALSE	369.856	1.47797	0.262415	5.63219	1.77939e-08	3.92937e-07	467.749	584.576	601.997	177.184	177.507	210.125
Cyth4	FALSE	1123.06	1.35837	0.241268	5.63016	1.80043e-08	3.96886e-07	1594.83	1376.66	1934.59	614.539	572.744	644.966
Mroh2a	FALSE	24.7497	2.93265	0.52115	5.62726	1.83091e-08	4.02897e-07	47.8959	34.1635	56.807	2.24284	3.49768	3.8912
Tnxb	FALSE	160.439	1.73254	0.308141	5.62255	1.88162e-08	4.1333e-07	251.708	186.001	317.962	75.1352	64.707	67.1232
Pcyox1l	FALSE	818.502	-1.3618	0.242248	-5.6215	1.89312e-08	4.15129e-07	437.177	437.799	463.924	1218.98	1141.99	1211.14
Etv5	FALSE	185.915	-1.68735	0.300404	-5.61692	1.94387e-08	4.25515e-07	93.7536	60.7351	96.2564	313.998	275.442	275.302
Mrpl36	FALSE	846.176	-1.60356	0.285554	-5.61561	1.95865e-08	4.28003e-07	283.299	644.045	317.173	1307.58	1266.16	1258.8
Tapbpl	FALSE	394.207	1.45342	0.258901	5.61383	1.979e-08	4.31696e-07	545.198	590.902	617.776	206.341	195.87	209.152
Ppm1j	FALSE	43.107	-2.4174	0.431196	-5.60627	2.06733e-08	4.50183e-07	9.17155	15.1838	8.67885	70.6495	83.9442	71.0143
Stau2	FALSE	294.552	-1.69633	0.302597	-5.60591	2.07167e-08	4.50346e-07	162.031	78.4495	159.375	465.39	473.061	429.004
4933411E08Rik	FALSE	90.747	1.94685	0.347582	5.60111	2.12978e-08	4.62176e-07	182.412	122.736	138.073	32.5212	28.8558	39.8848
Mkrn1	TRUE	3111.08	1.32217	0.236147	5.59891	2.15701e-08	4.67279e-07	3904.02	5294.08	4289.72	1701.2	1757.58	1719.91
Iqgap3	FALSE	377.617	-1.66325	0.297277	-5.59495	2.20685e-08	4.7725e-07	204.831	91.1027	234.329	592.11	542.14	601.19
Dnajb13	FALSE	79.82	2.00386	0.358271	5.59315	2.22983e-08	4.8139e-07	143.688	98.6946	151.485	26.9141	27.9814	30.1568
Apol10b	FALSE	24.47	2.96582	0.530822	5.58722	2.30736e-08	4.97271e-07	60.1246	35.4288	41.8163	6.72852	1.74884	0.972799
Herpud1	FALSE	2915.34	1.29219	0.231386	5.58456	2.34286e-08	5.04056e-07	3870.39	4383.05	4282.62	1571.11	1629.92	1754.93
Cep57l1	FALSE	236.934	-1.59748	0.286115	-5.58332	2.35964e-08	5.06797e-07	118.211	127.797	92.3114	338.669	359.386	385.229
Fzd7	FALSE	1986.73	-1.51037	0.270771	-5.57803	2.43258e-08	5.21569e-07	1115.87	635.188	1286.05	3216.23	2961.66	2705.35
Tbcb	FALSE	1317.35	1.61735	0.290253	5.5722	2.51542e-08	5.38412e-07	1263.64	3463.17	1440.69	566.317	605.098	565.196
Rab44	FALSE	224.767	-1.5993	0.28765	-5.55987	2.69978e-08	5.76887e-07	105.982	74.6536	141.229	353.248	291.182	382.31
Adamts3	FALSE	594.393	-1.60697	0.289063	-5.55924	2.70955e-08	5.7701e-07	377.053	163.226	320.329	904.987	915.517	885.247
Atp2b4	FALSE	834.573	-1.79949	0.323687	-5.55934	2.70795e-08	5.7701e-07	548.255	134.123	421.319	1289.63	1234.68	1379.43
Ndst2	FALSE	4629.45	-1.44985	0.260925	-5.55657	2.75122e-08	5.84891e-07	2704.59	1495.6	3167.78	6736.37	6513.55	7158.83
Npr2	FALSE	215.976	-1.62015	0.291932	-5.54977	2.86052e-08	6.06073e-07	112.097	75.9189	115.192	293.812	325.284	373.555
Reck	FALSE	54.9167	-2.30501	0.415318	-5.55	2.85673e-08	6.06073e-07	19.3622	8.85721	17.3577	78.4995	102.307	103.117
Snhg10	FALSE	134.58	1.83645	0.330953	5.54898	2.87336e-08	6.07767e-07	135.535	394.778	123.871	48.2211	69.0791	35.9936
Atp7b	FALSE	611.116	-1.95027	0.351769	-5.54419	2.95315e-08	6.23592e-07	312.852	60.7351	364.512	933.022	870.047	1125.53
Atg16l1	FALSE	999.644	1.36391	0.246028	5.54373	2.961e-08	6.242e-07	1369.62	1548.75	1445.42	560.71	480.93	592.435
Galr2	FALSE	89.3099	-2.33367	0.421034	-5.54271	2.97824e-08	6.26779e-07	31.5909	3.79595	40.2383	135.692	141.656	182.886
Thap6	FALSE	90.7858	-1.88673	0.340443	-5.54199	2.99049e-08	6.28302e-07	35.6671	43.0207	27.6145	142.42	179.256	116.736
Glrx	FALSE	379.173	1.5086	0.2723	5.54022	3.02089e-08	6.3363e-07	498.321	717.434	495.484	180.549	181.879	201.369
Lyn	FALSE	2050.2	1.3079	0.236112	5.53933	3.0363e-08	6.35797e-07	3239.6	2730.55	2881.38	1113.57	1146.36	1189.73
Lilr4b	FALSE	61.4319	2.15021	0.388261	5.53805	3.05851e-08	6.39382e-07	111.078	106.286	92.3114	19.0642	26.2326	13.6192
Ero1l	FALSE	3063.87	-1.32117	0.238667	-5.53562	3.10129e-08	6.47246e-07	2027.93	1581.64	1536.95	4334.29	4519	4383.43
Ltbp4	FALSE	800.52	-1.47736	0.267101	-5.53111	3.18211e-08	6.6301e-07	434.12	277.104	531.777	1252.63	1149.86	1157.63
Hax1	FALSE	1898.65	-1.36704	0.247291	-5.52807	3.23772e-08	6.73477e-07	871.297	1342.5	912.068	2564.69	2794.64	2906.72
Ccdc180	FALSE	143.387	1.92002	0.347345	5.5277	3.24452e-08	6.73775e-07	187.507	374.533	142.018	59.4353	47.2186	49.6128
Ankrd9	FALSE	689.172	1.44758	0.2621	5.523	3.33267e-08	6.89797e-07	704.171	1276.7	1099.06	337.548	375.126	342.425
Rit1	FALSE	1623.49	1.53976	0.278787	5.52308	3.3311e-08	6.89797e-07	1831.25	3744.07	1859.64	782.752	736.261	786.995
Snhg20	FALSE	1116.45	1.72677	0.312925	5.51815	3.42582e-08	7.07908e-07	928.365	3339.17	1110.89	425.018	464.316	430.95
Tshz1	TRUE	2640.14	-1.27311	0.231002	-5.51124	3.56313e-08	7.35072e-07	1570.37	1467.77	1495.92	3891.33	3702.29	3713.17
Irgm2	FALSE	695.582	1.40362	0.254895	5.50667	3.65679e-08	7.53154e-07	1133.2	907.231	1024.89	335.305	402.233	370.637
Mbtps2	FALSE	917.591	1.32736	0.241069	5.50613	3.66807e-08	7.54239e-07	1514.33	1339.97	1123.52	549.496	548.261	429.977
Gbp10	FALSE	14.2367	3.32811	0.604784	5.50297	3.73445e-08	7.65378e-07	25.4765	22.7757	36.2934	0	0.874419	0
Mta1	FALSE	14557	-1.31026	0.238091	-5.5032	3.72969e-08	7.65378e-07	8591.71	6102.62	10057.2	21192.6	19427	21970.7
Pabpc1	TRUE	123952	-1.28587	0.233725	-5.50164	3.76277e-08	7.69924e-07	63616.9	87175.2	61727.2	185902	186680	158613
Ift57	FALSE	315.678	1.48357	0.270051	5.49367	3.93663e-08	8.04187e-07	449.406	545.351	420.53	169.335	154.772	154.675
Per2	FALSE	244.45	-1.61814	0.294563	-5.49337	3.94331e-08	8.04244e-07	127.383	79.7149	137.284	416.047	371.628	334.643
Ccdc32	FALSE	745.38	1.33872	0.243781	5.49148	3.98568e-08	8.11565e-07	1021.1	1132.46	1084.86	384.647	415.349	433.868
Fam89b	FALSE	1956.09	1.33545	0.243224	5.49061	4.00542e-08	8.14262e-07	2244.99	3174.68	3094.41	1072.08	1076.41	1073.97
Sec11a	FALSE	1381.71	-1.47576	0.2692	-5.48203	4.20473e-08	8.53397e-07	502.397	1099.56	580.694	1949.03	2128.34	2030.23
Tsc22d2	FALSE	1033.02	-1.57192	0.286807	-5.48078	4.2346e-08	8.5807e-07	681.752	268.247	587.795	1666.43	1524.99	1468.93
9430015G10Rik	FALSE	673.365	-1.34328	0.245123	-5.48003	4.2526e-08	8.60329e-07	380.11	328.982	402.383	1020.49	868.298	1039.92
Kcnh3	FALSE	235.206	1.53679	0.280586	5.47706	4.3246e-08	8.73485e-07	319.985	304.941	441.832	117.749	103.181	123.546
Ceacam10	FALSE	45.5095	2.28776	0.41852	5.46631	4.59511e-08	9.26631e-07	68.2771	88.5721	78.1097	12.3356	13.1163	12.6464
5031439G07Rik	FALSE	1676.72	1.33133	0.243579	5.46572	4.61031e-08	9.28204e-07	2422.31	1914.42	2960.28	966.665	865.675	930.969
E2f4	FALSE	2658.16	-1.33117	0.243783	-5.46046	4.7489e-08	9.53046e-07	1523.5	1128.66	1806.78	3748.91	3747.76	3993.34
Gzmb	FALSE	8849.29	-1.28651	0.235602	-5.46051	4.74762e-08	9.53046e-07	5695.53	4374.19	5051.09	12460.1	13174.9	12340
Anxa11	FALSE	745.51	-1.52089	0.278573	-5.45958	4.77264e-08	9.53236e-07	409.663	206.246	527.832	1098.99	1014.33	1216
Fbxl3	FALSE	717.501	1.40498	0.257338	5.45968	4.77002e-08	9.53236e-07	971.165	1457.64	753.482	398.104	407.479	317.133
Gm2061	FALSE	169.45	-1.67433	0.306653	-5.46003	4.76061e-08	9.53236e-07	67.258	99.9599	63.9079	250.077	255.33	280.166
Gng2	FALSE	1089.38	1.36828	0.250733	5.45713	4.83896e-08	9.64945e-07	1532.67	2091.57	1166.12	570.803	631.33	543.795
Cfap36	FALSE	1016.1	1.39505	0.255721	5.45535	4.88765e-08	9.72644e-07	1328.86	2011.85	1154.29	543.889	550.884	506.828
Snx8	FALSE	2294.81	1.34202	0.24601	5.45515	4.89307e-08	9.72644e-07	2684.21	3951.58	3368.97	1279.54	1201.45	1283.12
2610301B20Rik	FALSE	654.447	1.37082	0.251652	5.4473	5.11402e-08	1.01496e-06	1006.83	1071.72	788.987	326.333	386.493	346.317
Ccdc103	FALSE	55.946	2.20816	0.405427	5.4465	5.13696e-08	1.01634e-06	67.258	130.327	88.3665	13.457	14.8651	21.4016
Itga2b	FALSE	10524.5	1.39425	0.25599	5.4465	5.1372e-08	1.01634e-06	11073.1	20519.6	14985.2	5693.45	5466.87	5408.76
Nucb2	FALSE	252.393	1.50267	0.276034	5.44378	5.21614e-08	1.03033e-06	345.462	468.167	323.484	112.142	142.53	122.573
Nab1	FALSE	938.622	-1.31392	0.241384	-5.44329	5.23046e-08	1.03154e-06	573.732	477.024	524.676	1452.24	1332.61	1271.45
Fam49a	FALSE	233.297	1.56838	0.288512	5.43608	5.44664e-08	1.07248e-06	471.825	270.777	325.062	119.992	111.926	100.198
Acap1	FALSE	1539.25	-1.28036	0.23556	-5.43541	5.46693e-08	1.07479e-06	798.944	909.762	924.692	2136.31	2190.42	2275.38
Cdr2l	FALSE	182.839	-1.81758	0.334453	-5.43448	5.49561e-08	1.07874e-06	101.906	32.8982	96.2564	298.298	271.944	295.731
Asl	FALSE	491.046	1.42967	0.263134	5.43326	5.53347e-08	1.08447e-06	590.036	908.496	684.051	252.32	253.581	257.792
Slc25a46	FALSE	561.961	-1.36185	0.250717	-5.43181	5.57849e-08	1.09159e-06	306.737	379.595	236.696	847.794	919.014	681.932
Tmed5	FALSE	655.457	-1.3529	0.249199	-5.42901	5.66678e-08	1.10714e-06	369.919	468.167	246.953	1046.29	1091.27	710.143
Smim3	FALSE	826.603	1.43688	0.264724	5.42783	5.70446e-08	1.11277e-06	1020.08	1629.73	1035.94	450.811	405.73	417.331
Spn	FALSE	3589.99	-1.30665	0.240884	-5.4244	5.81487e-08	1.13254e-06	2231.74	1556.34	2303.05	4976.87	4999.93	5472
Acsbg1	FALSE	376.763	-1.52872	0.281989	-5.4212	5.91996e-08	1.15077e-06	202.793	122.736	239.852	560.71	534.27	600.217
Gtpbp3	FALSE	512.069	-1.38355	0.25522	-5.421	5.92681e-08	1.15077e-06	254.765	263.186	308.494	751.352	765.991	728.627
Skap2	FALSE	1573.14	1.31048	0.241786	5.42	5.96001e-08	1.15543e-06	2437.59	2288.96	2069.51	806.302	891.907	944.588
Dnajc21	FALSE	1520.52	-1.38283	0.255249	-5.41758	6.04107e-08	1.16934e-06	722.514	1152.7	624.877	2218.17	2299.72	2105.14
Card9	FALSE	60.8038	2.35194	0.434227	5.4164	6.08109e-08	1.17346e-06	77.4487	155.634	83.6326	26.9141	10.493	10.7008
Twf2	FALSE	2525.84	1.55933	0.287887	5.41646	6.07917e-08	1.17346e-06	2467.15	5934.33	3233.27	1226.83	1084.28	1209.19
Syde2	FALSE	536.59	-1.38168	0.255193	-5.41427	6.15406e-08	1.18572e-06	312.852	249.267	305.338	781.63	800.968	769.484
G3bp2	FALSE	1517.52	1.29604	0.239441	5.41276	6.20623e-08	1.19394e-06	2526.25	2239.61	1782.32	894.894	851.684	810.342
Ctsa	FALSE	7895.89	1.25736	0.232422	5.4098	6.30946e-08	1.21194e-06	10604.4	10393.3	12746.1	4484.56	4644.91	4502.12
Cetn2	FALSE	675.869	1.6905	0.312531	5.40906	6.33556e-08	1.21509e-06	688.885	1852.42	671.428	318.483	271.07	252.928
Rnf167	FALSE	1500.94	1.30628	0.241827	5.40173	6.60019e-08	1.26391e-06	2237.86	1770.18	2482.15	798.452	829.824	887.193
Ypel3	FALSE	1560.22	1.46113	0.27068	5.39799	6.73898e-08	1.28852e-06	1503.12	3477.09	2058.47	772.659	818.456	731.545
Pls3	FALSE	262.958	1.53918	0.285226	5.39634	6.80146e-08	1.29849e-06	514.626	304.941	377.136	126.721	125.916	128.41
4933404O12Rik	FALSE	510.688	-1.35877	0.251941	-5.39322	6.92057e-08	1.31922e-06	280.242	269.512	284.035	709.859	700.41	820.07
Fcer1g	FALSE	54.5147	2.16862	0.4022	5.39189	6.97197e-08	1.327e-06	77.4487	107.552	91.5224	19.0642	13.9907	17.5104
Isg15	FALSE	3474.22	1.61541	0.299772	5.38879	7.09323e-08	1.34804e-06	3065.34	9722.68	3576.48	1445.51	1545.97	1489.36
Sgk3	FALSE	416.742	1.38833	0.257657	5.38829	7.11325e-08	1.3498e-06	647.104	721.23	466.291	228.77	248.335	188.723
Ankle1	FALSE	60.3901	-2.06074	0.38259	-5.3863	7.19226e-08	1.36273e-06	23.4384	18.9797	18.9357	108.778	90.0652	102.144
Fcho2	FALSE	601.648	1.41063	0.261968	5.38472	7.25578e-08	1.37269e-06	1198.42	761.72	710.088	326.333	324.409	288.921
Gigyf2	FALSE	1833.54	1.28064	0.237888	5.38336	7.31079e-08	1.38101e-06	2867.64	2338.3	2662.83	992.457	960.986	1179.03
Impdh2	FALSE	7161.62	-1.28967	0.239627	-5.38196	7.36793e-08	1.38971e-06	3399.59	4943.59	3907.06	9976.16	10000.7	10742.6
Cpz	FALSE	494.752	-1.35962	0.253045	-5.37302	7.74279e-08	1.45822e-06	255.784	244.206	309.283	676.217	704.782	778.239
Vamp8	FALSE	4800.51	1.7329	0.322552	5.37247	7.7667e-08	1.46054e-06	3747.09	15297.7	4273.15	1726.99	1900.11	1858.05
Hnrnpa3	FALSE	232.352	-1.5105	0.281178	-5.37205	7.78467e-08	1.46172e-06	143.688	108.817	95.4674	377.919	381.247	286.976
Lrrc1	FALSE	650.397	1.3361	0.249033	5.36515	8.08826e-08	1.51646e-06	910.022	1065.4	852.894	368.947	355.889	349.235
Pmp22	FALSE	298.83	1.47231	0.274585	5.36194	8.23314e-08	1.54132e-06	351.576	617.474	373.98	143.542	173.135	133.274
Kcne3	FALSE	103.825	1.75437	0.327452	5.35764	8.4316e-08	1.57612e-06	149.802	184.736	156.219	41.4926	49.8419	40.8576
Eno2	FALSE	687.581	-1.35726	0.253622	-5.35151	8.72232e-08	1.62804e-06	351.576	423.881	350.31	1002.55	916.391	1080.78
Spry4	FALSE	106.773	-1.7924	0.3351	-5.34885	8.85155e-08	1.6497e-06	55.0293	31.6329	46.5502	170.456	160.893	176.077
Il1bos	FALSE	190.562	1.53138	0.286464	5.3458	9.00179e-08	1.67521e-06	315.909	303.676	243.008	103.171	98.8093	78.7967
Smoc1	FALSE	538.753	-1.34134	0.250951	-5.34501	9.04131e-08	1.68008e-06	289.413	280.9	316.384	767.052	683.796	894.975
Foxn2	FALSE	639.546	-1.34884	0.252437	-5.34329	9.12749e-08	1.69358e-06	432.082	325.186	299.815	972.272	946.996	860.927
Rsrc1	FALSE	342.794	-1.42377	0.26653	-5.34187	9.19948e-08	1.70442e-06	171.202	216.369	154.641	499.032	528.149	487.372
Tmem116	FALSE	58.2718	-2.07286	0.388184	-5.33989	9.30048e-08	1.72059e-06	16.305	15.1838	26.8255	88.5922	83.0698	119.654
Pskh1	FALSE	799.182	-1.41195	0.264674	-5.33467	9.57191e-08	1.7682e-06	435.139	289.757	561.758	1120.3	1150.74	1237.4
Garnl3	FALSE	56.8979	-2.1089	0.395437	-5.3331	9.65522e-08	1.78096e-06	16.305	15.1838	23.6696	100.928	90.9396	94.3615
Rhd	FALSE	761.228	-1.45968	0.273867	-5.32989	9.82744e-08	1.81007e-06	295.528	592.168	317.173	1087.78	1138.49	1136.23
Itih5	FALSE	215.618	-1.73089	0.324928	-5.32701	9.98408e-08	1.83622e-06	134.516	43.0207	111.247	355.49	314.791	334.643
Mical3	FALSE	1101.95	-1.59702	0.299864	-5.3258	1.00507e-07	1.84577e-06	691.943	240.41	696.675	1623.82	1575.7	1783.14
P4ha1	FALSE	1130.41	-1.34297	0.252482	-5.31908	1.04296e-07	1.90975e-06	519.721	803.475	558.602	1557.65	1621.17	1721.85
Vps33a	FALSE	1286.59	1.26226	0.2373	5.31923	1.04205e-07	1.90975e-06	1834.31	1863.81	1802.05	707.616	734.512	777.267
H2-DMb2	FALSE	34.0955	2.48011	0.467401	5.30618	1.11945e-07	2.04682e-06	52.9912	48.082	80.4766	10.0928	6.12093	6.80959
Cuedc1	FALSE	2412.6	1.26521	0.238512	5.30459	1.12925e-07	2.06175e-06	2921.65	3900.97	3515.72	1399.53	1389.45	1348.3
Serinc5	FALSE	389.975	-1.38964	0.262076	-5.30241	1.14282e-07	2.08349e-06	225.213	179.675	221.705	562.953	566.623	583.68
Zmynd11	FALSE	730.42	-1.41156	0.26624	-5.30185	1.14638e-07	2.08694e-06	497.302	278.369	395.282	1090.02	1107.89	1013.66
Trappc2	FALSE	355.424	1.74846	0.329891	5.30011	1.15735e-07	2.10386e-06	408.644	1062.86	249.32	146.906	145.154	119.654
Acadsb	FALSE	344.629	-1.38756	0.261912	-5.29783	1.17187e-07	2.12718e-06	178.336	188.532	186.201	485.575	536.893	492.236
Zfp52	FALSE	121.455	1.70663	0.322188	5.29701	1.17716e-07	2.13369e-06	216.041	212.573	142.018	54.9496	51.5907	51.5584
Eef1a1	FALSE	215892	-1.31277	0.248162	-5.28996	1.22345e-07	2.21439e-06	100368	161400	104765	295772	303541	329503
Arf2	FALSE	850.295	1.33287	0.251978	5.28962	1.22574e-07	2.21534e-06	1098.55	1528.5	1076.18	445.204	466.94	486.4
Polr2d	FALSE	945.429	-1.33784	0.252963	-5.28867	1.23208e-07	2.2236e-06	472.844	692.127	417.374	1383.83	1417.43	1288.96
Tmed2	FALSE	1514.55	-1.27133	0.240503	-5.28614	1.24926e-07	2.25136e-06	880.469	1014.78	716.4	2147.52	2263.87	2064.28
Gpr155	FALSE	52.5421	-2.11369	0.399914	-5.28537	1.25454e-07	2.25763e-06	17.324	20.245	13.4128	78.4995	104.056	81.7151
Arhgap30	FALSE	3355.75	1.27502	0.241302	5.28393	1.26444e-07	2.2722e-06	5275.68	3656.76	5499.24	1777.45	1814.42	2110.97
Akap12	FALSE	94.8023	2.18519	0.413634	5.28291	1.27145e-07	2.28151e-06	214.003	68.327	203.559	14.5785	32.3535	35.9936
Ccdc173	FALSE	137.782	2.11557	0.400526	5.28198	1.27794e-07	2.28988e-06	107.001	514.983	92.3114	35.8855	37.6	38.912
Dstyk	FALSE	785.962	1.33176	0.252147	5.28169	1.27999e-07	2.29028e-06	1335.99	814.863	1276.58	451.933	390.865	445.542
Fstl3	FALSE	64.5418	-2.30901	0.4372	-5.28136	1.28231e-07	2.29117e-06	21.4003	2.53063	29.9815	112.142	91.814	129.382
Golga7	FALSE	1131.41	-1.33982	0.253703	-5.28106	1.28435e-07	2.29156e-06	580.865	843.965	471.814	1672.04	1696.37	1523.4
Arhgef18	FALSE	286.915	1.68749	0.319862	5.27569	1.32254e-07	2.353e-06	514.626	231.553	607.52	117.749	129.414	120.627
Xlr3c	FALSE	1355.49	1.39589	0.264588	5.2757	1.3225e-07	2.353e-06	1673.3	2935.53	1420.18	698.645	730.14	675.123
Iqgap2	FALSE	455.213	1.53653	0.291265	5.27538	1.32482e-07	2.35372e-06	933.46	417.554	730.602	206.341	218.605	224.717
Card14	FALSE	115.172	1.88497	0.357498	5.27266	1.34459e-07	2.38545e-06	194.641	79.7149	290.347	44.8568	36.7256	44.7488
Bmf	FALSE	120.911	1.78769	0.339177	5.27067	1.35928e-07	2.40811e-06	222.155	125.266	230.384	43.7354	53.3396	50.5856
Pradc1	FALSE	450.404	-1.39437	0.264704	-5.26766	1.38173e-07	2.44444e-06	183.431	302.41	241.43	611.174	682.047	681.932
Mad2l1	FALSE	1061.43	-1.26875	0.24093	-5.26607	1.39375e-07	2.46222e-06	674.619	631.392	522.309	1557.65	1538.98	1443.63
Slc25a15	FALSE	286.044	-1.42443	0.270563	-5.26468	1.4043e-07	2.47737e-06	161.012	150.573	137.284	472.118	376	419.276
Ctdnep1	FALSE	1817.67	-1.24349	0.236323	-5.26181	1.42641e-07	2.50904e-06	1052.69	897.108	1225.3	2445.82	2464.99	2820.15
Hsd17b11	FALSE	993.43	1.26072	0.239602	5.26171	1.42721e-07	2.50904e-06	1521.46	1385.52	1341.28	580.896	570.121	561.305
Serinc1	FALSE	991.645	-1.27986	0.243247	-5.26158	1.42825e-07	2.50904e-06	634.875	627.596	439.466	1441.03	1552.97	1253.94
Ldha	FALSE	22771.2	-1.32181	0.251269	-5.26052	1.43647e-07	2.51995e-06	10131.5	16619.9	11628.9	31448	30713.1	36086
Esf1	FALSE	923.422	1.50783	0.286686	5.25951	1.44443e-07	2.53038e-06	976.261	2381.32	883.665	433.99	471.312	393.984
Arhgef3	FALSE	188.912	1.52179	0.289503	5.25657	1.46768e-07	2.56526e-06	303.68	256.859	291.925	105.414	73.4512	102.144
Klf6	FALSE	1395.03	1.38946	0.264339	5.25636	1.46937e-07	2.56526e-06	1801.7	2911.49	1472.25	787.237	721.396	676.095
Mmp17	FALSE	235.637	-1.69626	0.322715	-5.25622	1.47048e-07	2.56526e-06	129.421	51.8779	138.862	351.005	368.13	374.528
Ccdc157	FALSE	150.16	1.60292	0.304982	5.25579	1.47387e-07	2.56761e-06	227.251	182.205	281.668	74.0138	63.8326	71.9871
P2ry14	FALSE	213.808	1.55094	0.295201	5.25385	1.48951e-07	2.59125e-06	386.224	259.39	328.218	102.049	114.549	92.4159
Itgb5	FALSE	98.5296	1.74766	0.333104	5.24658	1.54947e-07	2.69183e-06	141.65	144.246	179.889	41.4926	41.0977	42.8032
Ltb4r1	FALSE	343.941	1.61383	0.307782	5.24344	1.57614e-07	2.73437e-06	339.347	812.332	448.933	169.335	147.777	145.92
Rnase6	FALSE	629.891	1.29197	0.246465	5.24199	1.58857e-07	2.74833e-06	954.86	946.456	811.078	381.283	355.889	329.779
Zfp414	FALSE	519.745	-1.32979	0.253674	-5.24213	1.58732e-07	2.74833e-06	254.765	291.023	317.962	754.716	735.386	764.62
Esco2	FALSE	702.797	-1.33821	0.255424	-5.23918	1.61293e-07	2.78458e-06	419.853	494.738	262.733	1120.3	1065.04	854.118
Igtp	FALSE	1060.86	1.26123	0.240736	5.23906	1.61396e-07	2.78458e-06	1405.29	1623.4	1508.54	601.082	586.735	640.102
Brca2	FALSE	1253.93	-1.4731	0.281347	-5.23587	1.6421e-07	2.82924e-06	875.374	380.86	706.143	1834.64	1904.48	1822.05
Fiz1	FALSE	1275.04	-1.2625	0.241466	-5.22848	1.70912e-07	2.94067e-06	668.504	675.678	859.995	1784.18	1804.8	1857.07
Siglecf	FALSE	3434.68	1.21013	0.231521	5.22685	1.72421e-07	2.96257e-06	4599.02	5162.49	4759.96	1995.01	1988.43	2103.19
Ebf4	FALSE	169.765	-1.6399	0.313812	-5.22576	1.73446e-07	2.9761e-06	76.4296	54.4086	104.146	266.898	266.698	250.009
Top1	FALSE	2293.69	1.41015	0.269965	5.22347	1.75597e-07	3.0089e-06	2591.47	5478.81	2220.21	1207.77	1260.91	1002.96
Naip2	FALSE	232.963	1.49972	0.287126	5.22321	1.75845e-07	3.00903e-06	397.434	265.716	388.181	114.385	116.298	115.763
Tti1	FALSE	539.687	-1.50833	0.288969	-5.21969	1.7922e-07	3.06261e-06	358.71	150.573	317.962	781.63	771.238	858.009
Btk	FALSE	5043.43	1.22992	0.235719	5.21774	1.8112e-07	3.09086e-06	7454.43	7297.07	6655.89	2672.35	2951.16	3229.69
Lrrc39	FALSE	81.9088	1.82874	0.350734	5.21404	1.84773e-07	3.14892e-06	140.63	121.47	130.972	31.3998	35.8512	31.1296
Abcc10	FALSE	464.14	-1.44406	0.277119	-5.21096	1.87862e-07	3.19723e-06	228.27	163.226	343.209	703.131	642.698	704.307
2017-09-06	FALSE	1043.54	-1.28289	0.246232	-5.21008	1.88758e-07	3.20812e-06	658.314	489.677	635.134	1411.87	1469.9	1596.36
Tbc1d31	FALSE	1422.39	-1.29505	0.248639	-5.20855	1.90319e-07	3.23026e-06	989.509	660.495	773.207	1997.25	2067.13	2046.77
Homer1	FALSE	267.459	-1.42922	0.274757	-5.20176	1.97409e-07	3.34608e-06	157.954	139.185	119.137	425.018	459.944	303.513
Tmod1	FALSE	428.911	-1.36515	0.262485	-5.20086	1.9837e-07	3.35783e-06	257.823	178.409	263.522	585.382	576.242	712.089
Zfp395	FALSE	940.45	-1.31111	0.252185	-5.19903	2.00336e-07	3.38654e-06	529.912	397.309	665.116	1378.23	1272.28	1399.86
Oas3	FALSE	3638.28	-1.28125	0.2465	-5.19777	2.0169e-07	3.40026e-06	2253.14	1523.44	2492.41	5155.17	5105.73	5299.81
Prkacb	FALSE	831.444	-1.27631	0.245543	-5.19791	2.01544e-07	3.40026e-06	541.122	427.677	455.245	1216.74	1214.57	1133.31
Usb1	FALSE	823.284	-1.42052	0.273405	-5.19566	2.03999e-07	3.43458e-06	492.207	272.043	555.447	1123.66	1200.58	1295.77
Cers2	FALSE	7615.99	-1.4809	0.285061	-5.19504	2.04677e-07	3.44137e-06	4779.4	2046.01	5138.67	10922.6	11274.8	11534.5
Cpeb1	FALSE	14.6292	3.11123	0.599023	5.19384	2.06004e-07	3.45904e-06	30.5718	20.245	34.7154	2.24284	0	0
Fut4	FALSE	142.605	-1.58062	0.304687	-5.18767	2.12939e-07	3.57072e-06	74.3915	56.9392	71.7978	223.163	195.87	233.472
Gpr137b-ps	FALSE	618.23	1.28759	0.24823	5.18708	2.13616e-07	3.57729e-06	923.27	793.353	944.417	361.097	341.898	345.344
Ap1s2	FALSE	233.912	-1.43942	0.27759	-5.18542	2.15529e-07	3.60451e-06	132.478	131.593	97.8343	386.89	397.861	256.819
Esyt2	FALSE	2018.95	-1.27145	0.245313	-5.18298	2.18373e-07	3.64721e-06	1391.02	931.272	1157.44	2996.44	2981.77	2655.74
Alms1	FALSE	496.415	-1.40277	0.270819	-5.17973	2.22211e-07	3.70636e-06	349.538	178.409	273.778	747.988	676.8	751.974
Ctnnd1	FALSE	1120.01	1.40149	0.27085	5.17441	2.2863e-07	3.80837e-06	2115.57	932.537	1943.27	565.196	518.53	644.966
Mcm7	FALSE	1679.94	-1.26698	0.244998	-5.17139	2.32353e-07	3.86526e-06	1038.42	760.454	1098.27	2155.37	2346.07	2681.03
Kdm5c	FALSE	3472.29	-1.51195	0.292448	-5.17	2.34097e-07	3.88911e-06	2281.68	807.271	2316.46	5080.04	4827.67	5520.64
Ogfr	FALSE	3055.01	1.48772	0.287805	5.1692	2.35099e-07	3.90059e-06	2864.58	7304.66	3756.36	1436.54	1384.21	1583.72
Luzp1	FALSE	261.442	-1.46978	0.284521	-5.1658	2.39416e-07	3.96696e-06	163.05	134.123	104.935	373.433	395.237	397.875
Gas8	FALSE	320.285	1.3711	0.265441	5.16537	2.39961e-07	3.97076e-06	478.959	425.146	498.639	192.884	153.898	172.185
Gpc4	FALSE	410.825	-1.33615	0.258842	-5.16204	2.44272e-07	4.03676e-06	236.422	223.961	217.76	551.739	617.34	617.728
Phf11c	FALSE	229.745	1.44069	0.279126	5.16144	2.45059e-07	4.04444e-06	329.157	344.166	347.943	107.656	133.786	115.763
Slc25a23	FALSE	2589.55	-1.74803	0.33869	-5.16116	2.45426e-07	4.04518e-06	1465.41	349.227	1734.19	3901.42	3829.08	4257.94
Itgam	FALSE	12.7329	3.15079	0.610666	5.1596	2.47482e-07	4.07371e-06	30.5718	16.4491	28.4035	0	0	0.972799
Nt5dc2	FALSE	1006.2	-1.32675	0.257353	-5.15537	2.53125e-07	4.16113e-06	586.979	382.125	728.235	1446.63	1356.22	1537.02
Tmem229b	FALSE	2294.52	1.27322	0.246998	5.15478	2.53935e-07	4.16898e-06	3533.09	2333.24	4026.99	1300.85	1219.81	1353.16
Tmem183a	FALSE	2202.68	1.23519	0.239643	5.1543	2.54578e-07	4.17408e-06	2800.38	3846.56	2744.1	1313.18	1322.12	1189.73
Sgk1	FALSE	1918.66	1.26104	0.24491	5.14898	2.61903e-07	4.28858e-06	2513.01	3459.37	2265.18	1058.62	1117.51	1098.29
Ciart	FALSE	1332.55	-1.21518	0.236084	-5.14723	2.64357e-07	4.32311e-06	766.334	741.475	846.583	1778.57	1838.9	2023.42
Irgm1	FALSE	2846.92	1.18879	0.230976	5.14683	2.6492e-07	4.32668e-06	3920.33	4246.4	3814.75	1685.5	1737.47	1677.11
Dlg3	FALSE	138.726	1.57824	0.30668	5.14621	2.658e-07	4.3354e-06	206.869	196.124	231.962	63.921	67.3303	66.1504
St3gal5	FALSE	1407.35	-1.23341	0.239799	-5.14349	2.69678e-07	4.39295e-06	818.306	728.822	919.958	1991.64	2007.67	1977.7
Zeb1	FALSE	479.719	-1.3992	0.272093	-5.14237	2.713e-07	4.41364e-06	346.481	175.879	254.054	714.345	654.065	733.491
Perm1	FALSE	52.4745	-2.13132	0.415286	-5.13219	2.86397e-07	4.65322e-06	20.3812	6.32658	22.8806	88.5922	72.5768	104.09
Cep78	FALSE	416.663	-1.3152	0.256739	-5.12269	3.01206e-07	4.88117e-06	235.403	249.267	212.237	613.417	605.972	583.68
Slc25a42	FALSE	293.85	-1.41623	0.276459	-5.12275	3.01109e-07	4.88117e-06	171.202	103.756	192.513	455.297	364.633	475.699
Irak4	FALSE	708.683	1.25706	0.245472	5.12097	3.03961e-07	4.91947e-06	1004.79	1099.56	924.692	374.555	447.703	400.793
Pepd	FALSE	924.483	1.26852	0.247774	5.11967	3.06068e-07	4.94718e-06	1088.36	1499.4	1379.94	508.004	500.168	571.033
Cux2	FALSE	120.76	-1.7804	0.347782	-5.11929	3.06688e-07	4.95082e-06	68.2771	25.3063	59.174	196.249	189.749	185.805
Tmem150b	FALSE	22.2107	2.68095	0.524306	5.11333	3.16532e-07	5.10317e-06	42.8006	35.4288	44.1832	3.36426	2.62326	4.864
Strbp	FALSE	1367.19	-1.20993	0.236872	-5.10793	3.25701e-07	5.24425e-06	845.821	871.802	708.51	2001.74	1963.94	1811.35
Hk1	FALSE	7203.61	-1.38457	0.271183	-5.10566	3.29643e-07	5.29412e-06	4593.93	2056.14	5326.45	10091.7	9450.72	11702.8
Pqlc3	FALSE	147.098	-1.61655	0.316617	-5.10568	3.29604e-07	5.29412e-06	75.4105	77.1842	52.8621	215.313	209.861	251.955
P2rx3	FALSE	19.7435	-2.82037	0.552639	-5.10345	3.33509e-07	5.34937e-06	3.05718	3.79595	0.788987	31.3998	46.3442	33.0752
Akap13	FALSE	1440.62	1.39441	0.273492	5.09853	3.42297e-07	5.4833e-06	2960.37	1172.95	2293.58	760.323	672.428	784.076
Camta2	FALSE	2316.64	1.32843	0.26075	5.09466	3.4937e-07	5.58947e-06	4010.01	1899.24	4263.68	1313.18	1087.78	1325.93
Suv420h2	FALSE	2603.62	1.22638	0.2408	5.09294	3.52556e-07	5.63326e-06	3064.32	4233.74	3775.3	1521.77	1459.41	1567.18
Mst1r	FALSE	1483.73	-1.19639	0.235012	-5.09076	3.56628e-07	5.69108e-06	840.726	865.476	942.05	2028.65	2069.75	2155.72
Fbxl12	FALSE	535.753	-1.31932	0.259187	-5.09022	3.57643e-07	5.70001e-06	302.661	230.287	366.09	789.48	720.521	805.478
Dpcd	FALSE	1404.39	1.63494	0.321244	5.08941	3.5917e-07	5.71709e-06	1174.98	4233.74	1283.68	556.225	582.363	595.353
Efcab14	FALSE	1996.87	1.2389	0.243474	5.08842	3.61062e-07	5.73265e-06	3392.46	2294.02	2838.77	1140.48	1139.37	1176.11
Treml1	FALSE	358.942	1.49255	0.293317	5.08851	3.60896e-07	5.73265e-06	375.015	754.128	497.062	185.034	164.391	178.022
Cnih4	FALSE	926.927	-1.29087	0.25378	-5.08658	3.64573e-07	5.78109e-06	472.844	703.515	414.218	1280.66	1430.55	1259.78
Megf9	FALSE	94.4747	-1.89366	0.372531	-5.08322	3.71093e-07	5.87704e-06	51.9721	13.9185	44.1832	187.277	129.414	140.083
Zfr2	FALSE	177.476	-1.61065	0.316894	-5.08261	3.72284e-07	5.88847e-06	96.8108	45.5513	109.669	288.205	239.591	285.03
Cdc42ep5	FALSE	271.668	1.564	0.307849	5.0804	3.76641e-07	5.94989e-06	240.498	661.76	355.044	121.113	132.912	118.682
Cds2	FALSE	2422.02	1.21698	0.23962	5.07878	3.79874e-07	5.9934e-06	3695.12	2821.65	3761.1	1354.68	1420.93	1478.65
Csf1	FALSE	391.103	1.40267	0.276244	5.07764	3.82149e-07	6.02173e-06	609.399	403.636	721.923	194.006	204.614	213.043
Cldn34c1	FALSE	51.5996	-2.09556	0.413467	-5.06827	4.01446e-07	6.31786e-06	13.2478	12.6532	23.6696	87.4708	91.814	80.7423
Msantd4	FALSE	1502.73	1.26482	0.249579	5.0678	4.02435e-07	6.32549e-06	2036.08	2802.67	1631.62	835.458	887.535	822.988
Hemgn	FALSE	1067.32	1.25088	0.247038	5.06351	4.11602e-07	6.46148e-06	1750.75	1291.89	1521.17	583.139	612.968	643.993
Blnk	FALSE	226.75	1.49917	0.296275	5.06008	4.19084e-07	6.57071e-06	251.708	502.33	276.145	104.292	118.047	107.981
Plekhb2	FALSE	673.573	1.25102	0.247275	5.05922	4.20975e-07	6.59213e-06	1004.79	870.537	1000.43	364.462	375.126	426.086
Ccdc88b	FALSE	1971.08	1.19971	0.23719	5.058	4.23678e-07	6.6235e-06	2473.26	2736.88	3111.76	1204.41	1067.67	1232.54
Hpse	FALSE	22.1472	2.66339	0.526587	5.05784	4.24035e-07	6.6235e-06	32.61	46.8167	42.6053	3.36426	2.62326	4.864
Hgsnat	FALSE	211.287	-1.46582	0.289854	-5.05711	4.25662e-07	6.64065e-06	119.23	80.9802	123.871	327.455	299.051	317.133
Sgol1	FALSE	898.21	-1.23404	0.244144	-5.05457	4.31364e-07	6.72125e-06	592.075	570.657	415.007	1349.07	1311.63	1150.82
Sp4	FALSE	885.959	-1.27773	0.252846	-5.05341	4.33984e-07	6.75368e-06	505.454	659.229	366.09	1358.04	1316	1110.94
Entpd7	FALSE	486.895	1.38312	0.273786	5.05183	4.37604e-07	6.80157e-06	863.145	478.289	811.078	275.87	252.707	240.281
Zwint	FALSE	4074.86	1.25915	0.249462	5.04748	4.47678e-07	6.94954e-06	4722.33	7604.54	5186.8	2208.08	2251.63	2475.77
Fbp2	FALSE	116.402	1.61583	0.320205	5.04622	4.50641e-07	6.98688e-06	163.05	216.369	157.008	42.614	71.7024	47.6672
Abhd13	FALSE	475.034	-1.28611	0.254931	-5.04493	4.53694e-07	7.02554e-06	257.823	264.451	283.246	696.402	709.154	639.129
Atp6v1b2	FALSE	4491.85	1.15854	0.229734	5.04297	4.58365e-07	7.08911e-06	6450.66	5769.84	6555.69	2646.55	2603.15	2925.21
Limd1	TRUE	2513.36	1.2659	0.251179	5.03983	4.65954e-07	7.19761e-06	3105.08	4489.34	3204.07	1404.02	1322.12	1555.51
Polr3e	FALSE	595.425	-1.26571	0.251198	-5.0387	4.68715e-07	7.23136e-06	336.29	301.145	386.603	848.916	837.693	861.9
Vcp	FALSE	6499.25	1.1602	0.230374	5.03615	4.74984e-07	7.31906e-06	9424.28	8448.51	9295.05	3725.36	3753.88	4348.41
Hsph1	FALSE	3281.18	1.33308	0.264788	5.0345	4.79106e-07	7.37352e-06	6165.32	2887.45	5354.85	1748.29	1686.75	1844.43
Arl10	FALSE	90.9702	-1.95957	0.389469	-5.0314	4.86923e-07	7.47549e-06	47.8959	12.6532	39.4493	159.242	159.144	127.437
Tnik	FALSE	809.046	1.3126	0.260874	5.03155	4.86535e-07	7.47549e-06	1419.55	903.435	1191.37	416.047	460.819	463.052
Rpl31	FALSE	28612.4	-1.16321	0.23134	-5.02812	4.95302e-07	7.59483e-06	15992.1	19855.3	16189.2	36713.1	40549.4	42375.1
Abcb4	FALSE	3402.25	-1.28535	0.255786	-5.02511	5.03151e-07	7.70576e-06	2188.94	1351.36	2310.15	4712.21	4960.58	4890.26
Map3k10	FALSE	1697.56	-1.22446	0.24377	-5.02301	5.08691e-07	7.78111e-06	918.174	907.231	1162.97	2572.54	2345.19	2279.27
As3mt	FALSE	708.535	1.27773	0.254662	5.01734	5.23906e-07	8.00408e-06	890.66	1224.83	934.949	402.59	384.744	413.44
Prnp	FALSE	9940.37	-1.16065	0.231392	-5.01593	5.27762e-07	8.05319e-06	6285.57	5143.51	6692.18	13412.2	13499.3	14609.5
Psmd13	FALSE	2657.25	1.58788	0.316781	5.01257	5.37084e-07	8.18548e-06	2300.02	7557.73	2646.26	1136	1081.66	1221.84
S1pr1	FALSE	58.6749	2.03763	0.406995	5.00652	5.54228e-07	8.43651e-06	118.211	77.1842	97.0453	23.5498	25.3581	10.7008
Bmpr1a	FALSE	162.933	-1.4819	0.296355	-5.00043	5.72036e-07	8.69703e-06	90.6965	79.7149	75.7427	256.805	225.6	249.037
Dapk2	FALSE	280.743	1.43006	0.286366	4.99383	5.91947e-07	8.98886e-06	314.89	533.963	403.172	140.178	134.661	157.593
Psmb9	FALSE	533.325	1.48059	0.296559	4.99256	5.95847e-07	9.03713e-06	556.407	1246.34	620.932	282.598	246.586	247.091
4833420G17Rik	FALSE	474.243	1.38945	0.278342	4.99187	5.97967e-07	9.05833e-06	618.57	1004.66	484.438	241.105	254.456	242.227
Eri2	FALSE	127.278	-1.69285	0.339296	-4.98928	6.06035e-07	9.16948e-06	73.3724	30.3676	66.2749	201.856	192.372	199.424
Mpp6	TRUE	1126.76	-1.19903	0.240333	-4.98904	6.06795e-07	9.16991e-06	654.237	756.659	599.63	1590.17	1623.8	1536.05
Slc12a2	FALSE	887.313	-1.25483	0.251861	-4.98225	6.28504e-07	9.48656e-06	637.932	428.942	471.814	1340.1	1344.86	1100.24
Rtn4rl2	FALSE	133.435	-1.58021	0.317227	-4.98132	6.31511e-07	9.52048e-06	55.0293	63.2658	70.2198	231.013	201.116	179.968
2810408A11Rik	FALSE	38.809	-2.17312	0.436345	-4.98029	6.34893e-07	9.55997e-06	13.2478	10.1225	11.0458	67.2852	62.0837	69.0687
Pdxp	FALSE	902.314	-1.23041	0.247101	-4.97939	6.37866e-07	9.59323e-06	461.635	588.372	531.777	1298.61	1207.57	1325.93
Pgd	FALSE	2120.84	1.19587	0.240226	4.97811	6.42089e-07	9.64517e-06	2517.08	3631.45	2817.47	1153.94	1271.41	1333.71
Nup210	FALSE	3158.2	-1.27484	0.25612	-4.97752	6.44039e-07	9.6629e-06	2014.68	1176.74	2299.11	4356.72	4302.14	4799.79
Arl2bp	FALSE	2319.01	1.21296	0.243725	4.97677	6.46555e-07	9.68905e-06	2982.79	4154.03	2716.48	1233.56	1424.43	1402.78
Dhx58	FALSE	1360.27	1.17172	0.235462	4.97627	6.48212e-07	9.7023e-06	1832.27	1752.46	2120.01	787.237	758.121	911.513
Inpp5j	FALSE	139.689	1.58052	0.317794	4.97341	6.5785e-07	9.81663e-06	215.022	155.634	271.411	53.8282	67.3303	74.9055
Socs5	FALSE	544.548	-1.2666	0.254679	-4.97331	6.58198e-07	9.81663e-06	312.852	282.165	338.475	773.78	824.577	735.436
Znfx1	FALSE	1242.97	1.3849	0.278463	4.97336	6.58014e-07	9.81663e-06	2173.66	993.272	2366.17	607.81	607.721	709.171
Filip1l	FALSE	79.4815	1.87502	0.377312	4.96943	6.71517e-07	1.00034e-05	172.221	82.2455	132.55	32.5212	34.9768	22.3744
Chrm4	FALSE	661.718	-1.34234	0.270186	-4.96821	6.7572e-07	1.0054e-05	417.815	223.961	466.291	937.508	885.786	1038.95
Ncf1	FALSE	27.0064	2.56018	0.515737	4.96411	6.90151e-07	1.02566e-05	36.6862	59.4698	50.4951	8.97137	3.49768	2.9184
Snw1	FALSE	3491.85	1.22606	0.247105	4.96168	6.98857e-07	1.03737e-05	4288.21	6432.86	4177.68	1935.57	2015.54	2101.25
Memo1	FALSE	1173.88	-1.26805	0.255626	-4.96058	7.02845e-07	1.04205e-05	580.865	965.436	502.584	1776.33	1797.81	1420.29
B230217C12Rik	FALSE	28.4817	2.46847	0.497725	4.95951	7.06725e-07	1.04657e-05	35.6671	59.4698	57.596	7.84995	3.49768	6.80959
Hexim1	FALSE	2038.95	1.15714	0.233452	4.95663	7.17276e-07	1.06094e-05	2808.53	2566.06	3153.58	1242.53	1176.97	1286.04
Pim1	TRUE	8219.88	-1.37555	0.277594	-4.95525	7.22376e-07	1.06723e-05	5200.27	2542.02	5859.8	12843.6	11870.2	11003.3
Slc6a9	FALSE	1452.68	-1.27796	0.257956	-4.95417	7.2639e-07	1.0719e-05	861.107	583.31	1065.13	2045.47	2062.75	2098.33
Dkkl1	FALSE	354.358	1.35996	0.274623	4.95209	7.34222e-07	1.08218e-05	360.748	721.23	478.915	179.427	219.479	166.349
Gngt2	FALSE	76.0901	1.95794	0.395396	4.95184	7.35165e-07	1.0823e-05	67.258	222.695	89.9445	28.0355	26.2326	22.3744
Abhd8	FALSE	1009.57	-1.33596	0.270012	-4.94777	7.50699e-07	1.10387e-05	393.358	727.556	564.914	1572.23	1429.68	1369.7
Mx2	FALSE	477.391	1.29098	0.261075	4.94486	7.61995e-07	1.11917e-05	610.418	850.292	602.786	259.048	268.447	273.357
Ogfrl1	FALSE	1884.18	1.21021	0.24491	4.94144	7.7546e-07	1.13761e-05	2347.92	3579.58	2083.71	1181.98	1202.33	909.567
Mfng	FALSE	477.3	-1.36858	0.277002	-4.94069	7.78451e-07	1.14067e-05	192.603	322.655	262.733	753.595	644.447	687.769
Ap2b1	FALSE	1962.44	-1.19443	0.241803	-4.93968	7.82524e-07	1.14396e-05	1312.55	918.619	1287.63	2623	2617.14	3015.68
Kcnn4	FALSE	2790.27	-1.22138	0.247249	-4.93987	7.81753e-07	1.14396e-05	1241.22	1878.99	1824.93	3986.65	3949.75	3860.07
Arhgap33	FALSE	662.635	-1.61986	0.328145	-4.9364	7.95773e-07	1.16198e-05	390.3	110.082	471.025	1016.01	933.879	1054.51
Six5	FALSE	159.851	-1.55805	0.31587	-4.93256	8.11568e-07	1.18366e-05	66.239	59.4698	105.724	268.02	229.098	230.553
Vill	FALSE	1785.14	1.18576	0.240697	4.92637	8.37724e-07	1.22039e-05	2099.27	2867.2	2557.89	1019.37	1023.07	1144.01
Gpn3	FALSE	480.891	-1.27678	0.259306	-4.92385	8.48599e-07	1.2348e-05	242.537	277.104	299.815	740.138	675.926	649.83
Plscr3	FALSE	253.345	-1.42531	0.289537	-4.92272	8.53474e-07	1.24046e-05	142.669	93.6333	162.531	385.769	362.884	372.582
E2f2	FALSE	917.051	-1.18749	0.241254	-4.92215	8.55995e-07	1.24268e-05	545.198	494.738	603.575	1272.81	1242.55	1343.44
Trappc6a	FALSE	1724.92	-1.44251	0.29314	-4.92089	8.61512e-07	1.24924e-05	513.607	1541.15	751.904	2583.75	2639	2320.13
Selk	FALSE	3440.09	1.34828	0.274025	4.92028	8.6421e-07	1.25171e-05	3788.87	7885.44	3563.06	1746.05	1821.41	1835.67
Ampd3	FALSE	1546.25	1.47314	0.299485	4.91892	8.70224e-07	1.25664e-05	3003.17	1081.84	2957.91	743.502	737.135	753.919
Wdr19	FALSE	143.017	1.58615	0.322442	4.91919	8.69017e-07	1.25664e-05	303.68	135.389	222.494	66.1638	60.3349	70.0415
Yaf2	FALSE	767.578	-1.25721	0.255591	-4.91883	8.70619e-07	1.25664e-05	363.805	546.616	418.163	1170.76	1149.86	956.262
Phf7	FALSE	260.086	-1.36044	0.276796	-4.91496	8.88013e-07	1.28027e-05	134.516	134.123	152.274	353.248	429.34	357.017
Mapk14	FALSE	2559.87	-1.20939	0.246087	-4.91446	8.90264e-07	1.28204e-05	1729.35	1124.87	1716.05	3603.12	3530.03	3655.78
Eif2a	FALSE	911.805	-1.19973	0.244297	-4.91094	9.06426e-07	1.30382e-05	525.836	642.78	459.979	1296.36	1348.35	1197.52
Mt2	FALSE	18791.7	1.39211	0.283488	4.91064	9.07794e-07	1.30429e-05	20436.3	46113.1	17818.5	8754.93	9665.83	9961.46
Prtn3	FALSE	627.816	1.39622	0.284468	4.90819	9.19203e-07	1.31917e-05	616.532	1366.54	815.812	342.033	324.409	301.568
BC021767	FALSE	38.3006	2.15551	0.439202	4.90779	9.21073e-07	1.32035e-05	51.9721	64.5311	78.8987	10.0928	8.74419	15.5648
Wnk4	FALSE	113.327	-1.70359	0.347187	-4.90685	9.25503e-07	1.32518e-05	61.1437	27.8369	59.963	161.485	182.754	186.777
Tm9sf2	FALSE	1426.23	1.17505	0.239826	4.8996	9.6032e-07	1.37347e-05	1928.06	2447.12	1626.89	901.622	908.521	745.164
D17H6S53E	FALSE	481.224	1.33861	0.273613	4.89236	9.96356e-07	1.42227e-05	529.912	955.313	624.877	244.47	253.581	279.193
Eya2	FALSE	45.9738	2.08299	0.42579	4.89206	9.97846e-07	1.42227e-05	96.8108	56.9392	78.1097	11.2142	11.3674	21.4016
Spred3	FALSE	113.696	-1.70227	0.347957	-4.89219	9.97189e-07	1.42227e-05	61.1437	26.5716	62.3299	174.942	171.386	185.805
Zfp580	FALSE	238.214	-1.49465	0.30592	-4.88574	1.03043e-06	1.46705e-05	83.563	141.715	131.761	408.197	375.126	288.921
Nrbp2	FALSE	157.117	-1.56038	0.319589	-4.88246	1.0477e-06	1.48994e-05	58.0865	63.2658	105.724	268.02	215.107	232.499
Cenpn	FALSE	615.299	-1.23057	0.252137	-4.88056	1.05784e-06	1.50266e-05	378.072	306.206	392.915	827.609	882.289	904.703
Bcs1l	FALSE	602.796	-1.25313	0.256801	-4.87978	1.06205e-06	1.50694e-05	302.661	415.023	325.851	791.723	827.2	954.316
Lrrc51	FALSE	334.802	-1.39185	0.285402	-4.87678	1.07831e-06	1.52827e-05	125.345	260.655	159.375	469.875	507.163	486.4
Cdc7	FALSE	442.879	-1.25778	0.257993	-4.87526	1.08663e-06	1.53833e-05	280.242	246.736	235.907	611.174	621.712	661.504
Txn2	FALSE	3834.65	-1.26085	0.25867	-4.87436	1.09164e-06	1.54368e-05	1582.6	3110.14	2033.22	5300.96	5412.65	5568.3
Cyp17a1	FALSE	27.8193	2.37477	0.487375	4.87257	1.10153e-06	1.55591e-05	41.7815	63.2658	42.6053	4.48568	6.99535	7.78239
Dpysl2	FALSE	171.971	1.44731	0.297121	4.87112	1.10968e-06	1.56566e-05	296.547	242.941	228.806	85.228	83.9442	94.3615
Cit	FALSE	726.364	-1.60282	0.329299	-4.86736	1.131e-06	1.59394e-05	485.073	121.47	466.291	1069.84	1033.56	1181.95
Bbs5	FALSE	129.579	1.59354	0.327484	4.866	1.13877e-06	1.6031e-05	177.317	304.941	119.926	52.7068	69.0791	53.504
Ncapg	FALSE	657.879	-1.31461	0.270576	-4.85855	1.18246e-06	1.66273e-05	512.588	264.451	338.475	959.936	958.363	913.459
Npm3	FALSE	5606.41	-1.13669	0.234066	-4.85626	1.19624e-06	1.68023e-05	3004.19	4021.17	3324.79	7650.33	7848.78	7789.2
Rpl17	FALSE	25221.5	-1.21084	0.249435	-4.85434	1.20787e-06	1.69467e-05	12546.7	20851.1	11941.3	33461	36460.6	36068.5
Cndp2	FALSE	1937.34	1.21812	0.250948	4.85406	1.20959e-06	1.69518e-05	2189.96	3517.58	2542.9	1046.29	1086.03	1241.29
3110001I22Rik	FALSE	148.987	1.49481	0.308013	4.85307	1.21566e-06	1.70178e-05	242.537	260.655	170.421	69.5281	77.8233	72.9599
Ccdc146	FALSE	21.8082	2.56745	0.529306	4.85059	1.23095e-06	1.72127e-05	44.8387	46.8167	27.6145	4.48568	6.12093	0.972799
Parp11	FALSE	431.257	1.26373	0.260565	4.84994	1.23498e-06	1.72499e-05	596.151	673.148	579.116	237.741	229.972	271.411
Dhcr24	FALSE	3792.98	1.20016	0.247584	4.8475	1.25027e-06	1.7444e-05	5782.15	3663.09	6679.56	2157.61	2078.49	2396.98
Tmem176a	FALSE	119.131	1.70064	0.351012	4.84497	1.26632e-06	1.76483e-05	126.364	301.145	138.862	51.5854	47.2186	49.6128
Setd8	TRUE	2798.78	-1.13835	0.23518	-4.84034	1.29616e-06	1.80441e-05	1942.33	1479.15	1735.77	3930.58	3810.72	3894.12
Rnf223	FALSE	64.3925	-1.86296	0.385029	-4.8385	1.30823e-06	1.81919e-05	28.5337	18.9797	26.0366	82.9851	118.921	110.899
Pabpc1l	FALSE	35.1496	2.25949	0.467087	4.83741	1.31544e-06	1.82719e-05	41.7815	108.817	33.9264	8.97137	9.61861	7.78239
Acox1	FALSE	1448.09	1.24197	0.256761	4.83707	1.31768e-06	1.82827e-05	2373.39	1426.01	2409.56	763.688	805.34	910.54
Stard8	FALSE	469.983	1.33824	0.276716	4.83614	1.32385e-06	1.83481e-05	795.887	428.942	839.482	253.441	240.465	261.683
Gm11744	FALSE	137.384	1.64207	0.339578	4.83562	1.32734e-06	1.8362e-05	131.459	334.043	179.889	54.9496	56.8372	67.1232
Soat2	FALSE	2674.09	-1.12503	0.232658	-4.83555	1.32778e-06	1.8362e-05	1521.46	1566.46	1868.32	3597.52	3620.97	3869.8
Ube2r2	FALSE	1908.61	-1.18641	0.245424	-4.83412	1.33738e-06	1.84745e-05	974.223	1519.64	960.986	2747.48	2843.61	2405.73
Ppp6r2	FALSE	1078.34	-1.3835	0.286575	-4.82772	1.38108e-06	1.90571e-05	713.343	287.227	788.987	1526.25	1431.42	1722.83
Casc4	FALSE	742.194	-1.22432	0.253686	-4.82613	1.39208e-06	1.91878e-05	514.626	379.595	405.539	1123.66	1162.98	866.764
Xrcc4	FALSE	116.057	1.66871	0.345884	4.8245	1.40358e-06	1.93251e-05	127.383	306.206	115.981	39.2497	55.9628	51.5584
Rab11a	FALSE	3090.04	1.27577	0.26471	4.81948	1.43933e-06	1.97955e-05	3551.43	6884.58	3034.44	1703.44	1803.05	1563.29
Lpcat2	FALSE	456.802	1.2624	0.262013	4.8181	1.44933e-06	1.99113e-05	647.104	582.045	729.024	242.227	289.433	250.982
Plagl2	FALSE	1272.14	1.15079	0.239107	4.81284	1.48797e-06	2.04197e-05	1754.82	1827.12	1728.67	767.052	720.521	834.662
Tbrg1	TRUE	4147.23	1.156	0.240236	4.81195	1.49464e-06	2.04888e-05	4896.59	6946.58	5541.05	2495.16	2438.75	2565.27
Tmem121	FALSE	574.082	-1.30707	0.271735	-4.81009	1.50863e-06	2.06581e-05	247.632	431.472	291.925	904.987	827.2	741.273
Gtf3a	TRUE	552.036	-1.27095	0.264255	-4.80958	1.51248e-06	2.06881e-05	294.509	249.267	407.117	793.966	785.228	782.131
Cflar	FALSE	662.879	1.24843	0.25959	4.80923	1.51512e-06	2.07017e-05	1141.35	740.209	959.408	377.919	392.614	365.773
Rps7	FALSE	39422.8	-1.21505	0.252773	-4.80689	1.53295e-06	2.09225e-05	17757.1	32541.4	20404	51994.7	55105.9	58733.7
Slc12a9	FALSE	940.755	1.25528	0.261268	4.80458	1.5508e-06	2.11432e-05	1013.97	1682.87	1346.01	559.589	516.782	525.312
Grhpr	FALSE	1218.44	-1.27694	0.265915	-4.80206	1.57045e-06	2.13878e-05	507.493	960.374	641.446	1700.07	1658.77	1842.48
Cd44	FALSE	1016.09	-1.15955	0.241489	-4.80169	1.57334e-06	2.1404e-05	605.322	695.923	547.557	1355.8	1489.14	1402.78
Dtx3l	FALSE	1633.14	1.28972	0.268709	4.7997	1.58904e-06	2.15941e-05	3080.62	1528.5	2491.62	864.615	910.27	923.187
Atp10d	FALSE	283.354	-1.43764	0.299662	-4.79752	1.60642e-06	2.18067e-05	185.469	89.8374	169.632	419.411	431.089	404.685
Lztfl1	FALSE	310.856	1.32697	0.276628	4.79694	1.61104e-06	2.18457e-05	488.13	549.147	321.118	174.942	172.261	159.539
Dact3	FALSE	156.238	-1.54191	0.321606	-4.79439	1.63171e-06	2.21021e-05	79.4868	46.8167	102.568	250.077	230.847	227.635
Ddx6	FALSE	4906.27	1.26953	0.264853	4.79335	1.6402e-06	2.21931e-05	9952.15	5027.1	6274.81	2639.82	2820.88	2722.87
Tmem240	FALSE	86.0071	1.6893	0.352515	4.79213	1.65018e-06	2.23041e-05	90.6965	170.818	143.596	35.8855	41.9721	33.0752
Itgb1	FALSE	2847.77	-1.14372	0.238778	-4.78988	1.66883e-06	2.2532e-05	2037.1	1489.28	1701.84	4181.78	4113.27	3563.36
Bet1l	FALSE	639.56	1.44655	0.302106	4.78823	1.68259e-06	2.26933e-05	627.742	1537.36	732.968	315.119	288.558	335.616
BC021614	FALSE	55.8445	-2.12446	0.443957	-4.7853	1.70735e-06	2.30024e-05	7.13343	36.6941	11.0458	81.8637	96.1861	102.144
Aldh18a1	FALSE	3881.48	-1.22342	0.255776	-4.78318	1.72547e-06	2.31968e-05	2527.27	1488.01	2912.94	5244.88	5251.76	5864.03
Hdac11	FALSE	777.664	-1.17614	0.245888	-4.78325	1.72486e-06	2.31968e-05	436.158	468.167	490.75	1054.14	961.861	1254.91
Hip1	FALSE	244.413	1.47456	0.309122	4.77015	1.84092e-06	2.47001e-05	468.768	178.409	462.346	105.414	98.8093	152.729
Rnase4	FALSE	23.3407	2.47345	0.518531	4.77011	1.84123e-06	2.47001e-05	34.6481	54.4086	37.0824	2.24284	8.74419	2.9184
Ccdc58	FALSE	608.784	-1.23195	0.258375	-4.76807	1.85996e-06	2.4898e-05	307.757	479.554	287.98	783.873	936.503	857.036
St13	FALSE	3405.08	-1.1532	0.241853	-4.76818	1.85897e-06	2.4898e-05	2315.31	1658.83	2259.66	4558.58	4802.31	4835.79
Sos2	FALSE	587.812	-1.28864	0.270655	-4.76121	1.92438e-06	2.57329e-05	397.434	237.879	366.09	842.187	887.535	795.75
Actr1b	FALSE	1282.55	-1.18505	0.249015	-4.75894	1.94615e-06	2.59964e-05	822.382	569.392	925.481	1815.58	1719.98	1842.48
Desi1	FALSE	2324.03	-1.11082	0.233541	-4.75644	1.97038e-06	2.6292e-05	1424.65	1343.76	1564.56	3252.12	3174.14	3184.94
Spc24	TRUE	2147.3	-1.2221	0.257078	-4.7538	1.99624e-06	2.66088e-05	982.375	1813.2	1048.56	2865.23	3103.31	3071.13
Cep19	FALSE	339.65	1.47203	0.30971	4.75293	2.00487e-06	2.66955e-05	386.224	830.047	332.163	164.849	158.27	166.349
Elavl1	FALSE	1279.23	-1.17421	0.247339	-4.74737	2.06081e-06	2.74111e-05	732.705	1003.39	593.318	1698.95	1936.84	1710.18
5430416N02Rik	FALSE	330.935	-1.36902	0.288461	-4.74596	2.07525e-06	2.7574e-05	152.859	272.043	123.082	465.39	523.777	448.46
Il27ra	FALSE	626.839	-1.21797	0.256728	-4.74421	2.09318e-06	2.77829e-05	373.995	284.696	450.511	860.13	849.061	942.643
Themis2	FALSE	460.848	1.37254	0.289323	4.74396	2.09581e-06	2.77883e-05	777.544	383.391	885.243	227.648	233.47	257.792
Zfp251	FALSE	640.693	-1.25178	0.263948	-4.74252	2.11077e-06	2.79571e-05	446.349	249.267	423.686	972.272	859.554	893.03
Ldlrap1	FALSE	1229.5	1.1618	0.244996	4.74212	2.11494e-06	2.79828e-05	1476.62	1911.89	1763.38	716.588	676.8	831.743
Myc	FALSE	5555.11	-1.09914	0.232002	-4.73765	2.16212e-06	2.85769e-05	3543.28	2987.41	3910.22	7877.98	7301.4	7710.41
Dus3l	FALSE	969.084	-1.13614	0.239824	-4.7374	2.16475e-06	2.85815e-05	558.446	579.514	643.024	1333.37	1274.03	1426.12
Gm5148	FALSE	715.744	-1.35719	0.286763	-4.7328	2.21445e-06	2.92069e-05	256.803	623.8	320.329	1105.72	1086.03	901.785
Nme4	FALSE	610.013	-1.18715	0.250856	-4.7324	2.21886e-06	2.92344e-05	304.699	402.37	386.603	826.487	877.042	862.873
Casp4	FALSE	228.627	1.31903	0.278817	4.73081	2.23628e-06	2.94331e-05	317.947	398.574	276.145	135.692	145.154	98.2527
Cp	FALSE	14.9456	-2.73029	0.577628	-4.72672	2.28173e-06	2.99997e-05	2.03812	1.26532	1.57797	23.5498	34.9768	26.2656
Spns1	FALSE	2485.21	1.199	0.253857	4.72315	2.32223e-06	3.05002e-05	2532.37	4658.89	3380.81	1456.73	1504	1378.46
Armc3	FALSE	136.324	1.79898	0.381017	4.72153	2.34078e-06	3.07117e-05	87.6393	479.554	107.302	53.8282	59.4605	30.1568
Katnbl1	FALSE	333.477	-1.25274	0.265347	-4.72114	2.34521e-06	3.07378e-05	212.984	221.43	143.596	518.096	501.042	403.712
Hist1h4h	FALSE	326.567	1.68156	0.356418	4.71794	2.38244e-06	3.11931e-05	215.022	1091.97	280.879	116.628	129.414	125.491
1810064F22Rik	FALSE	43.2012	1.98185	0.420148	4.71703	2.39316e-06	3.13007e-05	72.3534	84.7761	57.596	17.9427	14.8651	11.6736
Qk	FALSE	2522.22	-1.09571	0.232375	-4.71525	2.41415e-06	3.15423e-05	1777.24	1590.5	1361.79	3767.97	3758.25	2877.54
Tmem231	FALSE	272.759	1.3003	0.275799	4.71466	2.42115e-06	3.16009e-05	424.949	275.839	483.649	153.635	131.163	167.321
Col4a3bp	FALSE	1205.91	1.18009	0.250446	4.71196	2.45351e-06	3.199e-05	2151.24	1289.36	1652.93	789.48	715.275	637.184
Slc4a1	FALSE	65.2761	-1.78246	0.378575	-4.70834	2.49745e-06	3.2529e-05	20.3812	37.9595	22.0916	109.899	112.8	88.5247
Zfp703	FALSE	660.985	-1.37067	0.291445	-4.70303	2.56334e-06	3.33527e-05	402.529	191.063	501.795	1067.59	896.279	906.649
Tef	FALSE	1791.81	1.09569	0.233181	4.69889	2.6158e-06	3.4e-05	2360.15	2333.24	2695.18	1081.05	1063.29	1217.94
Atg2b	FALSE	1184.8	-1.16111	0.247147	-4.69805	2.62663e-06	3.41054e-05	817.287	547.881	796.876	1617.09	1575.7	1753.96
Spic	FALSE	41.9223	2.02224	0.430578	4.69657	2.64567e-06	3.43171e-05	74.3915	87.3068	48.9172	12.3356	13.9907	14.592
Suclg2	FALSE	973.76	-1.15279	0.245469	-4.69626	2.64971e-06	3.4334e-05	648.123	507.391	620.932	1306.46	1376.34	1383.32
Crot	FALSE	525.662	1.21453	0.258639	4.69587	2.65472e-06	3.43634e-05	895.755	689.597	649.336	299.419	309.544	310.323
Cyb5b	FALSE	1512.88	-1.14238	0.243298	-4.6954	2.66088e-06	3.44077e-05	1079.19	761.72	942.05	2073.51	2076.75	2144.05
Gm20324	FALSE	35.4295	-2.09872	0.447339	-4.69155	2.71139e-06	3.50246e-05	11.2097	13.9185	7.88987	65.0424	62.9582	51.5584
Iffo1	FALSE	1067.64	-1.11786	0.2383	-4.69099	2.71889e-06	3.50855e-05	619.589	638.984	722.712	1426.45	1435.8	1562.32
D8Ertd82e	FALSE	122.375	-1.60919	0.343104	-4.69009	2.73084e-06	3.52034e-05	62.1627	29.1023	80.4766	171.577	182.754	208.179
Skp2	FALSE	613.547	-1.30801	0.278968	-4.68874	2.74897e-06	3.54007e-05	422.91	220.165	396.071	904.987	910.27	826.879
Creb3	FALSE	525.028	1.2202	0.260257	4.68847	2.75259e-06	3.5411e-05	591.056	919.884	726.657	297.176	306.047	309.35
Dnajc27	FALSE	378.328	1.22475	0.261473	4.68402	2.81296e-06	3.61505e-05	569.655	537.759	501.006	205.22	241.34	214.989
Dhx32	FALSE	482.098	-1.41692	0.302676	-4.6813	2.85061e-06	3.65969e-05	343.424	112.613	329.007	760.323	623.461	723.763
Rps11	TRUE	33463.5	-1.05955	0.226424	-4.67949	2.87596e-06	3.68846e-05	20596.2	22054.4	21359.4	44688.6	46422.9	45659.3
B430306N03Rik	FALSE	103.317	1.56299	0.334188	4.67699	2.9112e-06	3.72985e-05	163.05	140.45	169.632	39.2497	55.9628	51.5584
Ahcyl1	FALSE	1830.35	-1.18895	0.254229	-4.6767	2.91521e-06	3.73117e-05	1356.37	799.679	1146.4	2497.4	2575.16	2607.1
Tab3	FALSE	561.173	-1.22231	0.261526	-4.67378	2.95712e-06	3.78096e-05	422.91	273.308	294.292	813.03	836.819	726.681
Tmem129	FALSE	958.431	-1.1708	0.250597	-4.67203	2.98242e-06	3.80941e-05	617.551	452.983	666.694	1298.61	1343.11	1371.65
Asnsd1	FALSE	1563.54	-1.14056	0.244178	-4.67101	2.99726e-06	3.82447e-05	854.992	1248.87	790.565	2103.79	2311.96	2071.09
Zfp9	FALSE	113.226	1.49175	0.319384	4.6707	3.00171e-06	3.82627e-05	199.736	146.777	164.109	68.4067	50.7163	49.6128
Tmem57	FALSE	1097.28	-1.12799	0.241523	-4.67032	3.00731e-06	3.82951e-05	660.352	620.004	745.592	1545.32	1533.73	1478.65
Tfb1m	FALSE	223.949	-1.29694	0.277864	-4.66753	3.04848e-06	3.878e-05	121.268	135.389	119.137	306.148	343.647	318.105
Prrt4	FALSE	46.2671	-1.92824	0.413164	-4.66701	3.05612e-06	3.88378e-05	17.324	13.9185	18.1467	80.7423	81.321	66.1504
Klf16	FALSE	1053.33	-1.21114	0.259637	-4.66474	3.09013e-06	3.92302e-05	602.265	471.963	801.61	1564.38	1467.28	1412.5
Pmaip1	FALSE	735.313	1.1655	0.249904	4.66377	3.1047e-06	3.93754e-05	1113.83	1193.19	786.62	441.84	467.814	408.576
Nwd1	FALSE	24.0826	2.36405	0.50694	4.66338	3.11061e-06	3.94105e-05	48.9149	16.4491	63.1189	5.6071	2.62326	7.78239
AI427809	FALSE	3445.54	1.07541	0.230665	4.6622	3.12846e-06	3.95567e-05	4862.96	4470.36	4808.08	2155.37	2197.41	2179.07
Det1	FALSE	489.442	-1.29294	0.277312	-4.6624	3.12549e-06	3.95567e-05	314.89	186.001	332.163	668.367	723.144	712.089
Alox15	FALSE	34.9174	-2.21476	0.475191	-4.66079	3.15005e-06	3.97896e-05	9.17155	5.06126	13.4128	58.3139	77.8233	45.7216
Gpi1	FALSE	30728.3	-1.05527	0.226454	-4.65996	3.16269e-06	3.9909e-05	18862.8	18030.7	21978.8	39465	38665.9	47366.6
Rab31	FALSE	1587.54	1.10124	0.236343	4.65952	3.16942e-06	3.99539e-05	2404.98	1947.32	2208.37	989.093	945.247	1030.19
Zadh2	FALSE	2466.8	-1.07822	0.231527	-4.657	3.2085e-06	4.04059e-05	1553.05	1601.89	1516.43	3298.1	3429.47	3401.88
Cyfip1	FALSE	1162.61	1.13609	0.244057	4.65502	3.23952e-06	4.07556e-05	1609.1	1742.34	1489.61	668.367	681.172	785.049
Stil	FALSE	447.683	-1.28309	0.275721	-4.6536	3.26196e-06	4.09967e-05	333.233	177.144	257.21	641.453	641.824	635.238
Ldlr	FALSE	3156.76	1.22052	0.262434	4.65079	3.3066e-06	4.15163e-05	4945.5	2691.33	5916.61	1926.6	1657.9	1802.6
St3gal2	FALSE	3881.6	-1.28105	0.275523	-4.64951	3.32727e-06	4.1734e-05	2696.44	1194.46	2895.58	5394.03	5224.65	5884.46
Fam110c	FALSE	267.411	1.27682	0.27466	4.64874	3.3397e-06	4.1848e-05	419.853	315.063	417.374	142.42	143.405	166.349
Sbno2	FALSE	2202.94	1.15591	0.248662	4.64852	3.34322e-06	4.18503e-05	3197.81	2140.91	3937.83	1259.36	1239.05	1442.66
Dars	FALSE	1156.64	-1.13954	0.245217	-4.64706	3.36696e-06	4.21055e-05	697.038	862.945	574.382	1608.12	1671.01	1526.32
Ptgr1	FALSE	438.863	1.39255	0.299867	4.6439	3.41886e-06	4.27119e-05	458.578	997.068	503.373	192.884	209.861	271.411
4930581F22Rik	FALSE	67.8866	-1.74942	0.376768	-4.64324	3.42992e-06	4.28074e-05	33.629	17.7144	33.1374	99.8064	101.433	121.6
F2rl2	FALSE	475.219	1.38217	0.297693	4.64293	3.43504e-06	4.28287e-05	959.956	363.145	799.243	245.591	234.344	249.037
Zc3h10	FALSE	1693.83	1.10096	0.23716	4.64226	3.44617e-06	4.29249e-05	2069.71	2482.55	2445.86	1036.19	1001.21	1127.47
Dnajb4	FALSE	534.152	1.19708	0.257933	4.64106	3.46619e-06	4.31313e-05	837.668	806.006	617.776	305.026	317.414	321.024
Gprasp1	FALSE	226.834	1.32884	0.286404	4.63974	3.48851e-06	4.33661e-05	356.671	287.227	343.209	104.292	119.795	149.811
Cd180	FALSE	109.742	1.86019	0.401332	4.63503	3.56879e-06	4.43202e-05	275.147	56.9392	209.081	47.0997	41.9721	28.2112
Nlrx1	FALSE	438.85	1.18336	0.255321	4.63478	3.57321e-06	4.43312e-05	567.617	631.392	647.758	226.527	264.075	295.731
Twf1	FALSE	1994.83	1.11375	0.24033	4.63425	3.5824e-06	4.44013e-05	3335.39	2383.85	2565.78	1243.66	1205.82	1234.48
Adam19	FALSE	59.159	-1.84711	0.398612	-4.63386	3.5891e-06	4.44404e-05	31.5909	10.1225	26.8255	89.7137	76.0744	120.627
Fam45a	FALSE	284.352	-1.28963	0.27836	-4.63295	3.60498e-06	4.4593e-05	202.793	151.838	127.816	404.833	443.33	375.501
Net1	FALSE	1330.85	-1.16112	0.250719	-4.63115	3.63642e-06	4.49375e-05	968.108	631.392	827.647	1807.73	1884.37	1865.83
Cbarp	FALSE	382.84	-1.31185	0.283312	-4.63039	3.64982e-06	4.50587e-05	235.403	140.45	269.044	583.139	545.637	523.366
Smug1	FALSE	300.862	1.27848	0.27617	4.62932	3.6686e-06	4.52461e-05	491.188	322.655	486.016	164.849	164.391	176.077
Zkscan17	FALSE	2456.23	-1.2238	0.264378	-4.62898	3.67466e-06	4.52762e-05	1592.79	847.761	1971.68	3353.05	3189.88	3782.24
Ctps2	TRUE	803.417	-1.14796	0.248046	-4.62799	3.6924e-06	4.54057e-05	465.711	551.677	450.511	1120.3	1065.92	1166.39
Map4k1	FALSE	2205.45	1.07704	0.232719	4.62805	3.69116e-06	4.54057e-05	2867.64	2757.12	3437.61	1360.28	1317.75	1492.27
Tspan5	FALSE	881.199	-1.13466	0.245251	-4.62652	3.71859e-06	4.5683e-05	580.865	468.167	572.804	1207.77	1233.81	1223.78
Junb	FALSE	2665.91	1.11701	0.241517	4.62499	3.74609e-06	4.59757e-05	2984.83	4028.76	4064.07	1666.43	1649.15	1602.2
Crem	FALSE	137.367	1.47413	0.318776	4.62434	3.75789e-06	4.60755e-05	184.45	282.165	154.641	63.921	69.9535	69.0687
Clic4	FALSE	2741.81	-1.25215	0.27086	-4.62289	3.78431e-06	4.63541e-05	1965.77	936.333	1933.02	3785.92	3806.35	4023.5
Slc39a10	FALSE	281.494	-1.29617	0.280525	-4.62054	3.82748e-06	4.67916e-05	199.736	125.266	150.696	405.954	398.735	408.576
Vps4a	FALSE	803.784	-1.14298	0.247362	-4.62069	3.82464e-06	4.67916e-05	429.025	570.657	474.97	1068.71	1106.14	1173.2
Ppbp	FALSE	584.009	1.15667	0.250378	4.61971	3.84275e-06	4.69324e-05	886.583	716.168	843.427	367.826	351.516	338.534
Nr4a1	FALSE	762.324	1.19255	0.258275	4.61737	3.88642e-06	4.74197e-05	1160.71	768.046	1305.77	453.054	431.089	455.27
Maged1	FALSE	815.912	1.12044	0.24305	4.60992	4.02818e-06	4.91016e-05	1056.77	1076.78	1253.7	510.246	476.558	521.42
Bpgm	FALSE	646.79	1.13727	0.24674	4.60918	4.04255e-06	4.91811e-05	850.916	943.925	898.656	352.126	410.977	424.14
Stard13	FALSE	10.5144	2.85677	0.61979	4.60926	4.0411e-06	4.91811e-05	23.4384	6.32658	32.3484	0	0	0.972799
Hook2	FALSE	1459.12	1.11513	0.24209	4.60627	4.09957e-06	4.98264e-05	1734.44	2151.04	2168.14	934.143	870.047	896.921
Itch	FALSE	602.628	-1.22749	0.26664	-4.60357	4.15316e-06	5.03801e-05	470.806	249.267	347.154	879.194	829.824	839.526
Nme3	FALSE	927.628	1.45353	0.315733	4.60366	4.15137e-06	5.03801e-05	764.296	2590.1	914.435	428.383	433.712	434.841
Snx15	FALSE	983.351	1.15188	0.250259	4.60273	4.16984e-06	5.05337e-05	1052.69	1696.79	1379.15	562.953	602.475	606.054
Dyrk3	FALSE	709.569	1.17737	0.255917	4.6006	4.21278e-06	5.09688e-05	1064.92	849.027	1072.23	371.19	456.447	443.596
LOC106740	FALSE	62.3287	-1.93864	0.421394	-4.60054	4.21387e-06	5.09688e-05	15.2859	45.5513	10.2568	97.5636	111.926	93.3887
Optc	FALSE	26.3742	-2.42986	0.528214	-4.60014	4.22208e-06	5.10188e-05	6.11437	0	9.46784	47.0997	49.8419	45.7216
Foxm1	FALSE	1119.11	-1.30867	0.284642	-4.59758	4.27417e-06	5.15489e-05	765.315	320.125	843.427	1566.62	1485.64	1733.53
Sdf2l1	FALSE	4998.96	1.14409	0.248839	4.59772	4.27135e-06	5.15489e-05	5265.49	9169.74	6552.53	3062.6	3116.43	2826.95
Inf2	FALSE	12839.5	1.06572	0.231923	4.59513	4.32471e-06	5.20975e-05	17309.8	14676.4	20710.9	7957.6	7798.07	8583.98
Rdh12	FALSE	33.2336	2.0931	0.455519	4.59498	4.32796e-06	5.20975e-05	61.1437	51.8779	56.018	8.97137	8.74419	12.6464
Tmem184b	FALSE	2013.03	1.13616	0.247276	4.59469	4.33402e-06	5.21205e-05	2863.56	2057.4	3507.83	1285.15	1138.49	1225.73
Tbc1d17	FALSE	1359.44	1.19102	0.259265	4.59382	4.35197e-06	5.22862e-05	1460.31	2368.67	1928.28	791.723	712.651	894.975
Rps6ka2	FALSE	16.2675	2.59099	0.564635	4.58878	4.45846e-06	5.35143e-05	37.7053	12.6532	40.2383	2.24284	0.874419	3.8912
Stmn1	FALSE	3751.08	-1.22525	0.267031	-4.58842	4.46617e-06	5.35556e-05	1577.51	3370.8	1803.62	5130.5	5325.21	5298.84
Hmbox1	FALSE	143.341	-1.62368	0.354007	-4.58658	4.50568e-06	5.39778e-05	103.944	27.8369	70.2198	206.341	204.614	247.091
Ctnna1	FALSE	2068.22	1.08705	0.237075	4.58528	4.53373e-06	5.4262e-05	3185.59	2397.77	2942.13	1268.33	1222.44	1393.05
Ppp1r1b	FALSE	691.873	-1.18959	0.259462	-4.58485	4.54314e-06	5.43059e-05	360.748	393.513	479.704	1058.62	988.968	869.683
Tnni2	FALSE	37.4294	2.18522	0.476631	4.58472	4.54606e-06	5.43059e-05	27.5147	122.736	45.7612	10.0928	8.74419	9.72799
Nme7	FALSE	400.863	1.19643	0.260978	4.5844	4.55287e-06	5.43355e-05	600.227	602.29	493.117	235.498	230.847	243.2
Cebpe	FALSE	17.3739	2.61472	0.570462	4.5835	4.57251e-06	5.45181e-05	29.5528	27.8369	39.4493	4.48568	0	2.9184
Ppapdc1b	FALSE	697.09	-1.12096	0.24458	-4.5832	4.57905e-06	5.45442e-05	440.234	392.248	457.612	975.636	921.638	995.174
Il1r2	FALSE	33.8914	2.07332	0.452479	4.58214	4.60249e-06	5.47714e-05	52.9912	74.6536	44.1832	8.97137	15.7395	6.80959
Rps17	FALSE	22054.9	-1.20971	0.264036	-4.58161	4.61403e-06	5.48566e-05	9789.1	20217.2	10091.1	30419.7	31638.2	30174.3
Renbp	FALSE	3006.31	1.22037	0.266517	4.57896	4.67287e-06	5.55037e-05	3077.57	6229.15	3596.99	1544.2	1665.77	1924.2
Mmd	FALSE	146.444	-1.42142	0.310445	-4.57865	4.67989e-06	5.55344e-05	62.1627	105.021	63.1189	220.92	238.716	188.723
Recql4	FALSE	419.956	-1.434	0.313507	-4.57406	4.78354e-06	5.67108e-05	261.899	99.9599	309.283	549.496	601.6	697.497
Impad1	FALSE	803.014	-1.17791	0.257557	-4.57341	4.7986e-06	5.68355e-05	622.646	384.656	439.466	1250.38	1208.45	912.486
Fosl2	FALSE	587.33	1.20648	0.264054	4.56908	4.89878e-06	5.79674e-05	978.299	573.188	950.729	345.398	326.158	350.208
Ntmt1	FALSE	499.654	-1.1836	0.259304	-4.56451	5.00671e-06	5.91887e-05	232.346	359.35	307.705	663.881	728.391	706.252
Glce	FALSE	539.219	-1.17212	0.256843	-4.56358	5.02892e-06	5.93952e-05	396.415	287.227	291.136	765.93	774.735	719.871
Fam76a	FALSE	1280.75	1.09654	0.240305	4.56312	5.03982e-06	5.94556e-05	1802.72	1795.48	1684.49	770.416	752	879.411
Mgat1	FALSE	2455.48	1.15104	0.252256	4.56297	5.04351e-06	5.94556e-05	2690.32	4329.91	3289.28	1450	1378.96	1594.42
Tspan8	FALSE	1844.84	1.22736	0.269044	4.56192	5.06882e-06	5.96978e-05	1993.28	4018.64	1946.43	986.85	1070.29	1053.54
Tkfc	FALSE	308.726	-1.26012	0.276336	-4.56008	5.11329e-06	6.01651e-05	174.259	140.45	216.182	425.018	453.823	442.624
Zfp667	FALSE	307.734	1.26208	0.276799	4.55956	5.12612e-06	6.02595e-05	417.815	537.759	367.668	151.392	180.13	191.641
Rps25	FALSE	22791.4	-1.06723	0.234153	-4.55784	5.16834e-06	6.06954e-05	13160.2	17429.7	12991.5	29626.8	31620.7	31919.5
Tcf19	FALSE	433.658	-1.18157	0.259249	-4.55765	5.17288e-06	6.06954e-05	239.479	226.491	312.439	569.682	605.972	647.884
Acbd3	FALSE	1566.03	1.11298	0.244247	4.55676	5.19475e-06	6.08951e-05	1998.38	2744.47	1772.06	970.029	996.838	914.431
Tubb4a	FALSE	669.699	-1.25242	0.274865	-4.5565	5.20137e-06	6.09158e-05	445.33	225.226	508.107	934.143	876.168	1029.22
Elk1	FALSE	270.544	-1.39124	0.305361	-4.55604	5.21272e-06	6.09917e-05	192.603	77.1842	168.843	376.797	368.13	439.705
Dus2	FALSE	209.344	-1.31192	0.287974	-4.55569	5.2215e-06	6.10376e-05	103.944	136.654	108.091	312.876	292.93	301.568
Fam160b2	FALSE	804.025	1.11918	0.245966	4.55012	5.36162e-06	6.26171e-05	1156.63	918.619	1265.53	464.268	470.437	548.659
Cat	FALSE	2727.75	1.19279	0.262166	4.54975	5.37106e-06	6.2669e-05	4808.95	2423.08	4390.71	1574.47	1539.85	1629.44
Rab26os	FALSE	345.684	1.55886	0.343041	4.54423	5.5137e-06	6.42735e-05	275.147	1069.19	291.136	156.999	151.274	130.355
Slc25a12	FALSE	1258.93	1.09575	0.241148	4.54388	5.52293e-06	6.43214e-05	1862.84	1466.5	1871.48	750.23	766.865	835.635
Ndrg1	FALSE	2499.04	-1.11799	0.246116	-4.54256	5.55761e-06	6.46653e-05	1426.69	1734.75	1454.1	3151.19	3107.68	4119.8
Vav2	FALSE	275.689	-1.46804	0.323193	-4.54231	5.5642e-06	6.46819e-05	159.993	60.7351	212.237	425.018	376.875	419.276
Cd300lg	FALSE	47.404	1.85216	0.407964	4.54001	5.62517e-06	6.53301e-05	97.8299	54.4086	78.8987	19.0642	15.7395	18.4832
Anxa2	FALSE	916.023	-1.33863	0.294955	-4.53841	5.6679e-06	6.57655e-05	337.309	838.904	385.025	1273.93	1259.16	1401.8
Cnr2	FALSE	1607.58	1.10974	0.244551	4.53786	5.68279e-06	6.58164e-05	2390.72	1665.15	2626.54	972.272	938.252	1052.57
Ruvbl1	FALSE	1963.63	1.07033	0.235858	4.53801	5.67889e-06	6.58164e-05	2543.58	2810.27	2693.6	1171.88	1175.22	1387.21
Anln	FALSE	1852.5	-1.09514	0.241415	-4.53633	5.72408e-06	6.62335e-05	1327.84	988.211	1168.49	2445.82	2554.18	2630.45
Tex19.2	FALSE	1201.27	1.18399	0.261072	4.5351	5.75762e-06	6.65602e-05	1287.07	2196.59	1606.38	717.709	665.433	734.463
Dhrs3	FALSE	1492.6	1.06617	0.235293	4.53126	5.8633e-06	6.77195e-05	1957.62	2064.99	2090.03	897.137	923.386	1022.41
Amigo1	FALSE	456.759	-1.1773	0.259905	-4.52975	5.90535e-06	6.81424e-05	271.07	234.083	315.595	621.267	658.437	640.102
Fnip2	FALSE	3566.17	1.17995	0.260525	4.52913	5.92272e-06	6.82173e-05	6352.83	3241.74	5548.15	2036.5	2042.64	2175.18
Gapdh	FALSE	59957.2	-1.02465	0.226229	-4.52925	5.91923e-06	6.82173e-05	36606.7	36428.4	43659.4	76523.5	76923.5	89601.6
Mdm1	FALSE	652.365	1.13876	0.25191	4.5205	6.16948e-06	7.09943e-05	953.841	928.741	836.326	407.076	352.391	435.814
Pf4	TRUE	17156	1.42941	0.3165	4.5163	6.29286e-06	7.23477e-05	13699.2	51003.6	14519.7	7773.69	8203.8	7735.7
Parp16	FALSE	210.616	-1.32942	0.294418	-4.5154	6.31973e-06	7.25901e-05	129.421	82.2455	136.495	310.634	295.554	309.35
Def6	FALSE	2863.29	1.05254	0.23312	4.51502	6.33121e-06	7.26554e-05	3503.53	3912.35	4283.41	1829.04	1759.33	1892.09
Disp1	FALSE	375.692	-1.30485	0.289049	-4.51427	6.35351e-06	7.28446e-05	224.193	121.47	295.87	547.253	500.168	565.196
Cnbd2	FALSE	71.9475	-1.61614	0.358169	-4.51222	6.41513e-06	7.3484e-05	32.61	30.3676	34.7154	109.899	109.302	114.79
C77080	FALSE	4068.35	1.18973	0.263683	4.51196	6.42315e-06	7.35088e-05	6229.52	3372.07	7775.46	2331.43	2195.67	2505.93
Ppm1f	FALSE	475.105	-1.34101	0.297393	-4.50924	6.50611e-06	7.43903e-05	326.1	126.532	347.943	639.21	619.963	790.886
Rpl12	TRUE	47447.8	-1.27599	0.283011	-4.50862	6.52494e-06	7.45377e-05	17111.1	45743.7	21460.4	66009.1	67361.7	67000.6
Apobec3	FALSE	353.461	1.21671	0.269921	4.50766	6.55462e-06	7.48086e-05	459.597	602.29	442.621	200.734	197.619	217.907
Tug1	FALSE	1905.16	-1.16459	0.25857	-4.50394	6.67054e-06	7.60624e-05	1525.53	842.7	1117.99	2665.62	2760.54	2518.58
Hsd11b1	FALSE	80.8256	1.6347	0.362982	4.50352	6.6838e-06	7.61444e-05	111.078	141.715	123.082	45.9783	27.107	35.9936
Tmpo	FALSE	3886.49	-1.0569	0.234712	-4.50296	6.70147e-06	7.62764e-05	2772.87	2153.57	2524.76	5431.04	5364.56	5072.18
Ahnak	FALSE	2853.19	1.24367	0.2763	4.50115	6.75862e-06	7.67289e-05	5445.86	2481.28	4394.66	1535.23	1665.77	1596.36
Dnajc22	FALSE	68.4842	1.64338	0.365104	4.50112	6.75958e-06	7.67289e-05	116.173	105.021	98.6233	29.1569	28.8558	33.0752
Rpl29	FALSE	813.378	-1.12725	0.250431	-4.50124	6.75595e-06	7.67289e-05	561.503	421.35	519.153	1129.27	1176.97	1072.02
Arl6ip5	FALSE	3012.37	1.0418	0.231508	4.50005	6.79376e-06	7.69897e-05	3961.09	4600.69	3716.13	1935.57	2026.03	1834.7
Slc24a1	FALSE	11.0017	2.7508	0.611286	4.50002	6.79484e-06	7.69897e-05	18.3431	29.1023	16.5687	1.12142	0.874419	0
Zfp354c	FALSE	52.7212	-1.80006	0.400078	-4.49929	6.81823e-06	7.71851e-05	28.5337	17.7144	16.5687	85.228	86.5675	81.7151
Mmachc	FALSE	337.273	-1.18208	0.26282	-4.49767	6.87022e-06	7.77035e-05	204.831	203.716	194.091	459.783	466.065	495.155
Ackr1	FALSE	19.7524	2.45799	0.546606	4.49683	6.89742e-06	7.79408e-05	24.4575	54.4086	29.1925	1.12142	3.49768	5.8368
Dclk2	FALSE	167.215	1.31938	0.293468	4.49583	6.92995e-06	7.8238e-05	232.346	237.879	257.21	95.3208	90.0652	90.4703
Mvd	FALSE	1595.38	1.11757	0.248614	4.49521	6.95007e-06	7.83946e-05	1764	2488.88	2378.79	989.093	881.414	1070.08
Ptprc	FALSE	354.146	1.19755	0.266515	4.49335	7.01101e-06	7.90109e-05	542.141	544.086	414.218	205.22	208.112	211.097
Cd2ap	FALSE	524.824	-1.12785	0.251033	-4.49283	7.02837e-06	7.91354e-05	343.424	345.431	279.301	730.045	766.865	683.878
Cpa3	FALSE	180.054	-1.35653	0.301954	-4.4925	7.03922e-06	7.91865e-05	98.8489	135.389	62.3299	262.412	294.679	226.662
Higd1a	FALSE	2572.61	-1.25532	0.279501	-4.4913	7.07884e-06	7.95608e-05	1039.44	2404.1	1139.3	3468.55	3590.36	3793.92
Fli1	FALSE	1891.36	1.20873	0.269178	4.49046	7.10685e-06	7.98041e-05	3466.85	1805.6	2805.64	1004.79	1135.87	1129.42
Akap7	FALSE	444.425	1.18339	0.263742	4.48694	7.22535e-06	8.10622e-05	600.227	790.822	489.172	285.962	264.949	235.417
Col5a3	FALSE	13.7775	-2.6231	0.584697	-4.48626	7.24848e-06	8.12018e-05	1.01906	1.26532	2.36696	15.6999	34.1023	28.2112
Dhodh	FALSE	502.334	-1.1498	0.256319	-4.48581	7.26369e-06	8.12018e-05	261.899	323.921	327.429	667.245	626.084	807.423
Ralb	FALSE	2825.96	1.04097	0.232053	4.48592	7.25993e-06	8.12018e-05	3851.03	3607.41	4051.45	1811.09	1838.03	1796.76
Sdpr	FALSE	9.98779	2.78473	0.620734	4.48619	7.25094e-06	8.12018e-05	16.305	22.7757	19.7247	1.12142	0	0
Emp1	FALSE	14.5599	2.57368	0.573932	4.48429	7.31563e-06	8.17096e-05	32.61	22.7757	26.0366	2.24284	1.74884	1.9456
Mmab	FALSE	196.473	-1.3674	0.304948	-4.48402	7.32492e-06	8.17406e-05	125.345	63.2658	130.972	308.391	257.079	293.785
Hist3h2ba	FALSE	71.8937	1.75422	0.391426	4.48161	7.4081e-06	8.25954e-05	63.1818	216.369	70.2198	25.7927	31.4791	24.32
Med12l	FALSE	48.8372	2.17904	0.486431	4.47965	7.47667e-06	8.32324e-05	136.554	11.3878	108.88	11.2142	11.3674	13.6192
Pds5a	FALSE	1740.34	-1.48768	0.332102	-4.47959	7.4785e-06	8.32324e-05	1354.33	303.676	1098.27	2552.35	2499.09	2634.34
Dpp4	FALSE	2985.31	-1.17521	0.262456	-4.47775	7.54338e-06	8.388e-05	2366.26	1189.4	1896.72	4280.46	4230.44	3948.59
Aar2	FALSE	840.762	1.0841	0.242232	4.47544	7.62552e-06	8.47182e-05	1062.88	1207.11	1189	479.968	522.903	582.707
Uri1	FALSE	1650.37	-1.07877	0.241117	-4.47404	7.67558e-06	8.51989e-05	1093.45	957.844	1061.98	2393.11	2431.76	1964.08
Ndufa4l2	FALSE	74.3207	-1.65003	0.368851	-4.47342	7.69789e-06	8.5371e-05	20.3812	46.8167	33.1374	104.292	120.67	120.627
Adamts7	FALSE	14.497	2.56854	0.574323	4.47229	7.73855e-06	8.57461e-05	29.5528	21.5104	29.9815	2.24284	1.74884	1.9456
Mdga1	FALSE	355.522	1.23128	0.275397	4.47092	7.78837e-06	8.6222e-05	512.588	383.391	625.666	202.977	208.112	200.397
Arid4a	FALSE	802.13	1.18507	0.265117	4.46999	7.82236e-06	8.64765e-05	972.184	1615.81	826.858	464.268	486.177	447.488
Aurkb	FALSE	1400.72	-1.05144	0.235227	-4.46991	7.82515e-06	8.64765e-05	869.259	902.17	914.435	1885.11	1888.74	1944.63
Mtx3	FALSE	141.821	-1.49301	0.334041	-4.46953	7.83916e-06	8.65551e-05	96.8108	43.0207	72.5868	207.463	232.595	198.451
Ccdc181	FALSE	785.656	1.09829	0.24577	4.46876	7.86743e-06	8.67909e-05	969.127	1218.5	1059.61	459.783	483.554	523.366
Chrnb2	FALSE	231.964	-1.29625	0.290258	-4.46586	7.9747e-06	8.78512e-05	146.745	86.0414	159.375	347.64	300.8	351.181
Erbb3	FALSE	454.933	-1.60583	0.359584	-4.46579	7.97756e-06	8.78512e-05	308.776	51.8779	310.861	733.409	607.721	716.953
Tet3	FALSE	2824.46	1.21292	0.271676	4.46457	8.02304e-06	8.82745e-05	5322.56	2259.85	4559.55	1593.54	1512.74	1698.51
Meis2	FALSE	237.283	-1.39872	0.31343	-4.46262	8.09641e-06	8.90037e-05	155.916	65.7964	160.164	339.79	340.149	361.881
Ormdl3	FALSE	2773.47	1.03412	0.231743	4.46238	8.1056e-06	8.90267e-05	3254.88	3890.84	4139.02	1660.82	1784.69	1910.58
Rabl6	FALSE	3689.62	1.2037	0.269826	4.46103	8.15661e-06	8.95086e-05	3841.86	7722.22	4243.96	2167.71	2037.4	2124.59
Ap1s3	FALSE	511.289	1.1151	0.25024	4.45612	8.34566e-06	9.15031e-05	727.61	832.577	561.758	325.212	363.758	256.819
Gfi1b	FALSE	4115.97	-1.08359	0.243188	-4.45578	8.35897e-06	9.15691e-05	2107.42	3117.74	2579.2	5524.12	5341.83	6025.52
Eprs	TRUE	9143.04	-1.11923	0.251253	-4.45461	8.40465e-06	9.19089e-05	4857.87	7536.22	4721.3	12328.9	12169.3	13244.7
Zdhhc16	FALSE	1000.71	-1.12778	0.253169	-4.45467	8.40238e-06	9.19089e-05	663.409	445.391	752.693	1377.1	1323	1442.66
Nmral1	FALSE	477.268	-1.13875	0.255652	-4.45431	8.41633e-06	9.19565e-05	237.441	334.043	304.549	593.232	671.554	722.79
Casp6	FALSE	588.41	1.13574	0.255033	4.45331	8.45583e-06	9.23076e-05	753.086	990.742	714.822	359.976	356.763	355.072
Thsd7b	FALSE	8.64493	2.80331	0.629887	4.4505	8.567e-06	9.34399e-05	14.2669	20.245	17.3577	0	0	0
Ptpn22	FALSE	19.457	2.5293	0.56844	4.44956	8.60475e-06	9.377e-05	40.7625	35.4288	31.5595	1.12142	7.86977	0
Grina	FALSE	5384.84	-1.09581	0.246685	-4.44217	8.90562e-06	9.69646e-05	3307.87	2542.02	4355.99	7285.87	7292.65	7524.6
Nexn	FALSE	19.2974	2.4068	0.54194	4.44108	8.95103e-06	9.73745e-05	18.3431	63.2658	23.6696	2.24284	4.37209	3.8912
Tmem201	FALSE	1416.37	-1.26982	0.285985	-4.44016	8.98936e-06	9.77067e-05	973.204	411.227	1110.1	2067.9	1886.12	2049.69
Sh3bp2	FALSE	369.228	1.30801	0.294672	4.43888	9.04303e-06	9.82049e-05	633.856	317.594	665.905	199.613	202.865	195.533
Gm12185	FALSE	25.7807	2.17301	0.489572	4.4386	9.05474e-06	9.82471e-05	47.8959	29.1023	56.807	7.84995	5.24651	7.78239
Napsa	FALSE	11.78	2.68035	0.603935	4.43813	9.07419e-06	9.8288e-05	18.3431	32.8982	16.5687	1.12142	1.74884	0
Prss48	FALSE	22.0496	2.42847	0.547183	4.43813	9.07417e-06	9.8288e-05	13.2478	88.5721	19.7247	3.36426	3.49768	3.8912
Amer1	FALSE	308.821	-1.19283	0.268796	-4.4377	9.09261e-06	9.84026e-05	203.812	172.083	172.788	418.29	443.33	442.624
Slc25a22	FALSE	1148.77	1.08235	0.243995	4.43595	9.16684e-06	9.91204e-05	1517.38	1293.15	1930.65	726.681	677.675	747.11
Panx1	FALSE	12.4969	2.72534	0.614447	4.43544	9.18852e-06	9.92693e-05	16.305	43.0207	13.4128	2.24284	0	0
9230112J17Rik	FALSE	48.86	1.87019	0.421781	4.43404	9.24826e-06	9.96262e-05	75.4105	96.164	67.0639	24.6713	11.3674	18.4832
Cnn2	FALSE	1237.67	1.18901	0.268135	4.43435	9.23486e-06	9.96262e-05	1319.68	2348.43	1590.6	734.531	658.437	774.348
Ift80	FALSE	179.217	1.3135	0.296229	4.43405	9.24778e-06	9.96262e-05	335.271	208.777	237.485	106.535	99.6838	87.5519
Ypel2	FALSE	321.987	1.21331	0.273643	4.43392	9.25333e-06	9.96262e-05	603.284	323.921	448.144	202.977	168.763	184.832
Gata2	FALSE	360.653	1.16418	0.262725	4.43118	9.37195e-06	0.000100817	440.234	551.677	523.098	217.556	221.228	210.125
Dusp10	FALSE	409.887	1.18923	0.268434	4.43024	9.41292e-06	0.000101171	518.702	718.699	498.639	244.47	231.721	247.091
Enho	FALSE	96.2456	1.61886	0.365457	4.42969	9.43707e-06	0.000101343	76.4296	254.328	123.082	41.4926	48.093	34.048
Sp100	FALSE	1888.43	1.05005	0.237059	4.42949	9.44563e-06	0.000101349	2557.84	2788.75	2365.38	1175.25	1178.72	1264.64
Vwa5b2	FALSE	168.384	1.39922	0.316171	4.42552	9.62107e-06	0.000103143	248.651	154.368	349.521	90.8351	81.321	85.6063
Rufy1	FALSE	578.06	1.14465	0.258873	4.42168	9.79385e-06	0.000104905	871.297	632.658	917.591	357.733	351.516	337.561
Tspan15	FALSE	82.4973	-1.65253	0.373943	-4.4192	9.90656e-06	0.000106022	42.8006	18.9797	48.1282	127.842	134.661	122.573
Rps19	FALSE	24965.2	-1.23867	0.280338	-4.41849	9.93951e-06	0.000106284	9395.75	24736.9	11158.6	34738.3	36103	33658.9
Mtmr10	FALSE	124.323	-1.39975	0.316817	-4.41817	9.95423e-06	0.000106351	70.3152	55.6739	68.6418	190.642	192.372	168.294
Hyal1	FALSE	244.045	-1.52006	0.3441	-4.4175	9.98489e-06	0.000106588	140.63	40.4901	192.513	347.64	330.53	412.467
Slc30a10	FALSE	472.575	-1.1272	0.255337	-4.41455	1.01221e-05	0.00010796	354.633	254.328	264.31	712.102	596.354	653.721
Anp32b	FALSE	11358.7	-1.24146	0.281307	-4.4132	1.01852e-05	0.000108541	4636.73	11494.1	4518.53	15376.9	16574.6	15551.2
Snx30	FALSE	1275.2	1.15485	0.261745	4.4121	1.02371e-05	0.000109002	2273.53	1132.46	1981.93	802.937	716.149	744.191
AI464131	FALSE	120.952	-1.64477	0.372847	-4.41138	1.02715e-05	0.000109276	61.1437	18.9797	86.7885	186.156	181.005	191.641
Lilrb4a	FALSE	64.1408	1.64659	0.373471	4.40889	1.039e-05	0.000110443	86.6202	118.94	94.6784	23.5498	27.9814	33.0752
Plin3	FALSE	4662.46	1.02958	0.233717	4.40526	1.05656e-05	0.000112214	5379.62	6974.42	6611.71	2948.22	2980.89	3079.88
Il6	FALSE	11.0366	2.69805	0.612819	4.40268	1.06923e-05	0.000113464	16.305	41.7554	6.31189	0	0.874419	0.972799
Stam2	FALSE	676.698	1.08673	0.246889	4.40171	1.07403e-05	0.000113876	1063.9	833.843	893.133	442.961	419.721	406.63
Rab13	FALSE	317.581	1.22617	0.278615	4.40096	1.07772e-05	0.000114171	372.976	609.882	377.925	171.577	185.377	187.75
Rps23	FALSE	25516.2	-1.26208	0.287015	-4.39725	1.09629e-05	0.00011604	9592.42	25598.6	10675	34999.5	36043.5	36188.1
Sdc3	FALSE	219.071	-1.34959	0.30706	-4.39519	1.10676e-05	0.00011705	142.669	67.0617	151.485	319.605	291.182	342.425
BB557941	FALSE	11.7748	-2.65832	0.604889	-4.39472	1.10917e-05	0.000117206	2.03812	0	0.788987	22.4284	28.8558	16.5376
Col7a1	FALSE	79.5782	1.67028	0.380262	4.39245	1.12083e-05	0.000118338	69.2962	221.43	89.1555	24.6713	34.9768	37.9392
Anxa5	FALSE	5248.09	1.08018	0.245956	4.39175	1.12441e-05	0.000118616	6230.54	9402.56	6061.78	3069.33	3291.31	3433.01
Bmpr2	FALSE	851.37	1.07113	0.243927	4.39121	1.12721e-05	0.000118811	1333.95	1314.66	855.261	558.468	604.224	441.651
Man2b1	FALSE	2062.18	1.12861	0.257101	4.38977	1.13471e-05	0.000119502	3001.14	1986.54	3655.37	1233.56	1242.55	1253.94
Derl3	FALSE	45.3792	1.81075	0.412532	4.38936	1.13686e-05	0.000119628	80.5058	51.8779	87.5775	19.0642	15.7395	17.5104
Fzd9	FALSE	159.709	-1.41134	0.32156	-4.38903	1.1386e-05	0.00011971	66.239	88.5721	91.5224	303.905	212.484	195.533
Hsdl1	FALSE	3252.18	1.00886	0.229947	4.38737	1.14731e-05	0.000120526	4166.94	4351.42	4622.67	2017.44	2097.73	2256.89
Ccne1	FALSE	461.142	-1.1391	0.259645	-4.38715	1.14843e-05	0.000120542	252.727	334.043	259.577	638.088	637.451	644.966
Bzw2	TRUE	907.825	-1.12417	0.256452	-4.38354	1.16764e-05	0.000122354	478.959	708.577	498.639	1244.78	1198.83	1317.17
Rbm20	FALSE	5360.78	1.0961	0.250047	4.3836	1.16735e-05	0.000122354	8839.34	4922.08	8540.78	3285.76	3090.2	3486.51
Atp5g2	FALSE	7019.68	-1.02708	0.234358	-4.38253	1.17311e-05	0.000122824	4016.12	4757.59	4868.05	9868.5	9588	9019.79
Ythdc1	FALSE	1647.12	1.13244	0.258465	4.3814	1.1792e-05	0.000123358	2016.72	3279.7	1635.57	964.422	1038.81	947.506
Gbp5	FALSE	21.8602	2.28634	0.522108	4.37906	1.19193e-05	0.000124586	49.934	21.5104	44.9722	5.6071	5.24651	3.8912
Myl6	FALSE	7104.66	1.43008	0.326625	4.37834	1.19588e-05	0.000124792	5147.28	21992.4	5858.23	2908.97	3320.17	3400.91
Sept1	FALSE	1551.89	1.04477	0.238617	4.37845	1.19529e-05	0.000124792	1798.64	2329.45	2208.37	961.058	975.852	1037.98
Slc35b1	FALSE	924.787	1.12947	0.258173	4.37488	1.21502e-05	0.000126683	1001.74	1733.48	1139.3	575.289	582.363	516.556
Tsen34	FALSE	983.575	1.17217	0.26799	4.37392	1.22036e-05	0.000127134	970.146	1868.87	1331.02	585.382	561.377	584.652
Fam174b	FALSE	105.601	1.46342	0.334595	4.3737	1.22161e-05	0.000127159	115.154	221.43	141.229	47.0997	54.214	54.4768
Cd274	FALSE	2553.48	1.1483	0.262564	4.37341	1.22322e-05	0.000127221	4530.75	2296.55	3945.72	1520.65	1505.75	1521.46
Rab5b	FALSE	1709.33	1.15885	0.265184	4.36997	1.24263e-05	0.000129132	2895.15	1565.19	2761.45	955.45	1021.32	1057.43
Slc25a24	FALSE	665.333	1.07955	0.24705	4.36976	1.24386e-05	0.000129153	1022.12	913.558	803.188	421.654	443.33	388.147
Prss8	FALSE	15.8645	2.50334	0.573905	4.36194	1.28912e-05	0.000133742	19.3622	27.8369	41.0273	3.36426	2.62326	0.972799
3110057O12Rik	FALSE	36.7134	-2.00751	0.46047	-4.3597	1.30243e-05	0.0001349	14.2669	6.32658	14.2018	67.2852	73.4512	44.7488
Endod1	FALSE	858.389	-1.06976	0.245372	-4.35975	1.30213e-05	0.0001349	572.712	488.412	568.07	1183.1	1224.19	1113.86
6330549D23Rik	FALSE	51.2548	-1.72794	0.396469	-4.35833	1.31057e-05	0.000135631	21.4003	21.5104	20.5137	72.8923	77.8233	93.3887
Fgfrl1	FALSE	451.272	-1.13702	0.260987	-4.35662	1.32088e-05	0.000136585	254.765	241.675	332.163	632.481	619.089	627.456
Dnal1	FALSE	110.358	1.47797	0.339413	4.3545	1.33373e-05	0.000137801	218.079	110.082	172.788	52.7068	55.9628	52.5312
Tcp11l2	FALSE	562.508	1.09804	0.252242	4.35313	1.3421e-05	0.000138551	856.011	694.658	775.574	337.548	353.265	357.99
Rpl23	FALSE	26659.5	-1.04895	0.240988	-4.35269	1.34476e-05	0.000138712	13896.9	23208.4	14745.4	33977.9	38477.9	35650.2
Mex3b	FALSE	381.971	1.14299	0.262699	4.35096	1.3554e-05	0.000139694	552.331	449.187	595.685	253.441	220.354	220.825
Cptp	FALSE	386.464	1.13427	0.260757	4.34993	1.36182e-05	0.000140241	469.787	601.025	542.034	235.498	236.968	233.472
Dennd2c	FALSE	320.841	1.16063	0.266891	4.34869	1.36954e-05	0.00014092	500.359	390.982	456.034	186.156	186.251	205.261
Hyou1	FALSE	9857.11	1.06149	0.244112	4.34836	1.37158e-05	0.000141014	14471.7	9749.25	16365.2	6053.43	6011.63	6491.49
Carf	FALSE	100.473	-1.46753	0.337535	-4.34779	1.37517e-05	0.000141267	68.2771	43.0207	40.2383	155.877	167.014	128.41
Prdx3	FALSE	3773.98	-1.02925	0.23684	-4.34576	1.38797e-05	0.000142466	2251.11	2929.2	2168.92	5073.31	5143.33	5078.01
Cdh5	FALSE	10.5312	2.66829	0.614201	4.34432	1.39705e-05	0.000143263	21.4003	11.3878	28.4035	1.12142	0.874419	0
Ppp3cb	FALSE	1011.03	-1.05699	0.243313	-4.34417	1.39802e-05	0.000143263	759.201	599.759	577.538	1415.23	1441.04	1273.39
Sdsl	FALSE	1554.23	-1.21784	0.280352	-4.34395	1.39945e-05	0.000143292	548.255	1415.89	851.316	2125.09	2209.66	2175.18
Plscr2	FALSE	15.7885	2.44447	0.562864	4.34292	1.406e-05	0.000143845	30.5718	21.5104	34.7154	3.36426	2.62326	1.9456
1110065P20Rik	FALSE	239.208	-1.37068	0.315809	-4.34023	1.42334e-05	0.000145446	79.4868	167.022	135.706	379.04	433.712	240.281
Vezt	FALSE	259.635	-1.23508	0.284572	-4.34013	1.42397e-05	0.000145446	137.573	198.654	118.348	352.126	379.498	371.609
Csnk1a1	FALSE	4486.03	-0.998639	0.23012	-4.33965	1.42712e-05	0.000145577	3211.06	2778.63	2846.66	6305.75	6119.18	5654.88
Urod	FALSE	2541.51	1.24153	0.286095	4.33958	1.42757e-05	0.000145577	2359.13	5968.49	2748.83	1350.19	1371.96	1450.44
Tubb2b	FALSE	246.989	-1.18744	0.273668	-4.33899	1.4314e-05	0.00014585	142.669	132.858	162.531	328.576	308.67	406.63
Atp8a2	FALSE	31.8566	1.97942	0.456759	4.33362	1.46677e-05	0.000149332	51.9721	49.3473	58.385	11.2142	10.493	9.72799
Itgav	FALSE	512.568	1.08928	0.251406	4.33273	1.4727e-05	0.000149814	790.792	707.311	614.621	345.398	349.768	267.52
Zfp397	FALSE	552.321	-1.17861	0.27204	-4.33251	1.47421e-05	0.000149847	461.635	261.92	278.512	772.659	819.331	719.871
Tpm4	FALSE	16.8295	2.41196	0.556813	4.33172	1.47947e-05	0.000150259	38.7243	30.3676	22.8806	3.36426	1.74884	3.8912
Gnb5	FALSE	445.149	1.11801	0.258122	4.33133	1.48214e-05	0.000150409	598.189	623.8	624.088	246.713	257.079	321.024
Fads1	FALSE	2174.99	-1.02748	0.237306	-4.32978	1.49257e-05	0.000151345	1464.39	1147.64	1625.31	2879.81	2804.26	3128.52
Ltb4r2	FALSE	53.2373	1.85479	0.428651	4.32705	1.51118e-05	0.000153107	85.6011	54.4086	120.715	26.9141	20.1116	11.6736
Plekha8	FALSE	455.742	-1.09999	0.254318	-4.32526	1.52354e-05	0.000154236	295.528	251.798	303.76	631.36	605.098	646.912
Hoxc9	FALSE	452.628	1.13822	0.263189	4.3247	1.52737e-05	0.000154498	526.855	800.945	567.281	287.084	289.433	244.173
Plekhm1	FALSE	1627.93	1.03002	0.238215	4.32392	1.5328e-05	0.000154922	2264.35	1738.54	2629.69	1013.76	954.866	1166.39
Dctn4	FALSE	883.142	-1.06652	0.246713	-4.32291	1.53985e-05	0.00015551	622.646	465.636	594.896	1173.01	1184.84	1257.83
Nmi	FALSE	298.322	1.20937	0.279806	4.32218	1.54494e-05	0.000155898	351.576	578.249	344.787	164.849	179.256	171.213
Fam109b	FALSE	2234.64	1.00995	0.233701	4.32154	1.54944e-05	0.000156227	2877.83	3108.88	3046.28	1445.51	1372.84	1556.48
Gen1	FALSE	143.094	-1.44193	0.333735	-4.32058	1.5562e-05	0.000156742	84.5821	45.5513	88.3665	243.348	226.475	170.24
Tob2	FALSE	2552.69	1.09527	0.253508	4.32046	1.55705e-05	0.000156742	4080.32	2381.32	4154.8	1575.6	1517.99	1606.09
Bmi1	FALSE	1686.39	-1.0145	0.234838	-4.32001	1.56023e-05	0.000156937	1206.57	1085.64	998.857	2396.48	2423.89	2006.88
Capg	FALSE	2152.16	1.15395	0.267206	4.3186	1.57023e-05	0.000157816	2100.29	4286.89	2721.21	1264.96	1231.18	1308.42
Ces2g	FALSE	5877.67	-1.07061	0.248036	-4.31634	1.58638e-05	0.000159311	4394.19	2690.06	4176.89	7673.88	7871.52	8459.46
Zfp948	FALSE	111.846	1.39542	0.32332	4.31592	1.58938e-05	0.000159485	205.85	153.103	138.073	59.4353	62.0837	52.5312
Gmps	FALSE	821.034	-1.08683	0.251899	-4.31454	1.59938e-05	0.000160318	587.998	458.044	498.639	1053.01	1222.44	1106.07
Ttc39a	TRUE	1190.73	1.09004	0.252651	4.31442	1.60024e-05	0.000160318	1723.23	1237.48	1971.68	743.502	738.884	729.599
Mir22hg	FALSE	38.9892	1.85943	0.430999	4.31424	1.60155e-05	0.000160321	47.8959	94.8986	48.9172	11.2142	18.3628	12.6464
Poln	FALSE	61.9722	-1.61194	0.373684	-4.31364	1.60591e-05	0.00016063	29.5528	24.041	29.9815	96.4422	93.5628	98.2527
Tmem194	FALSE	692.465	-1.15275	0.267626	-4.30731	1.65253e-05	0.00016516	513.607	310.002	441.832	912.836	1022.2	954.316
Snx20	FALSE	941.847	1.18862	0.275999	4.30662	1.65766e-05	0.000165542	879.45	2015.65	1136.93	549.496	566.623	502.937
5430427O19Rik	FALSE	96.8137	1.53174	0.355799	4.30506	1.6694e-05	0.000166449	126.364	225.226	94.6784	53.8282	42.8465	37.9392
Txlna	FALSE	2446.08	1.00885	0.234338	4.30509	1.66919e-05	0.000166449	3497.42	2705.24	3701.92	1573.35	1469.9	1728.66
Paxbp1	FALSE	985.684	1.02986	0.239283	4.30394	1.6779e-05	0.000167164	1423.63	1322.25	1257.64	697.524	640.075	572.979
Atf7	FALSE	756.935	-1.38652	0.322175	-4.30364	1.68018e-05	0.000167258	619.589	158.164	482.86	1061.99	1037.06	1181.95
Zak	FALSE	635.71	-1.12832	0.262327	-4.3012	1.69877e-05	0.000168975	499.34	289.757	391.337	885.922	866.549	881.356
Celf3	FALSE	31.4718	2.23687	0.520192	4.30008	1.70735e-05	0.000169693	60.1246	15.1838	92.3114	6.72852	9.61861	4.864
Lims1	FALSE	1184.74	-1.0333	0.240376	-4.29868	1.71821e-05	0.000170637	834.611	838.904	625.666	1626.06	1692.88	1490.33
Tgtp2	FALSE	781.414	1.07485	0.250326	4.29379	1.75646e-05	0.000174298	1254.46	945.19	1017	483.332	517.656	470.835
Mta2	FALSE	3062.92	-1.0181	0.23725	-4.29127	1.77657e-05	0.000176155	2137.99	1623.4	2232.83	4038.24	4034.57	4310.47
Prcp	FALSE	664.36	-1.05039	0.244804	-4.29074	1.78082e-05	0.000176437	434.12	446.656	392.126	922.929	939.126	851.199
Gng7	FALSE	224.075	-1.29406	0.30174	-4.28868	1.79742e-05	0.00017794	125.345	78.4495	176.733	297.176	316.54	350.208
Slc38a6	FALSE	447.917	1.11754	0.260643	4.28763	1.80593e-05	0.000178642	719.457	541.555	601.997	272.505	290.307	261.683
Gmppb	FALSE	349.768	1.2631	0.294837	4.28405	1.83525e-05	0.000181256	396.415	692.127	423.686	180.549	171.386	234.445
Reep6	FALSE	1703.17	-1.37765	0.321572	-4.28409	1.83486e-05	0.000181256	1153.58	354.288	1344.43	2492.92	2429.14	2444.64
Pdcd4	FALSE	10558.3	1.05332	0.245901	4.28352	1.83958e-05	0.000181398	17911	10964	14499.2	6598.44	6723.41	6653.95
Tnfsf9	FALSE	396.039	1.13883	0.265854	4.28364	1.83856e-05	0.000181398	460.616	592.168	602.786	253.441	239.591	227.635
C030006K11Rik	FALSE	318.503	-1.14241	0.266827	-4.28147	1.85664e-05	0.000182862	170.183	208.777	201.981	447.447	455.572	427.059
Nab2	FALSE	495.668	-1.24599	0.291026	-4.28138	1.85734e-05	0.000182862	297.566	159.43	420.53	694.159	669.805	732.518
Fbxo21	FALSE	1085.19	1.06338	0.248642	4.27676	1.89631e-05	0.000186552	1614.19	1123.6	1727.09	687.431	658.437	700.415
S100pbp	FALSE	160.911	-1.54001	0.360248	-4.27486	1.91254e-05	0.000188002	123.306	26.5716	89.9445	229.891	219.479	276.275
Mitd1	FALSE	614.243	1.09137	0.255348	4.27406	1.91946e-05	0.000188534	783.658	1094.5	669.061	380.162	403.982	354.099
Acvr2b	FALSE	595.262	1.07925	0.25259	4.27271	1.9311e-05	0.000189529	894.736	738.944	815.023	348.762	348.019	426.086
Ctla2b	FALSE	10.1496	2.63914	0.617715	4.27242	1.93362e-05	0.000189627	14.2669	29.1023	15.7797	0	1.74884	0
Slfn14	FALSE	27.3925	2.13869	0.500766	4.27083	1.94749e-05	0.000190839	58.0865	29.1023	55.2291	5.6071	10.493	5.8368
Frs3	FALSE	176.996	-1.25509	0.293906	-4.27039	1.95132e-05	0.000191065	98.8489	92.368	110.458	275.87	250.958	233.472
Tmprss7	FALSE	26.3516	2.12358	0.497374	4.26959	1.95836e-05	0.000191605	33.629	73.3883	29.9815	4.48568	7.86977	8.75519
Gnl1	FALSE	3387.59	1.21629	0.284911	4.26904	1.96318e-05	0.000191927	3040.88	7796.87	3837.63	1870.53	1847.65	1931.98
Slc4a8	FALSE	251.465	1.18973	0.278746	4.26814	1.97109e-05	0.00019255	327.119	413.758	323.484	155.877	141.656	146.893
Arl14ep	FALSE	889.402	-1.05358	0.246873	-4.26771	1.97494e-05	0.000192626	602.265	666.821	442.621	1203.28	1295.89	1125.53
Trpm7	FALSE	1010.03	-1.29131	0.302569	-4.2678	1.97409e-05	0.000192626	878.431	311.268	559.391	1390.56	1554.72	1365.81
Trp53	FALSE	5217.87	0.976059	0.22875	4.26692	1.98193e-05	0.000193157	6822.62	6451.84	7653.17	3364.26	3315.8	3699.56
Mtmr1	FALSE	426.842	-1.12849	0.264755	-4.26241	2.02236e-05	0.000196945	303.68	222.695	257.999	601.082	644.447	531.148
Ing5	FALSE	840.5	1.08209	0.253934	4.26132	2.03227e-05	0.000197756	1345.16	957.844	1163.76	477.725	516.782	581.734
Ybx3	TRUE	19676.6	-1.03541	0.243	-4.26096	2.03549e-05	0.000197916	11944.4	11614.3	14417.9	28757.7	28173.8	23151.7
Ankrd29	FALSE	8.16243	2.68928	0.631396	4.25926	2.05107e-05	0.000199276	13.2478	27.8369	7.88987	0	0	0
Hbp1	FALSE	1037.21	1.02371	0.24039	4.25852	2.0578e-05	0.000199776	1483.75	1423.48	1303.41	670.61	652.317	689.715
Fhl3	FALSE	664.905	1.05229	0.247122	4.2582	2.0608e-05	0.000199912	822.382	902.17	994.912	427.261	412.726	429.977
Spag4	FALSE	81.4764	-1.55934	0.366235	-4.25774	2.065e-05	0.000200164	26.4956	44.286	43.3943	146.906	119.795	107.981
Psmd5	FALSE	926.453	-1.04003	0.244367	-4.25602	2.08096e-05	0.000201555	556.407	690.862	542.034	1271.69	1266.16	1231.56
Coq2	FALSE	652.678	-1.10912	0.260648	-4.25525	2.08811e-05	0.000201947	307.757	496.004	417.374	917.322	913.768	863.846
Snca	FALSE	2129.07	1.1753	0.276201	4.25524	2.08822e-05	0.000201947	2265.37	4705.71	2138.94	1214.5	1224.19	1225.73
Afp	FALSE	149.238	1.51956	0.357165	4.25452	2.095e-05	0.000202392	137.573	417.554	140.44	72.8923	64.707	62.2592
Carnmt1	FALSE	601.297	-1.08242	0.254423	-4.25441	2.09605e-05	0.000202392	397.434	366.941	359.778	915.079	921.638	646.912
Shank1	FALSE	525.584	-1.56122	0.367118	-4.25265	2.11257e-05	0.000203831	309.795	65.7964	415.007	802.937	781.731	778.239
Arhgap19	FALSE	1126.98	-1.05695	0.248575	-4.25201	2.11857e-05	0.000204252	887.602	589.637	685.629	1512.8	1405.19	1681
Prdx1	FALSE	2875.25	1.30493	0.306946	4.25133	2.12506e-05	0.000204721	2612.87	7974.02	2314.1	1428.69	1525.86	1395.97
Tmem40	FALSE	2696.03	1.3529	0.318273	4.25077	2.13039e-05	0.000205077	2029.97	7762.71	2465.58	1223.47	1324.74	1369.7
Ube2c	TRUE	3050.33	-1.05021	0.247085	-4.2504	2.13388e-05	0.000205255	1662.09	2540.75	1698.69	4228.88	4115.02	4056.57
Cyp2s1	FALSE	174.263	-1.2348	0.290769	-4.24667	2.16974e-05	0.000208385	90.6965	91.1027	119.137	241.105	219.479	284.057
Ppp1r14c	FALSE	9.04855	2.65392	0.624943	4.24667	2.16974e-05	0.000208385	27.5147	10.1225	15.7797	0	0.874419	0
Lyrm5	FALSE	179.824	-1.28534	0.302842	-4.24425	2.19329e-05	0.000210486	88.6583	153.103	67.0639	257.927	298.177	214.016
Ddb2	FALSE	49.2989	-1.77297	0.417821	-4.24337	2.20186e-05	0.000211147	21.4003	10.1225	26.8255	93.0779	74.3256	70.0415
Dnaja3	FALSE	2439.45	-0.984031	0.231992	-4.24165	2.21883e-05	0.000212545	1584.64	1628.46	1619.79	3120.91	3209.99	3472.89
Tcf23	FALSE	496.241	-1.0791	0.254413	-4.24155	2.21984e-05	0.000212545	281.261	283.431	373.98	659.395	657.563	721.817
Ryk	FALSE	2133.01	-1.04348	0.246058	-4.24077	2.22755e-05	0.000213121	1182.11	1790.42	1170.07	2876.44	2952.04	2826.95
Rap1a	FALSE	1693.39	1.05974	0.249932	4.24012	2.23404e-05	0.000213579	2204.23	3245.53	1552.73	1066.47	1176.97	914.431
Man1a	FALSE	315.118	-1.21087	0.285622	-4.23942	2.24094e-05	0.000214076	201.774	124.001	232.751	463.147	438.084	430.95
Acoxl	FALSE	77.9929	1.62683	0.384079	4.23565	2.27894e-05	0.000217519	97.8299	173.348	94.6784	35.8855	25.3581	40.8576
Rc3h1	FALSE	714.731	1.08297	0.25569	4.2355	2.28046e-05	0.000217519	1304.4	905.966	751.904	470.997	440.707	414.412
H2afx	FALSE	3203.32	-1.03323	0.244031	-4.23403	2.29545e-05	0.000218783	1694.7	2401.57	2117.64	4609.04	4359.85	4037.12
Zfyve26	FALSE	2186.91	1.30836	0.309119	4.23256	2.31047e-05	0.000220047	4225.03	1281.76	4206.09	1097.87	1078.16	1232.54
Tmem39b	FALSE	580.017	-1.13341	0.26789	-4.23088	2.32779e-05	0.000221528	373.995	250.532	448.933	760.323	809.712	836.607
Spire2	FALSE	308.087	1.12278	0.265414	4.23028	2.33402e-05	0.000221953	407.625	375.799	499.428	187.277	173.135	205.261
Gp9	FALSE	307.357	1.25399	0.296555	4.22854	2.35218e-05	0.00022351	311.833	666.821	356.622	165.97	168.763	174.131
Garem	FALSE	839.495	-1.46923	0.34792	-4.22291	2.41169e-05	0.000228992	628.761	125.266	585.428	1243.66	1180.47	1273.39
Rbm43	FALSE	1390.74	1.1185	0.265014	4.22054	2.43713e-05	0.000231233	1668.2	2650.84	1503.81	887.044	793.098	841.471
Dffa	FALSE	430.528	-1.10117	0.261008	-4.21894	2.45457e-05	0.000232711	278.204	215.104	311.65	573.046	571.87	633.292
Enpp1	FALSE	23.5227	-2.19423	0.520143	-4.21852	2.45912e-05	0.000232967	8.15249	1.26532	7.88987	39.2497	43.7209	40.8576
AA415398	FALSE	44.8016	-1.77254	0.420378	-4.21653	2.48092e-05	0.000234854	16.305	11.3878	25.2476	76.2566	64.707	74.9055
Aif1l	FALSE	68.8542	-1.60329	0.380369	-4.21508	2.4969e-05	0.000236188	39.7434	16.4491	37.8714	104.292	97.0605	117.709
Lyrm7	FALSE	100.172	-1.44347	0.342726	-4.21173	2.53428e-05	0.000239544	62.1627	34.1635	56.018	155.877	155.647	137.165
Gdi1	FALSE	543.628	1.07362	0.255016	4.21	2.55374e-05	0.000241202	676.657	852.822	706.932	324.091	329.656	371.609
Pcbd2	FALSE	347.428	-1.22289	0.290561	-4.20873	2.56807e-05	0.000242372	143.688	317.594	160.953	501.275	519.405	441.651
Nras	FALSE	1254.53	-1.09506	0.260247	-4.20777	2.57898e-05	0.000243219	682.771	1108.42	597.263	1724.75	1742.72	1671.27
Prkdc	FALSE	890.392	-1.18343	0.281496	-4.20408	2.62146e-05	0.000247039	724.553	323.921	570.437	1258.23	1287.14	1178.06
Tyrobp	FALSE	333.73	1.12735	0.268196	4.20347	2.62859e-05	0.000247526	348.519	585.841	461.557	185.034	222.977	198.451
Dcp1b	FALSE	478.3	-1.11249	0.264691	-4.20296	2.63446e-05	0.000247892	329.157	227.757	332.952	632.481	673.303	674.15
Slc7a5	FALSE	10077.9	-1.14673	0.272864	-4.20256	2.63913e-05	0.000248146	7154.83	3536.56	8109.2	13394.2	13808.8	14463.6
Cage1	FALSE	51.5423	-1.65599	0.394088	-4.20208	2.64476e-05	0.000248488	21.4003	27.8369	18.1467	79.6209	88.3163	73.9327
Hsp90b1	FALSE	20420.9	1.07805	0.256586	4.20153	2.65119e-05	0.000248906	23044	41937.6	20132.6	12544.2	13198.5	11668.7
Ppp1r18	FALSE	1429.52	1.11389	0.265157	4.20088	2.65882e-05	0.000249436	2122.7	1275.44	2591.03	844.43	853.433	890.111
Traf5	FALSE	340.717	1.20649	0.287641	4.19442	2.73568e-05	0.000256454	399.472	669.352	388.181	205.22	183.628	198.451
Mtap	TRUE	743.603	-1.02196	0.243677	-4.19392	2.74174e-05	0.000256831	485.073	488.412	469.447	1021.61	1072.91	924.159
Rasl11a	FALSE	126.2	-1.3025	0.310721	-4.19185	2.7669e-05	0.000258994	66.239	82.2455	59.963	159.242	229.972	159.539
Cyld	FALSE	697.655	1.0353	0.247158	4.18883	2.80394e-05	0.000262265	1166.83	865.476	815.023	488.939	445.954	403.712
Cpd	FALSE	1071	-1.12021	0.267438	-4.18865	2.8062e-05	0.000262281	863.145	459.309	678.528	1475.79	1550.34	1398.89
Hist1h4i	FALSE	143.047	1.31525	0.314126	4.18702	2.82643e-05	0.000263976	130.44	303.676	194.88	63.921	86.5675	78.7967
Mob1b	FALSE	624.545	1.16694	0.278717	4.1868	2.82909e-05	0.000264027	1292.17	571.922	789.776	411.561	381.247	300.595
Myl9	FALSE	347.283	-1.15649	0.276244	-4.18647	2.83326e-05	0.00026422	205.85	236.614	183.045	411.561	467.814	578.816
Pqlc1	FALSE	1989.54	1.08583	0.259549	4.18353	2.87019e-05	0.000267465	2021.82	3747.86	2500.3	1214.5	1198.83	1253.94
Plxna4os1	FALSE	7.87486	2.64342	0.631975	4.1828	2.87941e-05	0.000268125	11.2097	26.5716	9.46784	0	0	0
Bdh2	FALSE	20.2475	2.36739	0.566308	4.1804	2.91e-05	0.00027063	20.3812	67.0617	23.6696	5.6071	0.874419	3.8912
Cul7	FALSE	1557.77	-1.01731	0.243355	-4.18035	2.91063e-05	0.00027063	978.299	784.495	1298.67	2010.71	1971.81	2302.62
Rilpl1	FALSE	369.51	-1.16275	0.278214	-4.17935	2.92338e-05	0.000271614	222.155	168.287	277.723	585.382	497.544	465.971
Il12rb1	FALSE	128.476	-1.31008	0.313538	-4.17838	2.9359e-05	0.000272576	68.2771	60.7351	82.8436	190.642	184.502	183.859
Gbas	FALSE	1070.02	-0.994873	0.238166	-4.17722	2.95093e-05	0.000273768	698.057	731.352	678.528	1479.15	1450.66	1382.35
Cbx8	FALSE	262.206	1.18188	0.282965	4.17678	2.95659e-05	0.000274091	396.415	345.431	363.723	124.478	166.14	177.049
Serpinb9b	FALSE	58.1643	1.61249	0.386193	4.17533	2.9755e-05	0.00027564	94.7727	84.7761	90.7335	34.764	24.4837	19.456
Cox7a2	FALSE	2245.99	-1.18459	0.283787	-4.17423	2.98994e-05	0.000276774	905.945	2323.12	964.142	2997.56	3234.48	3050.7
Ifngr1	FALSE	722.797	-1.02824	0.246397	-4.1731	3.00489e-05	0.000277952	516.664	404.901	480.493	990.215	943.498	1001.01
Rps10	FALSE	27094.9	-1.13407	0.271808	-4.1723	3.0154e-05	0.000278719	11068	26732.3	13629	36248.8	38082.7	36808.8
Fbxw11	FALSE	1018.48	-1.04891	0.25146	-4.17125	3.02928e-05	0.000279428	769.391	509.922	680.895	1293	1317.75	1539.94
Gimap4	FALSE	11.3838	2.49966	0.599263	4.17122	3.02969e-05	0.000279428	20.3812	22.7757	21.3026	1.12142	1.74884	0.972799
Sdcbp	FALSE	2144.06	-1.03679	0.248558	-4.17122	3.02975e-05	0.000279428	1204.53	1905.56	1086.43	2901.12	3061.34	2705.35
Fgl2	FALSE	152.75	-1.26116	0.302497	-4.16916	3.05728e-05	0.00028176	100.887	86.0414	73.3757	215.313	222.977	217.907
Chek1	FALSE	335.446	-1.10612	0.265457	-4.16687	3.0881e-05	0.000284391	225.213	245.471	156.219	490.061	494.921	400.793
Cables2	FALSE	928.344	1.04393	0.250543	4.16665	3.09107e-05	0.000284456	1271.79	1041.35	1484.08	615.66	591.982	565.196
Pitpna	FALSE	4228.33	1.00795	0.242102	4.16333	3.13641e-05	0.000288416	4914.93	7257.85	4999.81	2788.97	2770.16	2638.23
Ung	FALSE	547.704	-1.06057	0.254799	-4.16238	3.14951e-05	0.000289409	314.89	315.063	415.796	751.352	728.391	760.729
Efhb	FALSE	12.4257	2.45381	0.589582	4.16194	3.15551e-05	0.000289748	31.5909	12.6532	25.2476	2.24284	0.874419	1.9456
Trap1a	FALSE	8594.15	1.11627	0.268251	4.1613	3.16447e-05	0.000290358	8891.31	18858.3	8547.88	4720.06	5340.95	5206.42
AI506816	FALSE	85.9847	-1.42537	0.342569	-4.16081	3.17116e-05	0.000290759	44.8387	36.6941	49.7062	114.385	122.419	147.865
Ifrd2	FALSE	2951.6	-1.01531	0.244185	-4.15796	3.21098e-05	0.00029398	1533.69	2218.1	2032.43	4048.33	3793.23	4083.81
Snx13	FALSE	598.047	1.0391	0.249897	4.15809	3.20914e-05	0.00029398	960.975	752.863	728.235	400.347	374.251	371.609
Ccar2	FALSE	1398.59	-1.11295	0.267722	-4.1571	3.22314e-05	0.000294878	974.223	513.718	1158.23	1775.21	1796.93	2173.23
Abtb1	FALSE	799.485	1.00989	0.242947	4.15685	3.22666e-05	0.000294986	954.86	1035.03	1245.81	449.69	539.517	572.006
Cenpu	FALSE	186.165	-1.27082	0.305731	-4.15667	3.22918e-05	0.000295	118.211	68.327	130.972	252.32	264.075	283.085
Dusp2	FALSE	236.901	1.22685	0.295406	4.15309	3.2802e-05	0.000299443	248.651	437.799	329.796	143.542	130.288	131.328
Crip1	FALSE	5282.29	1.52222	0.366909	4.14877	3.34266e-05	0.000304924	2936.93	19136.6	3419.47	1928.84	2072.37	2199.5
Kalrn	FALSE	4436.84	1.11323	0.268351	4.14842	3.34781e-05	0.000305171	7427.94	3603.62	7605.83	2648.8	2593.53	2741.35
Cul9	FALSE	14.7502	2.35215	0.567147	4.14733	3.36372e-05	0.000306399	21.4003	18.9797	40.2383	2.24284	1.74884	3.8912
Bzw1	FALSE	2680.76	-0.977967	0.235874	-4.14614	3.38123e-05	0.00030777	1974.94	1848.63	1518.01	3506.68	3746.89	3489.43
Tnfaip1	FALSE	398.692	1.09164	0.263368	4.14493	3.39919e-05	0.000309181	484.054	616.209	547.557	266.898	243.963	233.472
4930432K21Rik	FALSE	223.193	-1.18248	0.285447	-4.14254	3.43476e-05	0.00031219	119.23	155.634	122.293	276.991	306.047	358.963
Adcy6	FALSE	5210.35	-1.05539	0.255031	-4.13827	3.49939e-05	0.000317834	3879.57	2027.03	4250.27	6906.83	6343.04	7855.35
Syvn1	FALSE	3024.58	1.0252	0.247815	4.13694	3.51966e-05	0.000319443	4068.09	3098.76	5186.01	1937.82	1914.1	1942.68
Plekha1	FALSE	1489.88	-0.98847	0.239012	-4.13565	3.53957e-05	0.000321018	1127.08	997.068	830.803	2049.96	2019.91	1914.47
Impa2	FALSE	640.174	-1.04342	0.252388	-4.13419	3.56212e-05	0.00032283	384.186	469.432	377.925	903.865	827.2	878.438
Zdhhc18	FALSE	410.644	-1.07574	0.260309	-4.13253	3.58794e-05	0.000324935	263.937	217.634	295.081	562.953	547.386	576.87
Mex3a	FALSE	573.329	-1.02307	0.247585	-4.1322	3.593e-05	0.000325159	373.995	346.696	391.337	793.966	718.772	815.206
Ezh2	FALSE	1746.26	-0.994577	0.240707	-4.1319	3.59781e-05	0.000325359	1125.04	1371.6	960.197	2218.17	2457.12	2345.42
Hyls1	FALSE	301.473	-1.11207	0.269326	-4.12908	3.64211e-05	0.000329128	163.05	226.491	170.421	413.804	445.954	389.12
Asap1	FALSE	494.228	-1.40371	0.340185	-4.1263	3.68647e-05	0.000332658	305.718	103.756	390.548	827.609	742.382	595.353
Tex2	FALSE	684.196	-1.08593	0.263167	-4.12637	3.68537e-05	0.000332658	523.798	307.472	463.924	869.101	889.284	1051.6
Cybrd1	FALSE	16.3086	-2.31865	0.562152	-4.1246	3.71384e-05	0.000334886	5.09531	3.79595	0.788987	31.3998	31.4791	25.2928
Adgrd1	FALSE	78.5657	-1.49112	0.361564	-4.12409	3.72209e-05	0.000335389	45.8578	26.5716	42.6053	114.385	123.293	118.682
Xlr3a	FALSE	51.9901	1.77411	0.430219	4.12373	3.7278e-05	0.000335663	70.3152	122.736	59.174	21.307	13.1163	25.2928
Mybl2	FALSE	1562.51	-1.06473	0.25822	-4.12337	3.73377e-05	0.000335959	1106.7	635.188	1278.95	2102.66	1976.19	2275.38
Cma1	FALSE	419.974	-1.31543	0.319066	-4.12275	3.7438e-05	0.00033662	148.783	421.35	158.586	649.303	581.489	560.332
Fancb	FALSE	174.024	-1.22341	0.297059	-4.11842	3.81486e-05	0.000342764	129.421	88.5721	85.9995	260.17	229.972	250.009
Sun2	FALSE	947.128	-1.04784	0.254474	-4.11766	3.82741e-05	0.000343645	655.256	436.534	740.858	1261.6	1237.3	1351.22
Gm15441	FALSE	88.7992	1.42038	0.345041	4.11655	3.84585e-05	0.000345054	102.925	198.654	97.8343	33.6426	55.9628	43.776
Grap	FALSE	59.651	1.64233	0.399053	4.11557	3.86226e-05	0.000346278	62.1627	129.062	89.9445	23.5498	20.1116	33.0752
Tbx15	FALSE	1873.45	0.989795	0.240713	4.11193	3.92371e-05	0.000351536	2396.83	2989.94	2173.66	1197.68	1236.43	1246.16
Rph3al	FALSE	624.413	-1.02639	0.249718	-4.11019	3.95333e-05	0.000353938	406.605	334.043	472.603	822.001	794.847	916.377
1700052K11Rik	FALSE	65.8641	-1.64593	0.400496	-4.10972	3.96138e-05	0.000354405	30.5718	13.9185	41.8163	119.992	102.307	86.5791
Tfb2m	FALSE	283.277	-1.15081	0.280186	-4.1073	4.00313e-05	0.000357885	211.965	139.185	164.109	374.555	393.489	416.358
Taf10	FALSE	1822.91	-1.09084	0.265695	-4.10562	4.0323e-05	0.000360236	751.048	1680.34	1068.29	2435.73	2629.38	2372.66
Efna4	FALSE	161.811	-1.24536	0.303375	-4.10502	4.04285e-05	0.000360922	80.5058	112.613	85.2105	237.741	220.354	234.445
Chuk	FALSE	765.386	-0.998386	0.243297	-4.10357	4.0682e-05	0.000362926	542.141	514.983	448.933	1066.47	1035.31	984.473
Atg4c	FALSE	216.974	1.16854	0.284793	4.10311	4.07641e-05	0.000363401	312.852	361.88	241.43	134.57	128.54	122.573
Ets2	FALSE	650.211	-1.03369	0.252038	-4.10132	4.10792e-05	0.000365949	451.444	350.492	455.245	834.337	887.535	922.214
Rbm25	FALSE	4818.11	1.38015	0.336577	4.10055	4.12177e-05	0.000366923	3464.81	15550.7	3344.51	2128.46	2302.35	2117.78
Lpin1	FALSE	718.814	1.04409	0.254666	4.09985	4.13425e-05	0.000367772	1104.66	751.597	1084.86	416.047	428.465	527.257
Nasp	FALSE	1624.37	-1.07426	0.26208	-4.09898	4.14978e-05	0.000368892	862.126	1460.17	802.399	2189.01	2192.17	2240.36
Pwwp2b	FALSE	1048.68	1.01487	0.247646	4.09809	4.16581e-05	0.000370055	1257.52	1341.23	1656.87	725.559	652.317	658.585
Laptm4a	FALSE	3075.01	-0.945999	0.230999	-4.09524	4.21726e-05	0.00037436	2143.09	2156.1	1913.29	4088.7	4152.62	3996.26
Calm2	FALSE	7000.89	1.03801	0.253521	4.09438	4.23291e-05	0.000375484	8053.64	14046.3	6782.92	4428.49	4702.63	3991.4
Pnkp	FALSE	874.078	1.05652	0.258249	4.09108	4.29361e-05	0.000380331	947.727	1482.95	1162.97	573.046	528.149	549.632
Xpo7	FALSE	1204.73	-1.10275	0.269544	-4.09117	4.29209e-05	0.000380331	1007.85	477.024	800.032	1633.91	1615.93	1693.64
Map3k15	FALSE	331.343	-1.45345	0.355556	-4.08783	4.35422e-05	0.000385427	221.136	53.1432	250.109	455.297	487.926	520.448
Pqlc2	FALSE	351.643	1.18952	0.291044	4.08708	4.36845e-05	0.000386414	339.347	784.495	386.603	181.67	212.484	205.261
Hspbp1	FALSE	1072.56	1.06208	0.260176	4.08217	4.4617e-05	0.000394384	1045.56	1957.44	1429.64	648.181	670.679	683.878
Nop10	FALSE	1848.5	-0.972344	0.238277	-4.08072	4.48962e-05	0.000396573	1130.14	1515.85	1056.45	2311.25	2660.86	2416.43
Tnpo3	FALSE	1437.64	-1.0264	0.251615	-4.07923	4.51854e-05	0.000398847	1090.4	652.903	1073.02	1934.45	1838.03	2037.04
Fdps	FALSE	3168.13	1.18115	0.289865	4.07484	4.60468e-05	0.000406164	2781.02	7522.3	3367.39	1672.04	1750.59	1915.44
Srxn1	FALSE	1204.55	0.975559	0.239421	4.07466	4.60812e-05	0.000406182	1682.47	1403.23	1752.34	788.359	780.856	820.07
Fgfr3	FALSE	335.576	-1.13957	0.279833	-4.07232	4.65481e-05	0.000410009	244.575	135.389	238.274	465.39	442.456	487.372
Atg101	FALSE	1482.8	1.10181	0.270772	4.06914	4.71861e-05	0.000415337	1368.6	3079.78	1778.38	866.858	911.145	892.057
Susd1	FALSE	1897.51	-1.06085	0.260724	-4.06886	4.72439e-05	0.000415554	1456.24	793.353	1415.44	2534.41	2536.69	2648.93
Kbtbd2	FALSE	1332.27	0.961991	0.236448	4.06851	4.73139e-05	0.000415878	1976.98	1753.73	1600.06	929.658	893.656	839.526
Prg3	FALSE	24.0667	2.05011	0.503934	4.06821	4.73749e-05	0.000416122	26.4956	64.5311	33.1374	4.48568	6.99535	8.75519
Gmfb	FALSE	1323.57	-1.01778	0.250278	-4.06661	4.77026e-05	0.000418708	859.069	1136.25	616.198	1799.88	1895.74	1634.3
Cgn	FALSE	81.1732	1.40059	0.344427	4.06642	4.77418e-05	0.000418759	110.059	129.062	122.293	38.1283	43.7209	43.776
Dlg4	FALSE	864.18	-1.19441	0.293818	-4.06513	4.80056e-05	0.000420779	620.608	250.532	707.721	1120.3	1137.62	1348.3
Parp10	FALSE	1773.26	0.966578	0.237831	4.06413	4.82116e-05	0.000421995	1989.21	2659.69	2461.64	1123.66	1170.85	1234.48
Stk32a	FALSE	34.4642	-1.81988	0.447779	-4.06424	4.81897e-05	0.000421995	14.2669	8.85721	14.9907	62.7996	53.3396	52.5312
Gnal	FALSE	206.473	1.51442	0.37266	4.0638	4.82805e-05	0.000422303	164.069	708.577	112.825	71.7709	97.9349	83.6607
Synj1	FALSE	1099.94	1.00456	0.247314	4.06189	4.8677e-05	0.000425474	1835.33	1196.99	1430.43	719.952	669.805	747.11
Ttc14	FALSE	424.368	-1.03549	0.255039	-4.06012	4.90473e-05	0.000428413	289.413	313.798	216.182	599.96	645.321	481.536
1110007C09Rik	FALSE	1056.04	1.08774	0.268	4.05872	4.93418e-05	0.000430685	1097.53	1963.77	1323.13	733.409	653.191	565.196
Frmd8	FALSE	1506.61	0.964783	0.237744	4.05808	4.94783e-05	0.000431576	1884.24	1763.85	2392.21	972.272	961.861	1065.22
Wrnip1	FALSE	867.272	-0.977154	0.241002	-4.05454	5.02321e-05	0.000437846	563.541	576.984	581.483	1175.25	1185.71	1120.66
Hspd1	FALSE	7145.79	-0.945365	0.233182	-4.05418	5.03096e-05	0.000438218	4787.55	5600.29	4098	9459.18	9700.8	9228.95
Sun1	FALSE	1893.01	-1.03697	0.255848	-4.05309	5.05448e-05	0.000439961	1401.21	794.618	1507.75	2469.37	2394.16	2790.96
Ostf1	TRUE	1543.9	-1.05871	0.261268	-4.0522	5.07381e-05	0.000441337	799.963	1442.46	761.372	2063.41	2157.19	2038.99
Gpr162	FALSE	232.305	1.14892	0.283589	4.05136	5.09211e-05	0.000442622	263.937	327.717	384.236	142.42	136.409	139.11
Srpk1	FALSE	2320.03	-1.03911	0.256597	-4.04958	5.13103e-05	0.000445696	1859.79	1008.46	1658.45	3026.71	3019.37	3347.4
Morc3	FALSE	958.152	0.976717	0.241204	4.04934	5.13632e-05	0.000445847	1378.79	1218.5	1248.18	657.153	664.558	581.734
D030028A08Rik	FALSE	1054.56	0.964389	0.238222	4.04829	5.15936e-05	0.000447228	1458.28	1338.7	1422.54	704.252	675.926	727.654
Trp53cor1	FALSE	28.7879	-1.97016	0.486659	-4.04834	5.15825e-05	0.000447228	5.09531	13.9185	8.67885	58.3139	41.9721	44.7488
Nek6	FALSE	130.577	-1.26229	0.311847	-4.04778	5.17063e-05	0.000447895	78.4677	62.0004	80.4766	178.306	190.623	193.587
Tcam1	FALSE	259.699	-1.15225	0.284707	-4.04715	5.18457e-05	0.000448792	165.088	115.144	191.724	337.548	366.382	382.31
Kif3a	FALSE	828.786	1.18677	0.293342	4.04571	5.2165e-05	0.000451245	862.126	1889.12	815.812	483.332	448.577	473.753
Pla2g4a	FALSE	662.737	1.00701	0.248921	4.04549	5.2214e-05	0.000451358	993.585	833.843	855.261	420.533	452.949	420.249
Cd200r2	FALSE	9.72	2.50652	0.619835	4.04385	5.25806e-05	0.000454214	22.4193	20.245	13.4128	2.24284	0	0
Sept8	FALSE	4148.73	-1.10627	0.273678	-4.04226	5.29396e-05	0.000457	3280.36	1446.26	3180.4	5538.7	5458.12	5988.55
Map4	FALSE	1017.76	-0.984699	0.243633	-4.04173	5.30591e-05	0.000457717	699.076	563.065	757.427	1334.49	1327.37	1425.15
Med6	FALSE	598.304	1.11911	0.276954	4.04079	5.32724e-05	0.000459241	725.572	1185.6	601.997	334.183	361.135	381.337
1110012L19Rik	FALSE	439.033	1.21937	0.301942	4.03843	5.38111e-05	0.000463404	420.872	1002.13	479.704	241.105	232.595	257.792
Chst10	FALSE	78.5789	-1.62639	0.402736	-4.03835	5.38293e-05	0.000463404	37.7053	11.3878	57.596	134.57	115.423	114.79
Tead3	FALSE	118.747	-1.3645	0.337908	-4.03807	5.38926e-05	0.000463631	68.2771	36.6941	85.9995	168.213	171.386	181.913
Parp9	FALSE	1156	0.972414	0.240845	4.03751	5.40214e-05	0.000464421	1690.62	1382.99	1565.35	760.323	780.856	755.865
Nkrf	FALSE	188.017	-1.18476	0.293543	-4.03609	5.43504e-05	0.00046693	124.325	117.674	92.3114	253.441	264.075	276.275
Swsap1	FALSE	490.351	1.07874	0.267578	4.03149	5.54243e-05	0.00047583	665.447	759.189	594.896	291.569	271.07	359.936
AI607873	FALSE	8.38307	2.52844	0.627311	4.03059	5.56359e-05	0.000477319	23.4384	7.59189	18.1467	1.12142	0	0
Rpl15	FALSE	13532.6	-0.971007	0.240993	-4.02919	5.59687e-05	0.000479847	7476.85	11543.5	8190.47	17773.4	18209.8	18001.7
Cbx2	FALSE	348.66	-1.15669	0.287242	-4.0269	5.65176e-05	0.000483891	273.108	118.94	249.32	499.032	413.6	537.958
Fastkd1	FALSE	182.268	-1.17012	0.290575	-4.0269	5.65172e-05	0.000483891	109.04	113.878	102.568	246.713	242.214	279.193
Mtor	FALSE	1975.95	-1.11203	0.276359	-4.02388	5.72482e-05	0.000489812	1524.52	636.454	1611.9	2690.29	2444	2948.55
Sp110	FALSE	891.066	1.07358	0.266851	4.02315	5.7426e-05	0.000490998	963.013	1672.75	1057.24	546.132	525.526	581.734
Acad10	FALSE	188.128	-1.15013	0.285922	-4.02253	5.75775e-05	0.000491958	117.192	111.348	111.247	256.805	267.572	264.601
Gtf2e2	FALSE	1710.62	0.99423	0.247183	4.02225	5.76453e-05	0.000492202	2155.31	2997.53	1785.48	1091.14	1161.23	1073
Brip1os	FALSE	878.929	-1.01434	0.252293	-4.02049	5.80771e-05	0.000495551	661.371	447.922	612.254	1166.28	1189.21	1196.54
Dpagt1	FALSE	1135.6	0.955174	0.23789	4.01519	5.93972e-05	0.000506471	1417.51	1517.11	1600.06	754.716	753.749	770.457
Ptch1	FALSE	421.831	-1.48898	0.37088	-4.01473	5.95138e-05	0.000507121	325.081	46.8167	291.136	607.81	558.754	701.388
Cd22	FALSE	84.7822	1.56583	0.390117	4.01376	5.97601e-05	0.000508874	167.126	58.2045	171.21	37.0069	41.0977	34.048
Cask	FALSE	441.663	-1.04768	0.261179	-4.01134	6.03741e-05	0.000513753	322.023	229.022	296.659	623.51	598.977	579.788
Wwp2	FALSE	2317.42	0.935507	0.233339	4.00921	6.09216e-05	0.000518061	2761.66	3192.39	3252.2	1501.58	1495.26	1701.43
4833419F23Rik	FALSE	20.9215	2.07044	0.516509	4.00853	6.10978e-05	0.000519207	28.5337	37.9595	41.8163	4.48568	7.86977	4.864
Dazap1	FALSE	2410.65	-0.962585	0.24035	-4.00494	6.20336e-05	0.000526636	1684.51	1300.74	1862.01	3160.16	3182.01	3274.44
Sesn1	FALSE	501.885	1.03155	0.257575	4.00485	6.2056e-05	0.000526636	698.057	751.597	595.685	301.662	320.912	343.398
Fam206a	FALSE	507.415	-1.18114	0.295083	-4.00272	6.26189e-05	0.000530337	401.51	168.287	353.466	691.917	715.275	714.035
Rps6	FALSE	23594.1	-1.13459	0.283452	-4.00277	6.26041e-05	0.000530337	9397.78	25001.4	10802.8	31427.8	32884.3	32050.8
Sept2	FALSE	5251.95	0.946239	0.236395	4.00278	6.26019e-05	0.000530337	8259.49	6651.76	6054.68	3479.77	3643.7	3422.31
Fam134b	FALSE	150.985	1.21589	0.30396	4.00017	6.32973e-05	0.00053572	206.869	272.043	167.265	85.228	91.814	82.6879
Syce2	FALSE	994.488	-1.07751	0.269381	-3.99995	6.33563e-05	0.000535858	456.539	966.701	502.584	1333.37	1431.42	1276.31
Iqce	FALSE	455.381	1.06757	0.267047	3.9977	6.39609e-05	0.000540608	678.695	415.023	790.565	281.477	256.205	310.323
Pkdrej	FALSE	35.401	-1.81335	0.453637	-3.99736	6.40516e-05	0.000541009	18.3431	7.59189	13.4128	50.4639	60.3349	62.2592
Rnf208	FALSE	386.934	-1.05015	0.262736	-3.99699	6.41528e-05	0.000541135	226.232	225.226	287.98	571.925	471.312	538.931
Slc30a7	FALSE	837.663	1.05942	0.265051	3.99706	6.41345e-05	0.000541135	1434.84	764.25	1262.38	531.553	511.535	521.42
Efnb1	FALSE	878.677	-1.04667	0.261978	-3.99526	6.46237e-05	0.000544741	603.284	382.125	720.345	1247.02	1131.5	1187.79
Ccdc55	FALSE	1101.35	1.12295	0.281167	3.99388	6.5002e-05	0.000547563	1158.67	2421.81	1083.28	631.36	651.442	661.504
Exoc5	FALSE	769.966	-0.987323	0.247233	-3.99348	6.51095e-05	0.000548099	521.759	622.535	386.603	1092.26	1111.39	885.247
Ifitm1	FALSE	17.1022	-2.20501	0.552353	-3.99203	6.55099e-05	0.0005511	5.09531	1.26532	4.73392	28.0355	32.3535	31.1296
Adcy9	FALSE	668.426	-1.35253	0.338831	-3.99174	6.55895e-05	0.0005514	551.312	125.266	454.456	908.351	940	1031.17
BC028528	FALSE	56.1605	1.66991	0.418403	3.99117	6.5749e-05	0.000552001	40.7625	187.267	44.9722	14.5785	27.9814	21.4016
Il1r1	FALSE	131.835	-1.34549	0.337108	-3.99127	6.57204e-05	0.000552001	90.6965	45.5513	76.5317	173.82	218.605	185.805
Bambi	FALSE	236.883	1.19219	0.298893	3.98868	6.64412e-05	0.00055744	241.518	493.473	279.301	126.721	137.284	143.001
Hipk1	FALSE	5265.91	0.993044	0.249029	3.98766	6.67275e-05	0.000559468	9039.07	4951.18	7395.96	3408	3212.62	3588.66
Ppp1r16a	FALSE	696.015	1.07229	0.269122	3.98438	6.76554e-05	0.000566868	747.991	1213.44	913.646	439.597	384.744	476.672
Impact	FALSE	1061.05	1.01047	0.253618	3.98422	6.77021e-05	0.000566881	1843.48	1117.27	1357.06	722.195	705.656	620.646
Pcyt1b	FALSE	286.027	1.1891	0.29849	3.9837	6.78509e-05	0.000567748	492.207	268.247	457.612	139.056	172.261	186.777
Rbfox2	FALSE	282.872	1.10169	0.276669	3.98198	6.83427e-05	0.000571482	476.921	249.267	453.667	194.006	143.405	179.968
Ing4	FALSE	1047.28	0.978368	0.245786	3.98057	6.87495e-05	0.000574118	1250.39	1643.64	1319.19	654.91	673.303	742.246
Rhob	FALSE	1048.98	0.952643	0.239319	3.98065	6.87282e-05	0.000574118	1290.13	1374.13	1523.53	684.067	710.903	711.116
Tnip1	FALSE	1210.88	0.95261	0.23939	3.97933	6.9111e-05	0.000576753	1616.23	1323.52	1902.25	800.694	744.131	878.438
Pigr	FALSE	10.7643	2.39992	0.603123	3.97916	6.91597e-05	0.000576775	12.2287	30.3676	18.1467	1.12142	1.74884	0.972799
Ffar2	FALSE	118.512	-1.32774	0.333779	-3.97791	6.95247e-05	0.000579377	51.9721	97.4293	47.3392	160.363	182.754	171.213
Gipc2	FALSE	12.2735	2.37888	0.598044	3.97777	6.95641e-05	0.000579377	11.2097	46.8167	11.0458	0	2.62326	1.9456
Efna2	FALSE	151.843	-1.2638	0.317795	-3.97677	6.98563e-05	0.000581425	92.7346	62.0004	101.779	238.863	230.847	184.832
Nadk2	FALSE	4974.59	-0.924403	0.232479	-3.97629	6.99981e-05	0.000582219	3333.35	3897.17	2946.08	6731.89	6684.93	6254.13
Idh3a	FALSE	1603.22	-0.956032	0.240473	-3.97563	7.01919e-05	0.000583444	1083.26	1258.99	890.766	2144.16	2172.06	2070.12
Bod1	FALSE	973.247	0.992986	0.249887	3.97373	7.07548e-05	0.000586181	1088.36	1618.34	1231.61	627.996	633.079	640.102
Coro1a	FALSE	6203.36	1.0496	0.264127	3.97386	7.07186e-05	0.000586181	5804.57	12400.1	7489.85	3733.21	3836.08	3956.37
Lpxn	FALSE	62.7926	1.50004	0.377478	3.97385	7.07197e-05	0.000586181	85.6011	127.797	74.1647	30.2784	29.7302	29.184
Nt5m	FALSE	283.903	-1.09493	0.275527	-3.97394	7.06943e-05	0.000586181	144.707	210.042	176.733	384.647	386.493	400.793
Tmem242	FALSE	820.103	-0.98816	0.248638	-3.97429	7.05907e-05	0.000586181	437.177	656.699	534.144	1011.52	1116.63	1164.44
Mogat2	FALSE	120.476	1.26413	0.318267	3.97192	7.12961e-05	0.000589886	185.469	144.246	189.357	84.1066	60.3349	59.3408
Ube2g1	FALSE	922.044	-0.953607	0.24008	-3.97204	7.12611e-05	0.000589886	666.466	642.78	543.612	1268.33	1318.62	1092.45
S100a10	FALSE	2936.86	1.22227	0.307917	3.96948	7.20287e-05	0.000595554	2622.04	7829.77	2482.94	1501.58	1574.83	1609.98
Hn1	FALSE	4841.97	1.17819	0.296898	3.96834	7.23748e-05	0.000598021	4050.77	11918	5002.96	2680.2	2655.61	2744.27
Tmem107	FALSE	678.945	1.07727	0.271593	3.96649	7.29401e-05	0.000602296	678.695	1319.72	824.491	390.254	410.102	450.406
Dok2	FALSE	2554.09	0.935667	0.235906	3.96627	7.30066e-05	0.000602449	2850.31	3712.43	3600.15	1666.43	1686.75	1808.43
Slc6a8	FALSE	445.456	-1.03489	0.261129	-3.96313	7.39724e-05	0.000610017	271.07	244.206	345.576	595.474	601.6	614.809
Ptger4	FALSE	317.945	-1.09449	0.276199	-3.96268	7.41117e-05	0.000610764	164.069	189.797	239.852	482.211	389.116	442.624
9030624J02Rik	FALSE	2807.43	0.925854	0.233675	3.96214	7.42808e-05	0.000611756	3966.19	3184.8	3985.17	1848.1	1813.54	2046.77
Pex10	FALSE	609.841	0.986655	0.249055	3.96159	7.44515e-05	0.00061276	706.209	874.333	877.353	390.254	410.102	400.793
Arhgef9	FALSE	20.008	-2.06802	0.522423	-3.95852	7.5416e-05	0.000619884	6.11437	6.32658	3.94493	28.0355	45.4698	30.1568
Armc7	FALSE	431.496	1.0399	0.262695	3.95857	7.53997e-05	0.000619884	629.78	473.228	661.96	284.841	274.568	264.601
Gm14204	FALSE	28.5904	1.89311	0.4785	3.95633	7.61087e-05	0.000625168	65.2199	26.5716	51.2841	10.0928	9.61861	8.75519
Gpsm1	FALSE	366.282	-1.16994	0.295897	-3.95387	7.68977e-05	0.000630823	252.727	120.205	297.448	540.525	480.93	505.856
Tia1	FALSE	322.963	-1.04817	0.265092	-3.95399	7.686e-05	0.000630823	216.041	217.634	183.834	474.361	418.847	427.059
Ncf2	FALSE	2326.57	0.949984	0.240432	3.95116	7.77749e-05	0.000637601	2639.37	3827.58	2842.72	1474.67	1583.57	1591.5
Smc2	FALSE	1405.47	-0.963938	0.244063	-3.94954	7.83019e-05	0.000641503	1080.2	1069.19	684.84	1970.34	1948.21	1680.02
Riok1	FALSE	431.919	-1.05259	0.266574	-3.94861	7.86079e-05	0.000643589	239.479	370.737	223.283	577.532	626.958	553.523
Lmbr1l	FALSE	493.497	1.00125	0.253618	3.94788	7.88458e-05	0.000645116	603.284	704.781	687.207	329.698	313.042	322.969
Cltc	FALSE	5600.59	0.999083	0.253097	3.94743	7.89958e-05	0.000645922	9683.12	5647.1	7424.36	3412.48	3619.22	3817.26
Cadm1	FALSE	297.232	1.11167	0.281761	3.94542	7.96593e-05	0.000650923	362.786	576.984	304.549	197.37	188	153.702
Gfer	FALSE	1038.08	-1.09713	0.278105	-3.94504	7.97871e-05	0.000651543	423.929	986.946	577.538	1432.05	1439.29	1368.73
Cmpk2	FALSE	1445.52	1.08279	0.274523	3.94425	8.00499e-05	0.000653264	2350.97	1222.29	2449.8	901.622	905.024	843.417
Pramef8	FALSE	279.021	1.06613	0.270313	3.94404	8.01187e-05	0.0006534	386.224	332.778	428.42	164.849	173.135	188.723
Gbp7	FALSE	2115.58	0.980967	0.248972	3.94007	8.1458e-05	0.000663891	3659.45	2129.53	2763.82	1484.76	1390.33	1265.61
Stk36	FALSE	56.0785	1.56989	0.398461	3.9399	8.15171e-05	0.000663941	111.078	44.286	106.513	23.5498	21.8605	29.184
Prkcd	FALSE	2231.78	0.946956	0.240388	3.93928	8.17269e-05	0.000665218	3077.57	2469.9	3363.45	1419.72	1524.99	1535.08
I830077J02Rik	FALSE	139.279	-1.25052	0.317477	-3.93892	8.18495e-05	0.000665784	109.04	55.6739	74.9537	208.584	188	199.424
Mtfr1	FALSE	730.559	-1.02616	0.260541	-3.93857	8.19689e-05	0.000666323	397.434	635.188	397.649	944.236	994.214	1014.63
Nudt22	FALSE	785.463	1.1062	0.281013	3.93648	8.26863e-05	0.000671719	684.809	1627.2	992.545	481.09	492.298	434.841
Trp53inp1	FALSE	323.63	1.06859	0.271486	3.93606	8.28309e-05	0.000672458	581.884	420.085	336.108	217.556	199.368	186.777
Gstt3	FALSE	355.874	1.03688	0.263453	3.93575	8.29385e-05	0.000672896	411.701	618.739	426.053	205.22	252.707	220.825
Tuba1c	FALSE	4287.21	1.08596	0.275953	3.93533	8.30842e-05	0.000673642	4364.64	8917.94	4643.19	2400.96	2443.13	2953.42
Hdac1	FALSE	962.1	-0.958099	0.243487	-3.93491	8.32284e-05	0.000674376	670.542	552.943	703.776	1162.91	1215.44	1466.98
Vps18	FALSE	3487.36	0.912686	0.231966	3.93456	8.33476e-05	0.000674906	4167.96	4412.15	5207.31	2359.47	2292.73	2484.53
March2	FALSE	918.74	1.10695	0.281494	3.93241	8.4099e-05	0.000680551	883.526	1949.85	1035.15	532.675	533.396	577.843
Ppp2r5d	FALSE	1928.84	-1.02787	0.261548	-3.92997	8.49578e-05	0.000687057	1419.55	744.005	1651.35	2626.37	2349.56	2782.21
Trip6	FALSE	133.08	1.2067	0.307072	3.92968	8.50579e-05	0.000687424	176.298	197.389	192.513	69.5281	75.2	87.5519
Cd276	FALSE	557.886	1.04623	0.266268	3.92921	8.52243e-05	0.000688325	820.344	528.902	945.995	338.669	342.772	370.637
Samd1	FALSE	2265.22	-1.00698	0.256433	-3.92687	8.60574e-05	0.000694607	1400.19	1228.62	1810.72	3400.15	3108.56	2643.1
9330179D12Rik	FALSE	16.4399	-2.15788	0.549712	-3.92547	8.65609e-05	0.000698221	3.05718	6.32658	2.36696	26.9141	37.6	22.3744
Pik3r5	FALSE	290.797	1.12985	0.287856	3.92504	8.67153e-05	0.000699017	449.406	277.104	494.695	160.363	178.381	184.832
Lipt2	FALSE	120.448	-1.29869	0.330888	-3.92485	8.67825e-05	0.000699109	49.934	74.6536	74.1647	201.856	163.516	158.566
Ppp3cc	FALSE	92.0984	-1.32225	0.33696	-3.92406	8.70708e-05	0.000700981	52.9912	41.7554	54.4401	119.992	126.791	156.621
Bin1	FALSE	53.3597	1.64465	0.419291	3.92245	8.76543e-05	0.000704774	45.8578	148.042	61.541	22.4284	21.8605	20.4288
Fcgr2b	FALSE	514.875	0.987348	0.251708	3.9226	8.75992e-05	0.000704774	743.915	631.392	699.042	351.005	341.898	321.997
Nsmce2	FALSE	1090.45	-0.938835	0.239386	-3.92184	8.78737e-05	0.000706086	751.048	792.087	665.905	1408.5	1496.13	1429.04
Exosc10	TRUE	1891.25	-0.966172	0.24662	-3.91766	8.94115e-05	0.000717859	1449.11	921.149	1438.32	2469.37	2392.41	2677.14
Rpl6	FALSE	34135.9	-1.0064	0.256896	-3.91755	8.94533e-05	0.000717859	16778.8	32495.8	18859.1	42491.8	45951.6	48238.2
Kif15	FALSE	1035.46	-0.959165	0.244905	-3.91647	8.98538e-05	0.000720611	780.601	760.454	544.401	1451.12	1383.33	1292.85
Med1	FALSE	1834.93	-0.931586	0.237878	-3.91624	8.99415e-05	0.000720854	1412.42	1146.38	1175.59	2383.02	2412.52	2479.67
Siae	FALSE	569.522	-1.00399	0.256485	-3.9144	9.06285e-05	0.000725896	428.006	303.676	385.814	724.438	741.507	833.689
Grb2	FALSE	5089.38	-0.943231	0.241091	-3.91235	9.14032e-05	0.000731634	3732.82	2697.65	3907.85	6684.79	6769.75	6743.44
Sash3	FALSE	52.4558	1.5674	0.400695	3.9117	9.16501e-05	0.000733142	80.5058	92.368	70.2198	26.9141	17.4884	27.2384
Mblac2	FALSE	106.718	-1.30747	0.334457	-3.90925	9.25846e-05	0.000740145	58.0865	87.3068	33.9264	163.727	176.633	120.627
Grk5	FALSE	326.982	1.11548	0.285363	3.90899	9.26838e-05	0.000740467	523.798	306.206	538.878	181.67	200.242	211.097
Pold4	FALSE	41.6594	-1.70976	0.437453	-3.90845	9.28899e-05	0.000741641	14.2669	15.1838	19.7247	66.1638	91.814	42.8032
Nipal3	FALSE	1697.07	1.00665	0.257571	3.90825	9.29663e-05	0.000741779	2684.21	1426.01	2822.99	1039.56	981.972	1227.67
Zswim1	FALSE	572.086	0.984573	0.252009	3.90689	9.34922e-05	0.000745501	700.095	783.23	819.757	399.226	366.382	363.827
Kifc5b	FALSE	501.816	-1.01479	0.259772	-3.90646	9.36586e-05	0.000746353	358.71	254.328	367.668	688.552	655.814	685.823
Ptk2b	FALSE	2630.94	1.01059	0.258807	3.90481	9.42986e-05	0.000750976	4200.57	2257.32	4299.98	1607	1595.81	1824.97
Krtcap2	FALSE	7528.62	-1.0155	0.260122	-3.90395	9.46339e-05	0.000753168	3438.31	7037.68	4477.5	10262.1	10348.7	9607.37
Nrarp	FALSE	666.064	-0.967884	0.24823	-3.89915	9.65321e-05	0.0007676	391.32	511.187	428.42	883.68	928.633	853.145
Pxylp1	FALSE	196.366	-1.10581	0.283616	-3.89898	9.65996e-05	0.0007676	115.154	118.94	128.605	247.834	280.688	286.976
Uqcrc2	TRUE	3193.07	-0.950454	0.243775	-3.8989	9.66309e-05	0.0007676	2482.43	1706.91	2268.34	4086.46	4313.51	4300.75
Asb11	FALSE	78.6266	1.39976	0.359089	3.89808	9.69588e-05	0.000769718	76.4296	199.92	78.8987	34.764	51.5907	30.1568
Tk2	FALSE	720.406	-0.973326	0.249721	-3.89765	9.71304e-05	0.000770592	408.644	549.147	477.337	906.108	928.633	1052.57
Zc3h13	FALSE	804.981	1.02242	0.262532	3.89444	9.84246e-05	0.000780366	942.632	1446.26	901.812	492.304	500.168	546.713
Cdk18	FALSE	796.802	0.9437	0.242427	3.89272	9.91285e-05	0.000784955	1028.23	981.885	1163.76	550.618	494.047	562.278
Rasgrp2	FALSE	1233.27	-1.08252	0.278081	-3.89283	9.9081e-05	0.000784955	528.893	1260.25	609.887	1596.9	1730.48	1673.21
Mob2	FALSE	944.714	1.00589	0.258456	3.89192	9.94547e-05	0.000787041	1025.18	1784.09	1046.99	571.925	633.079	607.027
Gdf6	FALSE	1371.53	0.951246	0.244489	3.89075	9.9933e-05	0.000790328	1937.24	1498.13	2049.79	898.258	930.382	915.404
C3	FALSE	350.885	-1.01226	0.260204	-3.89024	0.000100144	0.000791497	226.232	216.369	239.852	455.297	452.949	514.611
Pih1d2	FALSE	38.5256	1.92452	0.494976	3.88811	0.00010103	0.000797994	25.4765	154.368	19.7247	12.3356	10.493	8.75519
Fam83d	FALSE	113.339	-1.25047	0.321667	-3.88749	0.000101287	0.000799526	58.0865	60.7351	73.3757	173.82	157.395	156.621
Pcbp2	FALSE	19178.8	-1.16615	0.299999	-3.88718	0.000101414	0.000800024	14759.1	5148.57	15947	25696.2	25746.4	27775.4
Trim46	FALSE	533.169	-1.02598	0.264029	-3.88586	0.00010197	0.000803905	361.767	253.063	424.475	695.281	714.4	750.028
Ehbp1l1	FALSE	4017.37	0.89845	0.231235	3.88544	0.000102146	0.000804785	4852.77	5416.81	5545	2782.24	2651.24	2856.14
Cpne5	FALSE	82.0564	1.34492	0.346225	3.88453	0.000102527	0.00080728	114.135	102.491	145.174	39.2497	44.5954	46.6944
Hmox1	FALSE	1727.19	0.927165	0.238768	3.88313	0.000103122	0.000810949	2019.78	2609.08	2229.68	1140.48	1148.11	1216
Pdlim2	FALSE	884.553	1.00316	0.258338	3.88313	0.000103121	0.000810949	983.394	1417.15	1185.06	619.024	522.903	579.788
Dcaf6	FALSE	471.713	-1.00419	0.258649	-3.88245	0.000103409	0.00081269	331.195	253.063	340.053	594.353	628.707	682.905
Rrp1b	FALSE	523.631	-1.02494	0.26403	-3.8819	0.000103643	0.000814023	407.625	221.43	396.071	718.831	605.972	791.859
Ptrh1	FALSE	127.891	-1.26959	0.327315	-3.87881	0.000104969	0.000823919	52.9912	70.8577	91.5224	188.399	201.116	162.457
Scaf4	FALSE	1934.96	-1.0112	0.260747	-3.87809	0.000105281	0.000825851	1432.8	807.271	1597.7	2753.09	2462.36	2556.52
Bach2	FALSE	121.911	-1.22745	0.316576	-3.87726	0.00010564	0.000828148	73.3724	56.9392	79.6876	169.335	173.135	178.995
Slc25a21	FALSE	463.17	-1.01118	0.260833	-3.87672	0.000105873	0.000829458	277.185	380.86	250.898	629.117	651.442	589.516
Tmem106a	FALSE	64.3691	1.44036	0.371633	3.87574	0.000106299	0.00083228	77.4487	118.94	93.8894	24.6713	32.3535	38.912
5730508B09Rik	FALSE	695.511	-1.02906	0.265696	-3.87306	0.000107475	0.000840859	324.061	693.393	357.411	931.901	1093.9	772.403
Copz2	FALSE	143.66	-1.1758	0.303592	-3.87294	0.000107529	0.000840859	86.6202	103.756	66.2749	208.584	217.73	178.995
Gm14325	FALSE	410.34	-1.07191	0.276854	-3.87176	0.000108052	0.000844424	223.174	370.737	194.091	579.775	571.87	522.393
Irf2	FALSE	845.772	1.08485	0.280353	3.86959	0.00010902	0.000851454	1532.67	659.229	1346.8	512.489	492.298	531.148
Klf13	FALSE	3272.08	0.901011	0.233033	3.86645	0.00011043	0.000861399	4204.65	3969.29	4721.3	2284.33	2244.63	2208.25
Sox12	FALSE	2241.57	-1.08436	0.280448	-3.86652	0.000110397	0.000861399	1576.49	797.149	1940.12	3222.96	3000.13	2912.56
Ccny	FALSE	1687.42	-0.907012	0.234649	-3.8654	0.000110906	0.000864568	1243.25	1114.74	1112.47	2241.72	2250.75	2161.56
Rfxank	FALSE	143.807	1.17195	0.303236	3.86481	0.000111178	0.000866152	187.507	194.859	224.072	86.3494	70.8279	99.2255
Coq4	FALSE	285.869	1.08521	0.280935	3.86284	0.000112077	0.000872612	302.661	511.187	373.191	169.335	174.009	184.832
Ints6	FALSE	716.282	-1.13341	0.293446	-3.86243	0.000112265	0.000873534	547.236	239.145	549.924	1064.23	1001.21	895.948
Adi1	FALSE	1341.55	-0.914224	0.236783	-3.86101	0.000112918	0.000878073	929.384	964.17	855.261	1711.29	1810.92	1778.28
Chd4	TRUE	6516.43	0.965435	0.250132	3.8597	0.000113528	0.000882266	10141.7	5901.43	10241.8	4027.02	4052.93	4733.64
Smo	FALSE	2263.63	-1.31158	0.339853	-3.85927	0.000113728	0.000883278	1611.14	404.901	1929.86	3276.79	3174.14	3184.94
C1d	FALSE	967.352	1.1516	0.298518	3.85771	0.000114454	0.000887919	919.193	2545.81	730.602	494.547	612.968	500.992
Dnajc30	FALSE	196.813	-1.10827	0.287288	-3.85768	0.000114467	0.000887919	112.097	148.042	104.935	256.805	288.558	270.438
Cbfb	FALSE	1503.06	0.916197	0.237552	3.85683	0.000114866	0.000889362	2043.22	2244.67	1645.83	1186.46	1104.39	793.804
Gpr183	FALSE	7.61826	2.4295	0.629918	3.85686	0.000114854	0.000889362	15.2859	17.7144	11.8348	0	0.874419	0
Ngrn	FALSE	899.002	1.07781	0.279435	3.85711	0.000114735	0.000889362	890.66	1880.26	987.022	548.375	535.144	552.55
Akr1c13	FALSE	574.555	1.01929	0.264305	3.8565	0.000115024	0.000890031	629.78	1099.56	624.877	337.548	391.74	363.827
Aplf	FALSE	646.923	-0.955845	0.247934	-3.85524	0.000115618	0.000894082	430.044	450.452	415.796	860.13	809.712	915.404
Tmem175	FALSE	376.504	-1.04633	0.271417	-3.85508	0.000115691	0.000894096	262.918	174.614	287.191	485.575	501.042	547.686
Wfikkn1	FALSE	18.1586	2.04919	0.531925	3.85241	0.000116959	0.000903334	25.4765	34.1635	34.7154	4.48568	5.24651	4.864
Grcc10	FALSE	3764.53	1.17714	0.305596	3.85193	0.000117189	0.000904554	2943.05	9884.64	3596.2	2006.22	2089.86	2067.2
Gtf2e1	FALSE	592.999	0.969802	0.251866	3.85046	0.000117896	0.000909449	885.564	666.821	830.014	390.254	386.493	398.848
Itga6	FALSE	231.483	-1.14199	0.296604	-3.85022	0.000118011	0.000909782	175.279	99.9599	145.963	344.276	347.144	276.275
2310039H08Rik	FALSE	1330.8	-1.11517	0.289923	-3.84643	0.00011985	0.000923332	489.149	1332.38	716.4	1956.88	1931.59	1558.42
Rhog	FALSE	2159.95	-0.897114	0.233241	-3.8463	0.000119916	0.000923332	1361.47	1534.83	1567.72	2771.03	2743.05	2981.63
Ddx3x	FALSE	4924.5	0.936758	0.243732	3.8434	0.000121343	0.000933679	8475.53	5304.2	5908.72	3366.51	3289.56	3202.46
Eif4b	FALSE	21659.4	-0.897522	0.233531	-3.84326	0.000121409	0.000933679	16220.4	11911.7	16819.6	27537.6	26899.8	30567.3
Ppp4r4	FALSE	47.4035	-1.67741	0.43669	-3.84121	0.000122431	0.000940961	9.17155	29.1023	21.3026	89.7137	69.9535	65.1776
E130307A14Rik	FALSE	38.6317	-1.66935	0.434814	-3.83922	0.000123426	0.000948027	20.3812	15.1838	12.6238	51.5854	71.7024	60.3136
Hdc	FALSE	278.423	1.10407	0.287662	3.83809	0.000123997	0.00095183	357.691	321.39	478.915	153.635	199.368	159.539
Ankrd13b	FALSE	916.575	-1.09032	0.284117	-3.83756	0.00012426	0.000953271	592.075	339.104	823.702	1299.73	1234.68	1210.16
Dbf4	FALSE	1576.63	-0.915142	0.238502	-3.83704	0.000124527	0.00095357	1070.01	1308.34	867.096	2082.48	2253.38	1878.48
Sfxn4	FALSE	35.6589	1.70606	0.444627	3.83706	0.000124514	0.00095357	66.239	63.2658	41.8163	15.6999	11.3674	15.5648
Slc13a3	FALSE	15.8405	2.21305	0.576733	3.83721	0.00012444	0.00095357	9.17155	34.1635	42.6053	3.36426	0.874419	4.864
Lgalsl	FALSE	734.465	0.937921	0.244541	3.83543	0.000125344	0.000959234	1100.59	942.66	878.931	524.825	522.028	437.76
Anapc15	FALSE	332.056	-1.08661	0.283436	-3.83371	0.000126225	0.000965055	150.821	307.472	175.944	420.533	477.433	460.134
Klra3	FALSE	38.6564	1.69813	0.442954	3.83365	0.000126258	0.000965055	70.3152	89.8374	26.8255	15.6999	16.614	12.6464
Preb	FALSE	3013.18	0.890265	0.232274	3.83282	0.000126681	0.000967696	3710.4	3745.33	4388.34	2069.02	2054.01	2111.95
Msrb2	FALSE	256.06	1.11049	0.28981	3.83178	0.000127221	0.000971231	272.089	514.983	287.191	132.328	164.391	165.376
Cars2	FALSE	419.417	-1.07719	0.281246	-3.83007	0.000128107	0.000977399	186.488	351.758	260.366	571.925	536.019	609.945
Cotl1	FALSE	3598.05	0.897583	0.23444	3.82862	0.000128862	0.000982565	4220.95	4633.58	5322.5	2500.77	2457.12	2453.4
Wbp1l	FALSE	6906.4	0.890105	0.23251	3.82825	0.000129056	0.000983445	9475.23	7456.5	10248.9	4622.5	4533.86	5101.36
Kif5b	FALSE	3497.56	0.945812	0.247271	3.82501	0.000130769	0.000995893	4386.04	6384.78	3294.02	2409.93	2457.99	2052.61
Ly75	FALSE	136.107	-1.45675	0.38096	-3.8239	0.000131355	0.000999748	108.02	18.9797	84.4216	197.37	188	219.853
Cd226	FALSE	10.2797	2.32899	0.609153	3.82332	0.000131666	0.00100151	20.3812	20.245	17.3577	0	1.74884	1.9456
Mapt	FALSE	64.9581	1.39703	0.365464	3.82262	0.000132044	0.00100377	93.7536	108.817	87.5775	32.5212	34.9768	32.1024
Stx11	FALSE	281.595	-1.06827	0.27948	-3.82234	0.000132193	0.0010043	166.107	151.838	214.604	399.226	397.861	359.936
Fras1	FALSE	21.3633	2.02541	0.530104	3.82079	0.000133026	0.00101002	50.9531	18.9797	41.0273	4.48568	7.86977	4.864
Hspa1l	FALSE	58.3817	-1.45967	0.382083	-3.82029	0.000133293	0.00101143	24.4575	26.5716	34.7154	86.3494	93.5628	84.6335
Slc9a6	FALSE	669.134	0.94002	0.246116	3.81941	0.00013377	0.00101444	970.146	941.395	753.482	501.275	438.958	409.548
Zfp710	FALSE	1257.25	1.01848	0.266716	3.81861	0.000134205	0.00101712	1956.6	1041.35	2164.19	804.059	757.247	820.07
Hspa8	TRUE	23332.3	-0.869825	0.227809	-3.81822	0.000134417	0.00101811	16590.3	15056	17198.3	28812.7	29480.2	32856.3
Pde3b	FALSE	581.5	-0.96566	0.252958	-3.81747	0.000134825	0.00102058	419.853	346.696	392.126	806.302	824.577	699.443
Skil	FALSE	484.089	0.996842	0.261172	3.8168	0.000135193	0.00102276	812.192	599.759	550.713	312.876	323.535	305.459
Mgat5	FALSE	372.822	-1.58118	0.414611	-3.81364	0.000136935	0.00103531	298.585	21.5104	226.439	555.103	509.786	625.51
Hmha1	FALSE	4660.58	0.93382	0.244876	3.81343	0.00013705	0.00103556	6481.23	4395.71	7765.21	3059.24	2946.79	3315.3
Vav1	FALSE	4593.13	0.873018	0.228976	3.8127	0.000137459	0.00103739	5757.7	5948.25	6250.35	3106.34	3088.45	3407.72
Zeb2	FALSE	566.756	0.958409	0.251373	3.8127	0.000137455	0.00103739	871.297	722.495	676.161	388.012	360.261	382.31
Tbc1d23	FALSE	571.86	0.972373	0.255269	3.8092	0.000139417	0.00105154	950.784	654.168	698.253	385.769	355.014	387.174
Prelid2	FALSE	446.707	-1.04859	0.275346	-3.80827	0.000139945	0.00105489	218.079	427.677	226.439	561.832	647.944	598.272
Msh2	FALSE	1665.82	0.925986	0.243272	3.80638	0.000141014	0.0010623	1987.17	2663.49	1973.26	1119.18	1108.76	1143.04
A630072M18Rik	FALSE	121.509	1.22952	0.323237	3.80377	0.000142508	0.00107266	164.069	221.43	137.284	70.6495	65.5814	70.0415
Tmem143	FALSE	245.547	-1.0447	0.274654	-3.80368	0.00014256	0.00107266	159.993	145.511	163.32	316.241	341.898	346.317
Tldc1	FALSE	752.508	0.928363	0.244118	3.80292	0.000142999	0.00107532	1010.91	884.455	1088.8	477.725	461.693	591.462
Dhx38	FALSE	2151.17	0.903218	0.237541	3.80237	0.000143317	0.00107707	2953.24	2214.3	3339.78	1482.52	1350.98	1566.21
S100a13	FALSE	1284.41	1.25088	0.329088	3.80105	0.000144082	0.00108216	916.136	3846.56	1013.85	625.753	677.675	626.483
Fech	FALSE	4455.24	0.889636	0.234135	3.79966	0.000144892	0.0010876	6205.06	5008.12	6310.31	3068.21	3074.46	3065.29
Slc4a7	FALSE	130.948	-1.27521	0.335657	-3.79915	0.000145192	0.0010892	75.4105	115.144	36.2934	181.67	218.605	158.566
Trappc1	FALSE	955.351	1.09585	0.288486	3.79861	0.000145511	0.00109094	929.384	2140.91	961.775	582.017	559.628	558.387
Tmem56	FALSE	183.232	-1.10186	0.290082	-3.79844	0.000145612	0.00109104	135.535	124.001	82.0546	276.991	265.823	214.989
Zfhx2	FALSE	349.106	-1.2028	0.316792	-3.79681	0.000146568	0.00109755	280.242	87.3068	266.677	514.732	448.577	497.1
Chn1	FALSE	189.35	-1.10445	0.290965	-3.79582	0.000147156	0.0011013	137.573	97.4293	114.403	298.298	267.572	220.825
4632415L05Rik	FALSE	311.439	-1.00803	0.265647	-3.7946	0.000147881	0.0011058	227.251	192.328	187.779	442.961	387.368	430.95
Pign	FALSE	546.238	-1.02194	0.269321	-3.79451	0.000147933	0.0011058	448.387	278.369	337.686	700.888	792.224	719.871
Fam117b	FALSE	3244.4	-0.914194	0.240956	-3.79402	0.000148227	0.00110733	2501.8	1809.4	2351.18	4582.13	4342.36	3879.52
Lancl1	FALSE	741.554	-0.986944	0.260145	-3.79383	0.000148342	0.00110753	387.243	635.188	454.456	994.7	976.726	1001.01
Mcmbp	FALSE	989.52	-0.909744	0.239885	-3.79242	0.000149188	0.00111318	735.762	621.27	674.583	1319.91	1246.05	1339.54
Prmt5	TRUE	1890.64	0.891013	0.234956	3.79225	0.000149287	0.00111326	2324.48	2638.18	2467.16	1278.42	1260.04	1375.54
Dpy19l4	FALSE	144.817	-1.41102	0.372194	-3.79109	0.000149986	0.00111781	127.383	25.3063	78.8987	227.648	215.107	194.56
Baz2b	FALSE	391.896	0.979831	0.258479	3.79076	0.000150187	0.00111864	550.293	550.412	476.548	248.955	269.321	255.846
Adam9	FALSE	650.632	0.953339	0.251566	3.78963	0.000150874	0.00112253	980.337	725.026	898.656	437.354	436.335	426.086
Cyp51	FALSE	1363.02	0.98894	0.260961	3.7896	0.000150888	0.00112253	1491.91	2612.88	1445.42	891.529	891.033	845.363
Gm15545	FALSE	43.4925	-1.56545	0.41326	-3.78804	0.000151839	0.00112894	26.4956	15.1838	17.3577	77.378	60.3349	64.2048
Asns	FALSE	6543.01	-0.897108	0.236934	-3.78632	0.000152893	0.0011361	4043.64	5461.1	4073.54	8411.78	8561.44	8706.55
Hgs	FALSE	2534.41	0.89639	0.23689	3.78399	0.000154334	0.00114613	3037.82	3287.29	3649.06	1872.77	1595.81	1763.69
Bub1b	FALSE	1807.55	-0.939582	0.248363	-3.78311	0.000154883	0.00114817	1430.76	894.578	1357.85	2275.36	2270.87	2615.86
Rpl7a	FALSE	30205.7	-1.03819	0.27442	-3.78322	0.000154811	0.00114817	12989	31023	15995.9	39190.3	40200.5	41835.2
Trib2	FALSE	410.875	-0.973965	0.257436	-3.78332	0.000154748	0.00114817	297.566	234.083	284.824	568.56	523.777	556.441
Gstm1	FALSE	632.945	0.930989	0.246113	3.78278	0.000155087	0.001149	796.906	793.353	923.903	429.504	398.735	455.27
Psrc1	TRUE	572.202	-0.946726	0.250325	-3.78199	0.000155578	0.00115196	347.5	384.656	419.741	771.537	700.41	809.369
Vimp	FALSE	1141.34	0.96668	0.255642	3.78138	0.000155963	0.00115413	1243.25	2115.61	1254.49	727.802	778.233	728.627
Specc1	FALSE	948.736	1.0261	0.271478	3.77969	0.000157025	0.0011613	1610.12	738.944	1559.04	567.439	536.893	679.987
Ccdc88c	FALSE	448.906	-1.35274	0.357985	-3.77875	0.000157616	0.00116498	342.405	67.0617	349.521	659.395	616.465	658.585
Wipf1	FALSE	3110.6	0.966566	0.255812	3.77843	0.000157821	0.00116581	5194.16	2750.8	4632.14	2043.23	1959.57	2083.74
Chsy1	FALSE	452.401	-1.03355	0.273582	-3.77786	0.000158183	0.0011678	351.576	201.185	325.851	633.603	615.591	586.598
Phldb3	FALSE	471.424	0.985581	0.260981	3.77644	0.000159084	0.00117376	538.064	702.25	661.171	324.091	286.809	316.16
Zbtb8a	FALSE	215.909	1.06878	0.283091	3.7754	0.000159754	0.00117801	277.185	313.798	297.448	150.27	130.288	126.464
Copb2	FALSE	2231.33	0.89022	0.23585	3.77451	0.000160321	0.0011815	3230.42	2586.3	2957.12	1492.61	1489.14	1632.36
Kpna2	FALSE	2891.41	0.909675	0.241101	3.773	0.000161297	0.0011866	3890.78	4370.4	3181.98	1920.99	1939.46	2044.82
Sh3bp1	FALSE	2144.89	-0.986452	0.26145	-3.77301	0.000161291	0.0011866	1507.19	897.108	1914.08	2884.29	2705.45	2961.2
Timmdc1	FALSE	491.032	-0.948343	0.251346	-3.77306	0.000161258	0.0011866	309.795	356.819	321.118	648.181	683.796	626.483
Rpl14-ps1	TRUE	707.451	-1.05024	0.278371	-3.77281	0.00016142	0.00118681	291.452	712.372	385.025	966.665	1072.04	817.151
Ndel1	FALSE	2065.21	0.950114	0.251861	3.77238	0.000161697	0.00118815	3065.34	1994.14	3228.53	1337.85	1377.21	1388.18
Nuf2	FALSE	690.823	-0.930261	0.246623	-3.77199	0.000161948	0.0011893	518.702	471.963	414.218	919.565	930.382	890.111
Trim24	FALSE	785.549	-0.915347	0.242775	-3.77036	0.000163015	0.00119643	575.77	545.351	485.227	1055.26	1114.88	936.806
Zfp91	FALSE	1868.51	0.902014	0.239259	3.77003	0.00016323	0.00119731	2945.09	2530.63	1914.87	1326.64	1335.24	1158.6
Mfsd11	FALSE	2092.92	0.893704	0.237108	3.76918	0.000163785	0.00120068	2470.2	3181	2591.82	1380.47	1443.67	1490.33
Hspb6	FALSE	47.3797	-1.62365	0.430869	-3.76831	0.000164359	0.00120418	23.4384	6.32658	32.3484	81.8637	58.5861	81.7151
Prrg2	FALSE	384.766	1.03432	0.274523	3.7677	0.000164756	0.00120639	391.32	652.903	533.355	247.834	236.093	247.091
Spr	FALSE	1959.67	1.03718	0.2753	3.76745	0.000164926	0.00120693	1773.17	4156.56	2203.64	1215.62	1232.93	1176.11
Kcnk6	FALSE	608.015	1.0968	0.291157	3.76704	0.000165195	0.00120819	1018.04	451.718	1086.43	377.919	355.014	358.963
Alpk1	FALSE	193.926	1.19114	0.316255	3.76639	0.000165624	0.00121062	380.11	165.756	285.613	99.8064	105.805	126.464
Cep57	FALSE	2444.42	-0.912796	0.242451	-3.76488	0.000166631	0.00121406	1658.01	2061.2	1326.29	3295.86	3242.35	3082.8
Derl2	FALSE	618.26	-0.976887	0.259478	-3.76481	0.000166676	0.00121406	345.462	554.208	340.842	809.666	866.549	792.831
Ecm1	FALSE	480.028	0.996414	0.264662	3.76486	0.000166642	0.00121406	543.16	641.515	758.216	325.212	327.033	285.03
Pef1	FALSE	1209.17	0.89964	0.238915	3.76552	0.0001662	0.00121406	1404.27	1620.87	1742.08	810.787	839.442	837.58
Smad1	FALSE	454.52	0.957206	0.254223	3.76523	0.000166396	0.00121406	652.199	518.779	646.969	298.298	268.447	342.425
Wdr91	FALSE	2284.8	0.874369	0.232247	3.76483	0.000166665	0.00121406	2881.91	2831.78	3219.85	1581.2	1432.3	1761.74
Klhl6	FALSE	565.605	0.94334	0.250659	3.76344	0.000167594	0.00122004	793.849	713.638	746.381	355.49	387.368	396.902
2900041M22Rik	FALSE	72.2341	1.51658	0.403153	3.7618	0.000168695	0.00122734	61.1437	217.634	61.541	32.5212	32.3535	28.2112
Gata3	FALSE	147.226	1.17987	0.31367	3.76151	0.000168891	0.00122806	195.66	235.349	191.724	102.049	69.0791	89.4975
Gtf2b	FALSE	1164.67	0.956021	0.254208	3.76078	0.000169385	0.00123094	1375.73	2038.42	1269.48	779.387	764.242	760.729
Pole	FALSE	891.148	-1.13916	0.303017	-3.75939	0.000170328	0.00123707	739.838	241.675	699.831	1151.7	1131.5	1382.35
Zc3hav1l	FALSE	84.33	-1.3715	0.36485	-3.75906	0.00017055	0.00123797	60.1246	29.1023	43.3943	105.414	125.916	142.029
B3galt4	FALSE	230.78	1.09658	0.291757	3.75855	0.000170901	0.0012398	232.346	430.207	300.604	142.42	147.777	131.328
Rasgrp4	FALSE	410.181	0.993812	0.264462	3.75786	0.00017137	0.00124199	568.636	421.35	671.428	298.298	238.716	262.656
Zdhhc24	FALSE	1007.29	-0.906957	0.241352	-3.75782	0.000171401	0.00124199	678.695	638.984	752.693	1310.94	1350.1	1312.31
Mecom	FALSE	21.5557	1.96836	0.523939	3.75685	0.000172062	0.00124534	47.8959	16.4491	46.5502	5.6071	6.99535	5.8368
Rspry1	FALSE	750.927	-1.07547	0.286259	-3.75697	0.000171983	0.00124534	640.99	275.839	526.254	1036.19	1046.68	979.609
Alkbh4	FALSE	595.819	0.934914	0.248929	3.75574	0.000172829	0.00125017	711.305	780.699	877.353	400.347	365.507	439.705
Gstz1	FALSE	301.354	-1.02518	0.272994	-3.75533	0.000173113	0.0012515	164.069	249.267	172.788	374.555	431.089	416.358
Cpne7	FALSE	521.263	-0.952673	0.253696	-3.75518	0.00017322	0.00125156	307.757	385.921	353.466	675.095	668.931	736.409
Trim67	FALSE	8.22991	2.34028	0.62386	3.7513	0.000175921	0.00127034	22.4193	13.9185	11.0458	1.12142	0.874419	0
Aip	FALSE	1884.55	0.987034	0.263148	3.75088	0.000176218	0.00127102	1939.27	3592.23	2139.73	1211.13	1186.59	1238.37
Fbxl13	FALSE	42.4345	1.76824	0.471405	3.75101	0.000176124	0.00127102	75.4105	63.2658	67.0639	3.36426	19.2372	26.2656
Jade1	FALSE	2992.95	0.913589	0.243585	3.75059	0.000176416	0.00127172	3881.6	4939.79	3069.95	2084.72	2040.89	1940.73
Acsl5	FALSE	4222.96	-0.890016	0.237417	-3.74874	0.000177724	0.00128041	2697.46	3445.45	2633.64	5239.28	5486.1	5835.82
Echs1	FALSE	809.624	-0.988304	0.263652	-3.74852	0.000177884	0.00128083	405.586	798.414	427.631	982.365	1171.72	1072.02
Chordc1	FALSE	2151.36	-0.921056	0.245834	-3.74666	0.000179207	0.00128961	1432.8	1995.4	1028.84	2889.9	3089.32	2471.88
Tmx3	FALSE	623.916	-0.950802	0.253794	-3.74636	0.00017942	0.0012904	426.987	601.025	247.742	884.801	1001.21	581.734
Agrn	FALSE	2501.58	-1.0725	0.28639	-3.74491	0.000180462	0.00129715	1912.78	788.291	2177.6	3317.16	3215.24	3598.38
Ampd2	FALSE	3398.81	-0.914804	0.244333	-3.7441	0.000181045	0.0013006	2437.59	1608.22	3000.52	4284.95	4055.56	5006.03
Arhgef4	FALSE	186.048	-1.08435	0.289748	-3.7424	0.000182274	0.00130868	127.383	89.8374	130.972	252.32	231.721	284.057
Rab20	FALSE	185.367	1.10644	0.295674	3.74209	0.0001825	0.00130955	199.736	318.859	254.843	114.385	115.423	108.954
Pex19	FALSE	437.572	-0.951221	0.254229	-3.7416	0.000182854	0.00131134	296.547	263.186	318.751	569.682	551.758	625.51
Plekhh3	FALSE	160.155	-1.15833	0.309727	-3.73986	0.000184126	0.00131971	86.6202	70.8577	131.761	236.62	205.488	229.581
Prdm9	FALSE	59.5882	-1.42814	0.382071	-3.7379	0.000185561	0.00132909	33.629	20.245	35.5044	84.1066	84.8186	99.2255
Rfx1	FALSE	497.219	0.999728	0.267465	3.73779	0.000185647	0.00132909	741.877	408.697	879.72	348.762	266.698	337.561
Ogfod2	FALSE	1573.15	1.01507	0.271615	3.73718	0.000186096	0.00133155	1482.73	3172.15	1817.82	959.936	974.103	1032.14
Cdc37l1	FALSE	378.849	-0.980454	0.262393	-3.73659	0.000186536	0.00133317	292.471	220.165	236.696	547.253	529.023	447.488
Gid4	FALSE	1811.95	-0.87084	0.233057	-3.7366	0.000186523	0.00133317	1285.04	1264.05	1239.5	2440.21	2353.94	2289
Mfsd5	FALSE	4242.32	0.92893	0.248769	3.7341	0.000188385	0.00134562	4287.19	7300.87	5360.37	2758.7	2797.27	2949.53
Abr	FALSE	538.199	1.01562	0.272148	3.73187	0.000190061	0.00135677	866.202	447.922	893.133	351.005	313.916	357.017
Slc4a11	FALSE	164.423	-1.21835	0.326482	-3.73174	0.000190162	0.00135677	116.173	54.4086	116.77	200.734	238.716	259.737
Ikzf1	FALSE	3460.26	-1.03836	0.278449	-3.72906	0.000192192	0.00137048	3058.2	1238.74	2530.28	4676.32	4574.96	4683.06
Nsf	FALSE	1238.14	0.965621	0.25896	3.72885	0.000192359	0.00137088	1916.85	1213.44	1854.12	725.559	830.698	888.166
Bcat2	FALSE	1796.73	1.01674	0.272741	3.72784	0.000193126	0.00137557	1704.89	3695.99	2004.03	1092.26	1114.88	1168.33
AU022793	FALSE	14.2359	2.10031	0.563543	3.72698	0.000193787	0.0013795	26.4956	27.8369	21.3026	3.36426	3.49768	2.9184
Gip	FALSE	77.9606	1.6384	0.439674	3.7264	0.000194234	0.00138189	38.7243	275.839	67.8528	26.9141	25.3581	33.0752
Ktn1	FALSE	1542.26	-0.898546	0.241325	-3.72338	0.000196572	0.00139773	1051.67	1281.76	866.307	2043.23	2086.36	1924.2
Mtmr6	FALSE	686.831	-0.992228	0.266534	-3.7227	0.000197104	0.00140072	587.998	321.39	455.245	967.786	946.121	842.444
Hscb	FALSE	1017.29	-0.912015	0.24519	-3.71963	0.000199514	0.00141705	609.399	850.292	635.134	1299.73	1375.46	1333.71
Clec4d	FALSE	57.9713	1.6803	0.451783	3.71925	0.000199813	0.00141757	62.1627	178.409	41.8163	16.8213	17.4884	31.1296
Lrrc57	FALSE	426.347	0.962803	0.25886	3.71939	0.000199702	0.00141757	640.99	514.983	553.869	274.748	289.433	284.057
Extl2	FALSE	388.947	0.956219	0.257251	3.71707	0.000201547	0.00142906	496.283	540.29	519.153	260.17	257.079	260.71
Nol8	FALSE	941.941	0.905598	0.243741	3.71542	0.000202869	0.00143762	1272.81	1441.19	1012.27	656.031	667.182	602.163
Rfesd	FALSE	612.921	1.11053	0.298989	3.71427	0.000203788	0.00144331	579.846	1577.85	472.603	317.362	403.982	325.888
Eef2kmt	TRUE	572.671	1.12482	0.302875	3.7138	0.000204168	0.00144519	531.95	1353.89	558.602	315.119	325.284	351.181
Cyth3	FALSE	2044.97	0.877749	0.236398	3.713	0.000204814	0.00144894	2924.71	2223.16	2875.86	1406.26	1346.61	1493.25
Pbxip1	FALSE	1905.31	0.938577	0.25283	3.71229	0.000205393	0.00145222	2002.46	3383.45	2250.98	1279.54	1273.15	1242.26
BC005624	FALSE	864.189	0.965141	0.260017	3.71184	0.00020576	0.00145318	999.699	1496.87	983.866	534.918	549.135	620.646
Map2k3	FALSE	2399.36	0.901212	0.242794	3.71184	0.00020576	0.00145318	2717.84	3840.23	2926.35	1584.57	1597.56	1729.64
Slc36a1	FALSE	682.41	1.0567	0.284751	3.71096	0.000206473	0.0014574	1176	479.554	1190.58	431.747	376.875	439.705
Psmb10	FALSE	2303.99	1.21206	0.326784	3.70907	0.000208024	0.00146752	1541.84	6656.82	2051.37	1090.02	1198.83	1285.07
Cyth2	FALSE	2062.42	0.943349	0.254397	3.70817	0.000208759	0.00147187	2139.01	3660.56	2478.21	1353.55	1341.36	1401.8
Eif4g1	FALSE	7716.42	0.884775	0.238626	3.70778	0.000209081	0.00147331	11065	7550.14	11804.8	5268.43	4999.05	5611.11
Slc5a6	FALSE	1186.05	0.920584	0.248338	3.70699	0.000209741	0.00147714	1607.06	1185.6	1928.28	769.295	773.861	852.172
Tmem120b	FALSE	136.555	-1.13547	0.306343	-3.70654	0.00021011	0.0014789	84.5821	72.123	89.9445	170.456	177.507	224.717
Rpl27a	FALSE	27061.1	-1.03616	0.279565	-3.70633	0.000210283	0.00147929	11637.7	28763.1	13628.2	35977.4	36050.5	36309.7
Tbc1d8b	FALSE	511.739	0.954081	0.257468	3.70563	0.000210863	0.00148254	823.402	742.74	489.961	362.219	351.516	300.595
Ccdc9	FALSE	3057.18	0.981664	0.264928	3.7054	0.000211059	0.00148309	2995.02	5990	3466.02	1831.28	1925.47	2135.29
Sh3pxd2b	FALSE	1543.11	-1.12172	0.302809	-3.70439	0.000211904	0.00148819	1233.06	385.921	1346.01	2069.02	1869.51	2355.15
Mpst	FALSE	2860.43	-0.96643	0.261057	-3.70199	0.000213912	0.00150145	1329.87	2683.73	1791.79	3872.27	3914.77	3570.17
Myo1e	FALSE	16.2342	2.06679	0.558453	3.70092	0.000214821	0.00150699	42.8006	20.245	22.8806	2.24284	4.37209	4.864
St6galnac3	FALSE	1019.88	0.910197	0.245972	3.7004	0.000215259	0.00150922	1553.05	1081.84	1405.97	688.552	668.056	721.817
Kif11	FALSE	1569.54	-0.899393	0.243113	-3.69949	0.000216033	0.0015138	1298.28	1057.8	896.289	2046.59	2123.09	1995.21
Tprgl	FALSE	2656.73	1.00433	0.271491	3.69933	0.000216169	0.00151391	2484.47	5659.76	2803.27	1638.4	1726.98	1627.49
Osm	FALSE	654.517	-0.927804	0.250871	-3.69834	0.000217018	0.00151816	372.976	502.33	458.401	861.251	868.298	863.846
Racgap1	FALSE	3253.15	-0.86295	0.233333	-3.69836	0.000217001	0.00151816	2457.98	1994.14	2387.47	4117.86	4116.76	4444.72
Parpbp	FALSE	125.102	-1.16787	0.315834	-3.69773	0.000217536	0.00152093	91.7155	62.0004	69.4308	177.184	172.261	178.022
Arhgdib	TRUE	9533.81	0.896075	0.242379	3.697	0.000218162	0.00152446	10655.3	15977.1	11058.4	6041.09	6514.42	6956.49
Cdr2	FALSE	685.986	0.913443	0.247093	3.69675	0.000218375	0.0015251	865.183	947.721	899.445	496.789	439.833	466.944
Plek	FALSE	9993.32	0.870708	0.235742	3.69347	0.000221211	0.00154405	15143.3	13099.8	10920.4	6821.6	7127.39	6847.53
Cep192	FALSE	1265.6	-1.0116	0.274	-3.69196	0.000222534	0.00155242	1115.87	512.453	882.876	1721.38	1720.86	1640.14
Mlec	FALSE	12431.2	0.856381	0.232095	3.68979	0.000224442	0.001564	17226.2	13227.6	18062.3	8476.82	8271.13	9323.31
Sapcd2	FALSE	383.224	-0.969445	0.262738	-3.68978	0.000224444	0.001564	225.213	249.267	287.98	529.311	503.665	503.91
Agtpbp1	FALSE	336.115	-0.989516	0.268223	-3.68915	0.000225006	0.00156705	252.727	188.532	220.916	437.354	459.944	457.216
Gltscr2	TRUE	7892.24	-0.962802	0.261071	-3.6879	0.000226115	0.0015739	3736.9	7657.69	4703.15	10219.5	10415.2	10621
Tap2	FALSE	3830.62	0.974297	0.264201	3.68771	0.000226281	0.00157418	3588.11	7352.75	4628.98	2532.17	2471.11	2410.6
Fam57a	FALSE	45.1577	-1.68368	0.456855	-3.68538	0.000228361	0.00158777	21.4003	6.32658	26.8255	65.0424	90.0652	61.2864
Banf1	FALSE	4715.56	-0.908258	0.246495	-3.68469	0.000228984	0.00159122	2492.62	4312.19	2991.84	6167.81	6470.7	5858.2
Egln3	FALSE	759.199	-0.897976	0.24382	-3.68294	0.000230559	0.00160127	558.446	464.371	543.612	989.093	937.377	1062.3
Slc40a1	FALSE	484.255	0.949873	0.257923	3.68277	0.000230711	0.00160144	723.534	602.29	609.098	303.905	351.516	315.187
Kxd1	FALSE	1340.35	-0.911785	0.247601	-3.68248	0.000230973	0.00160237	767.353	1118.54	873.408	1689.98	1700.74	1892.09
Ncor2	FALSE	3663.63	-1.18839	0.322888	-3.68051	0.000232769	0.00161394	2882.92	752.863	3209.6	5422.07	4651.91	5062.45
Mospd3	FALSE	1837.01	-0.88979	0.241772	-3.68028	0.000232976	0.00161448	1176	1136.25	1504.6	2505.25	2357.43	2342.5
Prss41	FALSE	85.0687	-1.2664	0.344195	-3.67931	0.00023387	0.00161978	48.9149	44.286	48.1282	103.171	118.047	147.865
Gzmm	FALSE	89.4645	1.33494	0.36299	3.67761	0.000235426	0.00162966	90.6965	197.389	109.669	50.4639	42.8465	45.7216
Ntng2	FALSE	642.125	-1.08006	0.293733	-3.677	0.000235993	0.00163268	420.872	236.614	572.804	908.351	898.903	815.206
Tmcc3	FALSE	407.406	-0.942936	0.256505	-3.6761	0.000236829	0.00163757	292.471	263.186	265.099	543.889	553.507	526.284
Scnn1a	FALSE	49.787	-1.48924	0.405168	-3.6756	0.000237294	0.00163988	18.3431	20.245	32.3484	67.2852	86.5675	73.9327
Acadm	FALSE	1339.26	0.904874	0.246216	3.67513	0.000237728	0.00164197	1626.42	2190.26	1488.03	924.051	913.768	893.03
Cdnf	FALSE	34.3708	-1.63196	0.444107	-3.67469	0.000238135	0.00164388	13.2478	21.5104	9.46784	47.0997	68.2047	46.6944
Celf5	FALSE	32.761	-1.75106	0.476577	-3.67424	0.000238558	0.00164589	14.2669	3.79595	18.9357	59.4353	52.4651	47.6672
Prdx2	FALSE	13987.1	1.07525	0.292664	3.67402	0.000238766	0.00164642	11284.1	33999	14030.5	7608.84	8312.23	8688.07
Kctd10	FALSE	1055.89	0.994695	0.270843	3.67259	0.000240107	0.00165476	1614.19	849.027	1854.12	698.645	637.451	681.932
Tmem42	TRUE	198.796	-1.07855	0.293689	-3.67244	0.000240245	0.0016548	104.963	159.43	110.458	281.477	272.819	263.629
Zfp260	FALSE	460.585	0.929952	0.253293	3.67146	0.000241173	0.00166028	709.267	578.249	544.401	336.426	304.298	290.867
B9d2	FALSE	1725.59	0.967023	0.26367	3.66755	0.00024489	0.00168101	1554.07	3336.64	2117.64	1058.62	1145.49	1141.09
Cand2	FALSE	277.84	-1.14957	0.313425	-3.66776	0.000244689	0.00168101	209.927	77.1842	228.806	388.012	350.642	412.467
Crocc	FALSE	144.198	-1.1119	0.303176	-3.66751	0.000244921	0.00168101	86.6202	83.5108	93.8894	186.156	219.479	195.533
Rnh1	FALSE	2658.71	0.949172	0.258766	3.66807	0.000244386	0.00168101	2585.36	4909.42	3220.64	1705.68	1721.73	1809.41
Rpl27	FALSE	30843.9	-0.896898	0.244534	-3.66778	0.000244667	0.00168101	16803.3	28087.5	19501.4	39110.7	40622	40938.3
Rpl37	FALSE	23896.1	-0.934128	0.254708	-3.66744	0.000244987	0.00168101	12499.8	23662.7	13231.3	28666.9	32403.3	32912.7
Adck3	FALSE	208.542	1.03779	0.283005	3.66704	0.000245377	0.00168275	256.803	268.247	328.218	133.449	130.288	134.246
Mapkapk3	FALSE	3450.4	0.868626	0.236912	3.66645	0.000245941	0.0016857	4509.35	3611.21	5409.29	2366.2	2284.86	2521.5
Zbtb7a	TRUE	4855.24	0.866268	0.236285	3.6662	0.000246184	0.00168645	6766.57	5195.38	7037.76	3624.43	3274.7	3232.61
Clasrp	FALSE	671.554	-0.907496	0.247557	-3.6658	0.000246562	0.00168812	423.929	499.8	455.245	900.501	866.549	883.302
Glg1	FALSE	1318.85	-0.877724	0.239466	-3.66534	0.000247015	0.00169029	848.878	1026.17	876.564	1721.38	1692	1748.12
Mmp27	FALSE	52.7424	-1.42714	0.389416	-3.66482	0.000247509	0.00169189	25.4765	25.3063	27.6145	87.4708	79.5721	71.0143
Nbeal2	FALSE	1094.68	1.0238	0.279369	3.66467	0.000247654	0.00169189	1712.02	813.598	1997.71	725.559	639.2	679.987
Ptpn7	TRUE	3496.73	0.861631	0.235113	3.66476	0.000247574	0.00169189	4204.65	5085.3	4360.73	2468.25	2348.69	2512.74
Tgfa	FALSE	352.698	-1.01231	0.276256	-3.6644	0.000247921	0.0016928	268.013	153.103	271.411	497.911	435.461	490.291
Taf1d	TRUE	5852.26	-1.14848	0.313598	-3.66227	0.00024999	0.001706	2153.28	7777.89	1750.76	7975.54	8851.74	6604.33
Cops7b	FALSE	648.233	-0.908141	0.248018	-3.6616	0.000250647	0.00170871	449.406	387.186	494.695	816.394	835.07	906.649
H6pd	FALSE	336.754	-1.12857	0.30822	-3.66158	0.00025066	0.00170871	246.613	98.6946	287.191	501.275	427.591	459.161
Sh2d3c	FALSE	53.8933	1.48412	0.405395	3.66092	0.000251312	0.00171223	103.944	50.6126	93.1004	22.4284	27.9814	25.2928
Aldh6a1	FALSE	105.007	-1.20385	0.328957	-3.65959	0.000252623	0.00171929	75.4105	55.6739	52.0731	148.028	145.154	153.702
Tstd1	FALSE	50.1254	1.46472	0.400238	3.65963	0.000252579	0.00171929	61.1437	102.491	64.6969	14.5785	30.6047	27.2384
BC020402	FALSE	132.133	1.14427	0.312749	3.65875	0.000253451	0.00172399	146.745	242.941	165.687	78.4995	100.558	58.368
Cmip	TRUE	5294.83	0.848697	0.232012	3.65798	0.000254206	0.00172819	6403.78	7586.83	6604.61	3684.99	3647.2	3841.58
Prr7	FALSE	486.489	1.17158	0.320392	3.65672	0.000255466	0.00173581	372.976	1131.19	591.74	318.483	271.07	233.472
Fam162a	FALSE	1940.81	-1.05556	0.288853	-3.6543	0.000257882	0.00175128	844.802	2089.04	908.124	2633.1	2564.67	2605.16
Acbd6	FALSE	3184.27	-0.944449	0.25858	-3.65244	0.000259756	0.0017621	1545.92	3040.55	1940.91	4351.11	4416.69	3810.45
Slc19a1	FALSE	743.685	-0.91966	0.251784	-3.65257	0.000259626	0.0017621	410.682	559.269	552.291	987.972	946.996	1004.9
A730046J19Rik	FALSE	19.2152	1.9038	0.521339	3.65175	0.000260456	0.00176589	40.7625	29.1023	27.6145	6.72852	5.24651	5.8368
Cnot8	FALSE	1834.17	0.899738	0.246483	3.6503	0.000261936	0.00177497	2160.41	2943.12	2142.1	1153.94	1225.06	1380.4
Mboat7	FALSE	2875.65	0.944458	0.258748	3.65011	0.000262131	0.00177533	4195.48	2425.61	4968.25	1931.09	1790.81	1942.68
Sync	FALSE	33.1295	-1.7698	0.48494	-3.64952	0.000262733	0.00177845	15.2859	2.53063	18.9357	51.5854	55.9628	54.4768
Nudt14	FALSE	437.936	1.16607	0.319555	3.64902	0.000263238	0.00178091	332.214	1126.13	444.988	243.348	247.461	233.472
Zfand2a	FALSE	465.512	0.965523	0.264635	3.64851	0.000263761	0.00178348	726.591	421.35	729.024	290.448	266.698	358.963
Art4	FALSE	159.21	1.07748	0.295563	3.64552	0.000266856	0.00180343	217.06	220.165	220.127	88.5922	102.307	107.008
Cep295	FALSE	1108.25	-1.04024	0.285422	-3.64459	0.000267822	0.00180899	994.604	402.37	780.308	1483.64	1503.13	1485.46
Cd80	FALSE	11.9879	2.14899	0.58976	3.64385	0.000268592	0.00181321	21.4003	24.041	19.7247	1.12142	1.74884	3.8912
Ggps1	FALSE	292.359	-1.0907	0.299342	-3.64366	0.00026879	0.00181358	256.803	107.552	190.935	399.226	389.116	410.521
Snx32	FALSE	59.316	-1.38266	0.379524	-3.64315	0.000269321	0.00181618	27.5147	26.5716	37.0824	81.8637	95.3117	87.5519
Atp11b	FALSE	1165.73	-1.00715	0.276686	-3.64004	0.000272593	0.00183725	1101.61	502.33	711.666	1627.18	1686.75	1364.84
Prkar1a	FALSE	5181.59	0.854267	0.234726	3.63943	0.000273246	0.00184067	6100.1	7981.61	6136.74	3608.73	3670.81	3591.57
Pbk	FALSE	869.828	-0.89024	0.244679	-3.6384	0.000274342	0.00184706	642.009	660.495	503.373	1131.51	1181.34	1100.24
Tnks1bp1	FALSE	824.894	-0.972048	0.26729	-3.63667	0.000276181	0.00185745	573.732	351.758	741.647	1072.08	1046.68	1163.47
Wdfy1	FALSE	1816.06	0.847696	0.233093	3.63674	0.000276115	0.00185745	2392.76	2414.22	2250.19	1273.93	1340.48	1224.75
Mgst3	FALSE	555.279	1.05917	0.291344	3.63547	0.000277476	0.00186316	532.969	1199.52	587.006	327.455	329.656	355.072
Mtss1l	FALSE	315.92	-1.17051	0.321962	-3.63557	0.000277365	0.00186316	229.289	75.9189	280.09	449.69	392.614	467.916
Phyhip	FALSE	15.6198	-2.00667	0.551956	-3.63557	0.00027737	0.00186316	4.07625	5.06126	3.15595	34.764	26.2326	20.4288
Hamp2	FALSE	249.363	1.17173	0.322484	3.63347	0.000279633	0.00187664	252.727	583.31	238.274	153.635	132.037	136.192
Col4a2	FALSE	37.8663	1.59462	0.439193	3.63078	0.000282562	0.00189528	52.9912	44.286	81.2656	15.6999	18.3628	14.592
Fam136a	FALSE	549.014	-0.931542	0.256616	-3.6301	0.000283309	0.00189928	340.366	461.84	317.173	734.531	739.758	700.415
Htr2a	FALSE	27.3955	1.81548	0.500144	3.62992	0.000283504	0.00189957	73.3724	8.85721	55.2291	10.0928	6.12093	10.7008
Ap3m2	FALSE	219.047	1.02547	0.282543	3.62942	0.000284056	0.00190225	300.623	254.328	337.686	161.485	125.916	134.246
Zic2	FALSE	10.2558	-2.20233	0.606875	-3.62896	0.000284562	0.00190462	2.03812	0	2.36696	20.1856	17.4884	19.456
Ptrf	FALSE	384.53	0.937908	0.258465	3.62876	0.00028479	0.00190513	491.188	511.187	527.832	246.713	241.34	288.921
Fkbp3	FALSE	577.597	-0.913597	0.251851	-3.62754	0.000286139	0.00191314	387.243	485.881	314.806	786.116	819.331	672.204
2810408I11Rik	FALSE	143.873	-1.20049	0.330991	-3.62694	0.000286801	0.0019145	60.1246	139.185	59.963	191.763	209.861	202.342
Fam227a	FALSE	15.0362	2.04766	0.56453	3.62719	0.000286527	0.0019145	26.4956	29.1023	23.6696	3.36426	1.74884	5.8368
Stk26	FALSE	125.064	-1.20127	0.331201	-3.62701	0.000286727	0.0019145	87.6393	43.0207	89.1555	191.763	170.512	168.294
Prmt3	FALSE	939.165	-0.873524	0.2409	-3.62609	0.000287748	0.0019198	711.305	663.025	587.795	1277.3	1197.08	1198.49
Tcf7l2	FALSE	172.883	1.15436	0.318388	3.62564	0.000288242	0.00192207	221.136	397.309	123.082	114.385	108.428	72.9599
Vps54	FALSE	939.287	0.905486	0.249788	3.62502	0.000288939	0.0019257	1472.54	1065.4	1175.59	661.638	693.414	567.142
Kdr	FALSE	33.8653	1.65369	0.456275	3.62433	0.000289709	0.00192922	63.1818	37.9595	60.752	10.0928	16.614	14.592
Slc46a3	FALSE	769.91	0.880461	0.242934	3.62427	0.000289775	0.00192922	1035.37	931.272	1053.3	536.039	525.526	537.958
Gm17296	FALSE	99.1884	-1.46142	0.403369	-3.62303	0.000291174	0.00193545	76.4296	8.85721	67.0639	165.97	116.298	160.512
Kbtbd3	FALSE	261.304	1.23375	0.340504	3.6233	0.000290866	0.00193545	229.289	775.638	164.898	130.085	152.149	115.763
Rps6ka3	FALSE	1023.08	0.964531	0.266214	3.62314	0.000291052	0.00193545	1932.14	981.885	1230.82	670.61	665.433	657.612
Acox3	FALSE	699.813	0.961584	0.265545	3.62118	0.000293266	0.00194735	1067.98	649.107	1104.58	431.747	459.07	486.4
Il12rb2	FALSE	49.488	-1.50448	0.415467	-3.62117	0.000293274	0.00194735	22.4193	13.9185	33.1374	85.228	76.0744	66.1504
Cpped1	FALSE	794.127	0.875345	0.241831	3.61966	0.000294989	0.0019577	1120.97	916.088	1073.81	582.017	502.791	569.088
Atg14	FALSE	384.485	1.00263	0.277006	3.61952	0.000295148	0.00195772	602.265	364.411	599.63	236.62	250.084	253.901
Rfc3	TRUE	1202.62	0.874754	0.241844	3.61702	0.000298016	0.00197569	1414.46	1923.28	1384.67	825.366	877.042	790.886
LOC100504703	FALSE	221.871	1.2339	0.341305	3.61523	0.000300076	0.0019883	175.279	630.127	181.467	98.685	125.042	120.627
Ebp	FALSE	1647.5	1.1147	0.308391	3.61457	0.000300845	0.00199234	1321.72	4219.83	1544.05	917.322	927.759	954.316
Acadl	FALSE	36.7292	1.58957	0.439958	3.61299	0.000302684	0.0020003	40.7625	88.5721	44.1832	16.8213	18.3628	11.6736
Gm11538	FALSE	231.594	1.00814	0.279013	3.61325	0.000302379	0.0020003	302.661	318.859	317.173	156.999	163.516	130.355
Itm2b	FALSE	2944.58	0.841417	0.232862	3.61337	0.000302239	0.0020003	3590.15	4327.38	3519.67	2113.88	2139.7	1976.73
Tcea1	FALSE	1279.95	-0.870032	0.2408	-3.61309	0.000302572	0.0020003	1046.58	933.803	707.721	1702.32	1804.8	1484.49
Ptprv	FALSE	324.466	-1.02314	0.283254	-3.6121	0.000303733	0.00200617	243.556	125.266	267.466	426.14	388.242	496.128
Map3k12	FALSE	220.855	1.1376	0.314984	3.6116	0.000304316	0.00200897	396.415	154.368	388.97	123.356	118.047	143.974
Eif3b	FALSE	8080.3	0.826093	0.228821	3.61021	0.000305949	0.00201762	9737.13	10383.2	11109.7	5791.02	5549.06	5911.7
Itpa	FALSE	1289.06	0.864125	0.23935	3.6103	0.000305839	0.00201762	1596.87	1782.83	1652.14	881.437	847.312	973.772
Tprn	FALSE	801.432	-0.928426	0.257329	-3.60794	0.000308641	0.0020343	508.512	416.289	719.556	1060.86	1018.7	1084.67
Rad54l	FALSE	316.368	-0.979522	0.271605	-3.60643	0.000310443	0.00204511	236.422	154.368	237.485	421.654	389.116	459.161
Dhx33	FALSE	544.692	-0.96772	0.268402	-3.60549	0.000311568	0.00205144	464.692	275.839	351.888	693.038	733.638	749.055
Dusp8	FALSE	490.329	0.930141	0.258097	3.60384	0.000313552	0.00206234	556.407	730.087	664.327	346.519	340.149	304.486
Jtb	FALSE	2510.03	1.10997	0.307993	3.60388	0.000313504	0.00206234	1967.81	6558.13	2283.33	1450	1450.66	1350.25
Mepce	FALSE	2736.27	0.892001	0.24753	3.60361	0.000313826	0.00206306	2891.08	4522.24	3397.38	1787.54	1796.93	2022.45
Lypla2	FALSE	3523.32	0.914735	0.253902	3.60271	0.00031492	0.00206917	3438.31	5871.06	4716.56	2489.55	2371.42	2253
C130036L24Rik	FALSE	232.386	1.43231	0.397602	3.60236	0.000315338	0.00207083	125.345	852.822	131.761	107.656	97.9349	78.7967
Fam35a	FALSE	109.051	-1.1781	0.327115	-3.60148	0.00031641	0.00207678	84.5821	56.9392	52.0731	159.242	156.521	144.947
1700102P08Rik	FALSE	60.0608	1.50714	0.418576	3.60064	0.00031743	0.00208238	71.3343	146.777	60.752	23.5498	20.9861	36.9664
Endov	FALSE	570.472	-0.947611	0.263216	-3.60013	0.000318056	0.0020854	423.929	279.635	451.3	730.045	752.875	785.049
Itpripl1	FALSE	430.674	-0.926253	0.257294	-3.59997	0.000318251	0.00208559	315.909	236.614	324.273	568.56	522.903	615.782
Aplp1	FALSE	167.897	-1.14069	0.316896	-3.59957	0.000318744	0.00208773	112.097	58.2045	137.284	257.927	214.233	227.635
Cks1b	FALSE	2614.1	-1.01514	0.282062	-3.59898	0.000319473	0.00209142	1182.11	2836.84	1256.86	3441.64	3502.05	3465.11
Stk38l	FALSE	350.208	0.956215	0.265716	3.59864	0.000319889	0.00209304	510.55	447.922	443.41	213.07	234.344	251.955
Slc27a6	FALSE	45.9954	-1.56324	0.434416	-3.59848	0.000320085	0.00209324	28.5337	7.59189	26.0366	71.7709	69.0791	72.9599
4930486L24Rik	FALSE	7.02881	2.27397	0.632038	3.59783	0.000320882	0.00209626	5.09531	29.1023	7.10088	0	0.874419	0
Fmr1	FALSE	1543.39	0.859633	0.238926	3.5979	0.000320794	0.00209626	2452.88	1828.38	1749.97	1165.16	1118.38	945.561
Spi1	FALSE	9892.27	0.883337	0.245572	3.59706	0.000321838	0.00210141	9845.15	16385.8	12797.4	6948.32	7133.51	6243.43
Gpr19	FALSE	138.616	-1.08954	0.302936	-3.59659	0.000322418	0.00210411	75.4105	79.7149	101.779	163.727	185.377	225.689
Ccrl2	FALSE	287.36	0.959041	0.266663	3.59645	0.000322588	0.00210412	372.976	379.595	398.438	191.763	189.749	191.641
Mgl2	FALSE	5.9855	2.27842	0.633654	3.59569	0.000323536	0.0021092	12.2287	6.32658	17.3577	0	0	0
Gfpt2	FALSE	176.017	1.14055	0.317279	3.59478	0.000324661	0.00211544	315.909	129.062	302.971	97.5636	90.9396	119.654
Gapdhs	FALSE	105.853	-1.15572	0.321536	-3.59437	0.000325182	0.00211774	63.1818	63.2658	62.3299	144.663	146.028	155.648
Smad5	FALSE	894.25	0.893024	0.248467	3.59413	0.000325475	0.00211854	1211.66	1348.83	967.297	603.324	614.717	619.673
Enox2	FALSE	431.938	0.934776	0.260199	3.59255	0.000327462	0.00213037	611.437	597.229	511.263	276.991	282.437	312.269
Slamf1	FALSE	401.872	0.981757	0.273336	3.59176	0.000328455	0.00213572	638.951	365.676	625.666	261.291	249.209	270.438
Gnb4	FALSE	1196.1	0.856538	0.238507	3.59125	0.00032909	0.00213763	1506.17	1727.16	1431.22	828.73	852.558	830.771
Mki67	FALSE	7957.25	-0.914524	0.254651	-3.59128	0.000329054	0.00213763	7014.2	4014.85	5419.55	9947	10740.5	10607.4
Ache	FALSE	1297.13	-1.0241	0.285282	-3.58979	0.000330941	0.00214855	920.212	455.513	1203.99	1802.12	1677.14	1723.8
Aloxe3	FALSE	57.0199	1.45225	0.404764	3.58789	0.000333361	0.00216284	103.944	59.4698	96.2564	19.0642	33.2279	30.1568
Lilra6	FALSE	19.9247	1.9089	0.532054	3.58779	0.000333487	0.00216284	36.6862	31.6329	33.1374	2.24284	6.12093	9.72799
Ntn1	FALSE	38.3062	-1.54643	0.431292	-3.58558	0.000336328	0.00218014	16.305	10.1225	25.2476	61.6781	45.4698	71.0143
Soga1	FALSE	40.3646	1.55409	0.433659	3.58367	0.000338804	0.00219505	75.4105	35.4288	78.1097	20.1856	17.4884	15.5648
Rabgap1l	FALSE	496.593	-0.944641	0.263611	-3.58347	0.000339057	0.00219506	421.891	301.145	281.668	645.938	717.024	611.891
Ska1	FALSE	423.374	-0.992572	0.276992	-3.5834	0.000339155	0.00219506	242.537	399.84	203.559	597.717	577.117	519.475
Fxyd5	FALSE	1919.18	0.90316	0.252119	3.58227	0.000340622	0.00220341	1995.32	3303.74	2320.41	1276.18	1274.03	1345.38
Gcc2	FALSE	996.081	0.863127	0.24101	3.58129	0.000341905	0.00221034	1407.32	1410.83	1076.97	709.859	727.517	643.993
H2afj	FALSE	5638.99	-1.04569	0.291996	-3.58118	0.000342045	0.00221034	1988.19	6680.86	2735.42	7623.42	8481.86	6324.17
Asap3	FALSE	34.6904	-1.57875	0.441303	-3.57747	0.000346932	0.00224045	20.3812	10.1225	14.9907	62.7996	46.3442	53.504
Pcsk4	FALSE	291.557	-0.961894	0.268893	-3.57724	0.000347238	0.00224045	178.336	198.654	203.559	401.469	399.609	367.718
Taf13	FALSE	248.469	1.08013	0.301946	3.57724	0.000347241	0.00224045	299.604	521.31	220.916	155.877	153.023	140.083
Frmd4b	FALSE	146.02	1.21485	0.339656	3.5767	0.000347954	0.0022439	273.108	134.123	221.705	68.4067	97.0605	81.7151
Snn	FALSE	247.982	1.06898	0.299021	3.57493	0.000350328	0.00225805	388.262	211.308	431.576	165.97	147.777	143.001
1700007L15Rik	FALSE	51.3853	-1.49197	0.417456	-3.57397	0.000351613	0.00226517	19.3622	41.7554	14.2018	82.9851	76.0744	73.9327
Gpld1	FALSE	342.392	-1.20115	0.336393	-3.57067	0.000356071	0.00229271	281.261	68.327	275.356	431.747	418.847	578.816
Pgm2l1	FALSE	1157.46	0.880741	0.246684	3.57032	0.000356543	0.00229457	1649.86	1748.67	1158.23	867.98	773.861	746.137
Gatb	FALSE	213.092	-1.01223	0.283618	-3.56899	0.000358354	0.00230386	120.249	168.287	125.449	241.105	312.168	311.296
Lfng	FALSE	785.494	-0.932937	0.261397	-3.56904	0.000358295	0.00230386	412.72	622.535	561.758	1125.91	1014.33	975.718
Gid8	FALSE	3015.03	0.842513	0.236095	3.56854	0.000358981	0.00230478	3842.88	4496.93	3386.33	2085.84	2145.82	2132.38
Herpud2	FALSE	794.094	-0.9278	0.259981	-3.56872	0.000358729	0.00230478	511.569	469.432	629.611	1179.73	1068.54	905.676
Scn10a	FALSE	665.953	1.01869	0.285469	3.56849	0.000359048	0.00230478	1078.17	555.473	1101.43	373.433	440.707	446.515
Gsap	FALSE	134.147	1.14333	0.320514	3.56718	0.000360838	0.00231508	218.079	141.715	205.137	65.0424	79.5721	95.3343
Natd1	FALSE	684.495	-0.961239	0.269595	-3.56549	0.000363178	0.00232891	501.378	280.9	609.098	892.651	839.442	983.5
Snrk	FALSE	529.04	-0.91102	0.255609	-3.56412	0.000365077	0.00233989	315.909	412.493	356.622	707.616	672.428	709.171
Atf4	FALSE	9923.55	-0.833859	0.233981	-3.56379	0.000365534	0.00234162	6028.77	8233.41	6932.82	12433.2	12764.8	13148.4
A230050P20Rik	FALSE	2113.89	-0.900175	0.252656	-3.56285	0.000366854	0.00234888	1457.26	1065.4	1879.37	2876.44	2680.09	2724.81
Psph	FALSE	701	-0.955414	0.268197	-3.56236	0.000367534	0.00235083	321.004	699.719	413.429	904.987	1037.06	829.798
Ttc33	FALSE	396.863	0.94068	0.264056	3.56243	0.000367443	0.00235083	464.692	717.434	410.273	251.198	297.302	240.281
Ift27	FALSE	274.339	1.06161	0.298134	3.56085	0.000369658	0.00236321	259.861	559.269	322.695	149.149	164.391	190.669
Ahcy	FALSE	2667.52	-0.836672	0.235024	-3.55994	0.000370936	0.00237018	1990.23	1574.05	2111.33	3212.87	3210.87	3905.79
Apold1	FALSE	142.807	1.1123	0.312483	3.55954	0.000371511	0.00237264	188.526	198.654	206.714	106.535	88.3163	68.0959
BC052040	FALSE	452.064	-0.904596	0.254245	-3.55797	0.000373729	0.00238547	345.462	275.839	307.705	620.146	572.744	590.489
Zfp180	FALSE	986.597	-0.857758	0.241089	-3.55785	0.000373901	0.00238547	669.523	759.189	646.969	1218.98	1302.88	1322.03
Inca1	FALSE	19.3048	-1.87289	0.526629	-3.55637	0.000376016	0.00239775	10.1906	2.53063	5.52291	39.2497	26.2326	32.1024
Nop58	FALSE	3819.72	-0.850049	0.239154	-3.5544	0.000378838	0.00241451	2545.62	3498.6	2099.49	4912.94	5313.84	4547.84
Casc5	FALSE	722.072	-1.19137	0.335316	-3.55298	0.000380886	0.00242535	722.514	178.409	425.264	1005.91	1113.14	887.193
Paqr3	FALSE	279.337	-1.50809	0.42446	-3.55296	0.000380925	0.00242535	191.584	18.9797	205.925	417.169	450.326	392.038
Dgkd	FALSE	3555.28	0.822702	0.231584	3.5525	0.000381596	0.00242839	4910.86	3854.15	4976.14	2501.89	2300.6	2788.04
Slc25a5	FALSE	9783.1	-0.870626	0.245117	-3.55188	0.00038249	0.00243285	5628.28	8995.13	6035.75	12740.5	12758.6	12540.4
1110001J03Rik	FALSE	1050.7	1.17689	0.33153	3.54987	0.000385421	0.00245024	723.534	2986.14	927.059	557.346	551.758	558.387
Stxbp3	FALSE	502.626	0.897555	0.252851	3.54974	0.000385617	0.00245025	765.315	665.556	553.869	361.097	348.893	321.024
Arhgap9	FALSE	1270.82	0.847615	0.238822	3.54915	0.000386483	0.00245451	1456.24	1609.48	1880.94	884.801	850.81	942.643
Adgra2	FALSE	20.4004	1.81545	0.511898	3.5465	0.000390382	0.0024778	34.6481	25.3063	41.8163	6.72852	6.12093	7.78239
Dock7	FALSE	726.744	-1.018	0.287053	-3.54639	0.000390546	0.0024778	655.256	268.247	517.575	979	971.479	968.908
Zdhhc20	FALSE	699.315	-0.923588	0.26052	-3.54517	0.000392353	0.00248801	445.33	675.678	325.851	1000.31	988.968	759.756
Scarb2	FALSE	2611.36	0.851267	0.240158	3.54461	0.000393199	0.00249211	4002.87	2745.73	3445.5	1805.49	1762.83	1905.71
Haus5	FALSE	330.732	-0.944723	0.266569	-3.54401	0.000394089	0.00249649	196.679	242.941	225.65	440.718	415.349	463.052
Rcor2	FALSE	477.159	-0.907817	0.25624	-3.54284	0.000395845	0.00250635	297.566	283.431	400.805	614.539	596.354	670.259
Abcf1	FALSE	3483.22	0.840877	0.237365	3.54255	0.000396279	0.00250784	3982.49	5053.67	4477.5	2215.93	2332.08	2837.66
Mapre3	FALSE	143.443	1.06397	0.300356	3.54235	0.000396573	0.00250843	186.488	212.573	191.724	81.8637	101.433	86.5791
Grwd1	FALSE	1169.68	0.956209	0.270157	3.53946	0.00040095	0.00253483	1155.62	2177.61	1391.77	752.473	711.777	828.825
Cacul1	FALSE	3141.97	0.874162	0.247024	3.53877	0.000401993	0.00253976	4974.04	3129.12	4256.58	2236.11	2214.03	2041.91
Focad	FALSE	495.669	-0.903682	0.255373	-3.53868	0.000402134	0.00253976	378.072	292.288	348.732	624.631	626.958	703.334
Hdac7	FALSE	6798.88	-0.860743	0.243252	-3.53848	0.000402434	0.00254038	4948.56	3403.7	6100.44	8990.43	8125.1	9225.06
Apex1	FALSE	2023.06	0.983872	0.278291	3.5354	0.000407151	0.00256757	1951.5	4360.28	1997.71	1189.83	1289.77	1349.27
Ofd1	FALSE	993.014	-0.848345	0.239952	-3.53548	0.000407038	0.00256757	717.419	778.169	604.364	1364.77	1330.87	1162.5
Cd248	FALSE	27.6936	-1.81021	0.512046	-3.53524	0.000407411	0.00256792	6.11437	6.32658	14.9907	54.9496	59.4605	24.32
St3gal3	FALSE	462.432	-0.90941	0.257362	-3.53358	0.000409974	0.00258277	294.509	275.839	379.503	597.717	593.73	633.292
Nsun2	TRUE	4048.19	-0.824131	0.233267	-3.533	0.000410873	0.00258714	2731.08	3155.7	2769.34	5037.42	5041.9	5553.71
Btg3	FALSE	252.717	1.35898	0.384684	3.53271	0.000411321	0.00258866	127.383	952.782	113.614	127.842	137.284	57.3952
Cenpf	FALSE	2875.35	-0.844067	0.239081	-3.53047	0.00041482	0.00260935	2408.04	1742.34	1959.84	3732.09	3795.85	3613.95
Mum1l1	FALSE	30.7159	-1.67477	0.474392	-3.53034	0.000415025	0.00260935	21.4003	6.32658	9.46784	52.7068	51.5907	42.8032
[truncated: 1,833 more rows]
