# Supplementary material for: Strap associates with Csde1 and affects expression of select Csde1-bound transcripts
Source: PLoS One. 2018 Aug 23;13(8):e0201690. doi: 10.1371/journal.pone.0201690 (PMC6107111; doi:10.1371/journal.pone.0201690)
Supplement: S5 Table — (XLSX) [file pone.0201690.s010.xlsx]

## Sheet: Sheet1
Supplemental Table 5- Mass spectrometry, significant proteins after Strap knockdown (S0=0.8)
Proteins for which more than one gene ID was retrieved were reported separately
NA = not detected
				Log2 LFQ
Gene names	Csde1 target	-LOG(P-value)	T value	Sc1	Sc2	Sc3	KD Strap1	KD Strap2	KD Strap3	Q-value	Score	Intensity	MS/MS Count	Protein names	Protein IDs	Majority protein IDs
1810030O07Rik	FALSE	0.973391	-0.834232	27.466	26.8865	26.9088	26.3447	26.5932	NA	0	7.847	1052600000	18	Uncharacterized protein CXorf38 homolog	A2BDN9;Q8C5K5	A2BDN9;Q8C5K5
2610301B20Rik	FALSE	3.08254	2.45031	NA	NA	NA	27.7698	27.6721	27.9244	0	88.633	1027800000	17	Protein C8orf37 homolog	B1AV75;Q3UJP5	B1AV75;Q3UJP5
Acaa1a	FALSE	2.9952	0.822104	30.0212	29.7958	29.9481	30.6258	30.5717	30.7496	0	153.01	12385000000	166	3-ketoacyl-CoA thiolase A, peroxisomal	Q921H8;H3BKL5;Q3UPU8;Q8BLD7;H3BJZ9;Q3TUU3;Q3UKM0;Q8VCH0;Q8R343;H3BKA1;H3BJC1;H3BJG8	Q921H8;H3BKL5;Q3UPU8;Q8BLD7;H3BJZ9
Acap1	FALSE	3.01288	-0.900095	28.6755	28.8112	28.7656	27.893	28.1114	27.8377	0	44.315	3840300000	60	Arf-GAP with coiled-coil, ANK repeat and PH domain-containing protein 1	Q8K2H4;Q8CI47	Q8K2H4
Acox1	FALSE	3.79628	1.09572	28.258	28.0317	28.0846	29.0867	29.0863	29.0578	0	66.88	3732000000	66	Peroxisomal acyl-coenzyme A oxidase 1;Acyl-coenzyme A oxidase	Q9R0H0;Q8BW35;A2A848;Q8C168	Q9R0H0;Q8BW35;A2A848;Q8C168
Ago2	FALSE	3.69914	1.19314	29.2109	29.3644	29.4166	30.4834	30.3457	30.3148	0	173.02	8711000000	103	Protein argonaute-2;Piwi-like protein	Q8CJG0;Q8CGT9;Q6P239;Q8R3Q7;Q6PHA2;Q8CJF9;H3BJ70;Q7M738;Q8CGT8;A3KFX6;Q8BTF2	Q8CJG0;Q8CGT9;Q6P239;Q8R3Q7
Agps	FALSE	5.34813	-1.2953	30.8003	30.7914	30.8762	29.7442	29.7167	29.775	0	106.02	12502000000	172	Alkyldihydroxyacetonephosphate synthase, peroxisomal	A2AL50;Q8C0I1;H3BKN2;A2AL49;Q8BKC4;Q3TNW8;H3BJ14;H3BIY5	A2AL50;Q8C0I1;H3BKN2;A2AL49;Q8BKC4
Ahnak2	FALSE	2.59719	2.27982	NA	NA	NA	28.3588	27.9413	28.0535	0	166	2211500000	48		F7DBB3;Q3URZ6	F7DBB3
Ahnak2	FALSE	2.59028	1.63277	26.0275	25.2772	25.4987	27.573	27.2738	27.1356	0	71.207	1574800000	35		E9PYB0;Q3UUE0	E9PYB0
AK157302	FALSE	1.37892	-1.02274	26.1414	26.6374	26.2323	NA	25.7898	NA	0	5.2539	531430000	14	Iron-sulfur cluster assembly 1 homolog, mitochondrial	I3ITR1;Q9D924	I3ITR1;Q9D924
Akap9	FALSE	3.10703	1.36903	24.4381	24.6253	24.7066	26.0841	NA	25.6848	0	74.395	1081200000	38	A-kinase anchor protein 9	E9QQ10;Q70FJ1;Q9CVC1;Q8BV41;Q9CS73;Q8C0C6;Q99P24;H3BLL7	E9QQ10;Q70FJ1
Aldoc	FALSE	1.37238	0.933973	NA	26.3588	26.2925	27.9115	26.6691	27.4087	0	15.631	861270000	15	Fructose-bisphosphate aldolase C	P05063	P05063
Ampd3	FALSE	2.74545	1.58677	27.6561	27.8127	28.0099	29.2158	29.2856	29.8287	0	66.008	3203000000	64	AMP deaminase 3	O08739;Q922J7;D3YU73;F6XQD0;D3Z4N3	O08739;Q922J7
Ankrd17	FALSE	1.89997	-1.12714	28.8417	28.4522	28.7861	27.506	27.8977	27.0118	0	218.35	2956200000	86	Ankyrin repeat domain-containing protein 17	E9QKG6;Q99NH0;E9Q804;Q3U5I3	E9QKG6;Q99NH0;E9Q804
Anln	FALSE	4.49239	-0.808042	31.5724	31.5419	31.521	30.8318	30.9283	30.8572	0	323.31	23085000000	362	Actin-binding protein anillin	Q8K298;Q05CD5	Q8K298
Anxa11	FALSE	4.1657	-1.27298	30.3075	30.2291	30.3164	29.2496	29.0685	29.2342	0	60.618	11604000000	103	Annexin A11;Annexin	P97384;D3Z7U0	P97384;D3Z7U0
Anxa2	FALSE	1.75352	-0.855746	29.6461	30.0488	29.951	29.3791	28.8723	28.7622	0	98.649	6745300000	108	Annexin;Annexin A2	Q542G9;P07356;Q3UCD3;Q9CZI7;B0V2N7;B0V2N8;Q99KH3;B0V2N5	Q542G9;P07356;Q3UCD3;Q9CZI7;B0V2N7;B0V2N8;Q99KH3
Ap2a1	FALSE	3.76605	0.808292	31.1551	31.0826	31.0766	31.7598	31.738	31.8795	0	242.36	25848000000	275	AP-2 complex subunit alpha-1	P17426;F6TPX8	P17426
Ap3d1	FALSE	4.86283	0.849622	30.1968	30.1938	30.2511	30.9102	30.9546	30.8859	0	124.19	15376000000	194	AP-3 complex subunit delta-1	O54774;Q3U237;Q3UR54;Q8CGH7;Q05CQ3;Q3U1P6;Q80UA6;Q80T04	O54774;Q3U237;Q3UR54;Q8CGH7;Q05CQ3
Arf4	FALSE	3.07251	-2.43907	30.5918	30.0157	30.444	27.5997	28.1249	27.2947	0	177.58	11242000000	55	ADP-ribosylation factor 4	Q14BR4;P61750;Q9DD04;E9Q798;F6UFB9	Q14BR4;P61750;Q9DD04;E9Q798
Arfgap2	FALSE	1.61562	-0.856815	28.3751	28.6368	27.8201	27.1969	27.4772	27.4425	0	33.581	2360400000	39	ADP-ribosylation factor GTPase-activating protein 2	Q99K28;B0LAC6;Q3UR67	Q99K28
Arfgef2	FALSE	2.88511	0.94993	28.3492	28.4435	28.1928	29.2534	29.0343	29.2834	0	65.169	4205600000	84	Brefeldin A-inhibited guanine nucleotide-exchange protein 2	A2A5R2;Q3U2F2;Q3U5C3;F6YCJ0	A2A5R2;Q3U2F2
Arhgap17	FALSE	3.99151	0.878882	29.997	29.9442	30.006	30.8059	30.6529	30.7248	0	237.2	13529000000	170	Rho GTPase-activating protein 17	Q3UIA2;E9QAJ9;Q3V425;Q5SSM3	Q3UIA2;E9QAJ9
Arpc1a	TRUE	1.73134	-0.821681	27.9053	28.3569	28.1055	27.3591	26.9532	27.5454	0	11.896	2139400000	37	Actin-related protein 2/3 complex subunit 1A	Q9R0Q6;D3YVI5;Q9CTB9	Q9R0Q6
As3mt	FALSE	2.5641	1.0149	27.5552	27.5485	27.5231	28.3151	28.4026	28.7872	0	15.107	2426900000	37	Arsenite methyltransferase	Q91WU5;Q8CF08	Q91WU5
Asah1	FALSE	3.10193	1.13912	27.6141	27.4703	27.6727	28.6206	28.4624	28.7966	0	21.065	2527400000	35	Acid ceramidase;Acid ceramidase subunit alpha;Acid ceramidase subunit beta	Q78P93;Q3U646;Q9WV54;Q3U8A7;Q3TWT5;D3Z015;D3Z505	Q78P93;Q3U646;Q9WV54;Q3U8A7;Q3TWT5
Asl	FALSE	2.98799	1.23259	27.7115	27.756	27.4849	28.6138	28.8167	28.9784	0	23.024	2440300000	33	Argininosuccinate lyase	Q3UUH0;Q91YI0;E0CXM2;E0CY49;F7D439;E0CYV3	Q3UUH0;Q91YI0;E0CXM2;E0CY49
Aspscr1	FALSE	3.0967	-0.971456	28.3816	28.2761	28.5359	27.5327	27.425	27.6267	0	31.611	3256800000	57	Tether containing UBX domain for GLUT4	Q8VBT9;A2AC05;A2ABZ8;A2AC02;A2AC03;A2AC01;E9PVI1;E9PWZ4;E9Q779;F7CRQ2	Q8VBT9;A2AC05;A2ABZ8;A2AC02;A2AC03
Ass1	FALSE	4.16473	-1.1211	29.8256	29.7642	29.823	28.9321	28.7509	28.8505	0	51.483	7790900000	105	Argininosuccinate synthase	Q3UJ34;Q3UEJ7;P16460;J3QNG0	Q3UJ34;Q3UEJ7;P16460;J3QNG0
Atp2a2	FALSE	4.61617	-1.88149	31.6306	31.4957	31.6367	29.8768	30.0587	29.8947	0	323.31	25787000000	187	Sarcoplasmic/endoplasmic reticulum calcium ATPase 2;Calcium-transporting ATPase	O55143;Q5DTI2;J3KMM5;Q8R429;Q3V1C4;Q62268	O55143;Q5DTI2;J3KMM5
Atp6v1b2	FALSE	3.56538	0.833422	31.5272	31.4193	31.3867	32.1248	32.1135	32.2436	0	124.98	37073000000	316	V-type proton ATPase subunit B, brain isoform	P62814;B0LAC8;Q99KA3;Q6P6I3;Q91YH6;Q8C3L6	P62814
Atr	FALSE	0.896643	-0.890084	26.9463	26.8067	26.6629	NA	26.848	NA	0	15.697	1044500000	23	Serine/threonine-protein kinase ATR	E9QPK4;Q9JKK8;Q3TRL7;Q3UXJ0;Q3TZM5;Q3UR12	E9QPK4;Q9JKK8
Atxn2l	FALSE	3.13494	-1.19093	27.1973	27.2934	27.2514	26.269	25.9281	26.2689	0	4.1739	1077900000	23		Q3TGG2;E9Q5Q0;Q3TYH7;J3QP59	Q3TGG2;E9Q5Q0;Q3TYH7
Aurka	FALSE	2.53576	-0.864096	29.9133	30.0111	29.7275	29.1089	29.2308	28.9195	0	59.388	6448300000	69	Aurora kinase A	Q7TNK2;Q3TEY6;P97477;Q8BP87	Q7TNK2;Q3TEY6;P97477;Q8BP87
Baz1a	FALSE	3.54321	-1.09188	30.7304	30.5528	30.6279	29.5794	29.7923	29.654	0	269.46	13385000000	203	Bromodomain adjacent to zinc finger domain protein 1A	G3UWZ0;O88379;Q6P1D9;Q8C8D1;G3UZ82;G3UZD1;G3UXR5;G3UYS9	G3UWZ0;O88379;Q6P1D9
BC094435	FALSE	3.71817	0.938924	30.8848	30.7636	30.7359	31.5699	31.5557	31.685	0	145.65	19485000000	243		Q1W5W7;Q0VGN5;Q7TQ37;Q8C2B1;Q3U565;Q61706;Q61705;Q61709;Q78E13;B7U9H2	Q1W5W7;Q0VGN5;Q7TQ37;Q8C2B1
Blm	FALSE	3.00537	-0.8972	27.1231	27.0294	27.0648	26.275	26.4231	26.1162	0	19.411	983620000	44	Bloom syndrome protein homolog	E9PZ97;O88700	E9PZ97;O88700
Bnip3l	FALSE	1.5595	1.25089	NA	25.8465	26.0916	26.9369	27.4275	26.9937	0	8.293	596500000	10	BCL2/adenovirus E1B 19 kDa protein-interacting protein 3-like	Q91Z78;Q3TEW0;Q9Z2F7	Q91Z78;Q3TEW0;Q9Z2F7
Bola3	TRUE	0.873521	-0.84295	28.4327	26.942	26.9007	26.6772	NA	26.5499	0	34.056	1393500000	19	BolA-like protein 3	Q3TSQ5;E9Q705;Q14A77;E9PX89;Q8CEI1	Q3TSQ5;E9Q705;Q14A77;E9PX89;Q8CEI1
Bst2	FALSE	2.63909	1.43428	25.6777	25.5116	25.4246	26.8564	26.7303	27.3704	0	5.5154	563020000	12	Bone marrow stromal antigen 2	Q8R2Q8	Q8R2Q8
Bzw1	FALSE	3.30057	-0.966728	32.6719	32.6227	32.7065	31.7322	31.9719	31.7366	0	169.29	54903000000	197	Basic leucine zipper and W2 domain-containing protein 1	Q9CQC6;A0A087WQS2;A0A087WPF9;A0A087WS48;Q9CVI6	Q9CQC6;A0A087WQS2;A0A087WPF9
C330027C09Rik	FALSE	1.88188	-0.857572	29.7033	29.7811	29.4786	28.4616	29.0818	28.8416	0	140.04	5349100000	90	Protein CIP2A	D3Z7B5;Q8BWY9;D6RGL3	D3Z7B5;Q8BWY9
Cacul1	FALSE	1.62985	1.29342	NA	NA	25.7632	26.1708	27.272	26.7676	0	25.856	516010000	31	CDK2-associated and cullin domain-containing protein 1	Q921D1;Q8R0X2;Q3TAW5;E9PV69	Q921D1;Q8R0X2;Q3TAW5;E9PV69
Camlg	FALSE	1.48119	0.951289	26.4805	26.3545	NA	27.3896	27.116	27.0382	0	21.751	814700000	26	Calcium signal-modulating cyclophilin ligand	P49070;Q6P3A5	P49070
Cars2	FALSE	0.832462	-0.957764	28.3979	27.9117	28.1616	NA	27.1172	27.6897	0	53.552	2560100000	54	Probable cysteine--tRNA ligase, mitochondrial	Q8BYM8;G3X975;Q9CX12;Q8BY51;Q8BW29;Q9CWJ0	Q8BYM8;G3X975
Cbfb	FALSE	1.84195	-1.2831	28.0316	28.1477	27.8029	26.8703	25.817	26.8318	0	32.922	2125000000	21	Core-binding factor subunit beta	Q08024	Q08024
Ccdc104	FALSE	0.977659	0.830282	NA	24.7699	NA	25.8163	26.3652	26.4223	0	17.89	462590000	22	Coiled-coil domain-containing protein 104	Q99JR9;Q8C6E0;Q5SNY8	Q99JR9;Q8C6E0
Ccdc25	FALSE	3.762	-1.23622	29.6402	29.424	29.521	28.4353	28.5299	28.3546	0	21.056	6613800000	79	Coiled-coil domain-containing protein 25	A0PK78;Q78PG9	A0PK78;Q78PG9
Ccnd3	FALSE	1.71142	-1.54504	27.5428	27.718	27.6413	NA	26.6436	NA	0	9.927	1488000000	29	G1/S-specific cyclin-D3	Q3TWY0;Q3TSW4;P30282;S4R240;S4R2N5;S4R1D9;S4R216;S4R1C8;S4R1R1;S4R1L8;S4R275;S4R2N1	Q3TWY0;Q3TSW4;P30282;S4R240;S4R2N5;S4R1D9
Cd2ap	FALSE	3.46505	-1.24619	27.5802	27.3533	27.2604	26.3268	26.2355	26.2722	0	20.239	1380200000	35	CD2-associated protein	B2RRE8;Q9JLQ0	B2RRE8;Q9JLQ0
Cd44	FALSE	2.79979	-1.68592	29.9027	29.682	29.4982	27.9087	28.3236	27.6564	0	45.339	6744300000	73	CD44 antigen	Q3UNN2;Q3U8S1;Q3U468;A2APM5;A2APM3;A2APM4;E9QKM8;Q80X37;A2APM1;A2APM2;P15379;Q3TLT9	Q3UNN2;Q3U8S1;Q3U468;A2APM5;A2APM3;A2APM4;E9QKM8;Q80X37;A2APM1;A2APM2;P15379;Q3TLT9
Cdc27	FALSE	2.664	-0.98661	29.1588	29.1955	29.3254	28.0853	28.4996	28.3398	0	44.996	4476700000	60	Cell division cycle protein 27 homolog	A2A6Q5;Q3TTW1;Q8BYJ1;Q8R568;Q3UYS3	A2A6Q5
Cdk2ap1	FALSE	1.79544	-0.860074	27.9193	27.7376	27.5532	26.5978	27.2328	26.7515	0	9.0927	1689700000	40	Cyclin-dependent kinase 2-associated protein 1;Cyclin-dependent kinase 2-associated protein 2	O35207;F2Z4B3;Q9CPY4;G3UYI1	O35207;F2Z4B3;Q9CPY4
Cdk2ap2	FALSE	1.79544	-0.860074	27.9193	27.7376	27.5532	26.5978	27.2328	26.7515	0	9.0927	1689700000	40	Cyclin-dependent kinase 2-associated protein 1;Cyclin-dependent kinase 2-associated protein 2	O35207;F2Z4B3;Q9CPY4;G3UYI1	O35207;F2Z4B3;Q9CPY4
Celf2	FALSE	2.75602	-0.927672	30.3335	30.2353	30.0746	29.5307	29.3264	29.2422	0	176.01	10899000000	121	CUGBP Elav-like family member 2	S4R1S7;V9GX43;S4R2U7;E9QA47;Q9Z0H4;S4R2L5;A3KGT0;S4R2J2;S4R2S7;S4R2U1	S4R1S7;V9GX43;S4R2U7;E9QA47;Q9Z0H4;S4R2L5;A3KGT0;S4R2J2
Cenpe	FALSE	1.07851	-0.831337	27.3324	27.4986	27.4411	NA	27.2029	26.296	0	41.321	1818000000	41	Centromere-associated protein E	E9QKK1;Q6RT24	E9QKK1;Q6RT24
Cep131	FALSE	2.65685	1.6876	NA	NA	NA	26.6531	25.9518	26.3946	0	4.3028	598870000	8	Centrosomal protein of 131 kDa	B1AXI9;J3QMP9;Q62036	B1AXI9;J3QMP9;Q62036
Cfdp1	FALSE	2.8548	-0.968183	30.1759	30.219	30.5271	29.4484	29.3906	29.4344	0	174.11	9968500000	87	Craniofacial development protein 1	O88271	O88271
Chmp6	FALSE	0.944826	0.829315	NA	26.4639	26.7666	26.8137	27.4574	27.4243	0	15.775	889800000	23	Charged multivesicular body protein 6	B1AZ39;P0C0A3;B1AZ42;B1AZ41;Q3TS10	B1AZ39;P0C0A3;B1AZ42
Chordc1	FALSE	5.15834	-1.77937	32.9425	33.0205	33.0872	31.5037	31.459	31.5519	0	323.31	68063000000	321	Cysteine and histidine-rich domain-containing protein 1	Q9D1P4	Q9D1P4
Chuk	FALSE	2.23504	-1.04645	28.359	27.9605	28.1666	27.4313	27.0024	26.9326	0	31.948	2309000000	50	Inhibitor of nuclear factor kappa-B kinase subunit alpha	Q3UDK0;Q3U2A3;Q3TPN9;E9Q605;E9QNL4;Q60680;Q3U2E5;Q8CBT3;A0AUV3	Q3UDK0;Q3U2A3;Q3TPN9;E9Q605;E9QNL4;Q60680;Q3U2E5;Q8CBT3
Cit	FALSE	2.74886	-1.57905	29.0945	28.6076	28.37	27.0043	27.1416	27.1076	0	34.336	2999500000	52	Citron Rho-interacting kinase	D3Z1U0;E9QL53;D3YU89;P49025;F6SBR5;D3Z477;D3Z1K6;H3BJ74;H3BL47	D3Z1U0;E9QL53;D3YU89;P49025;F6SBR5
Ckap5	FALSE	3.78429	-1.71187	31.3205	31.1394	31.0999	29.5496	29.5112	29.8039	0	153.73	17408000000	213	Cytoskeleton-associated protein 5	Z4YL78;K3W4R5;A2AGT5;Q80U79;Q8K250;Q6PB55;Q4V782	Z4YL78;K3W4R5;A2AGT5;Q80U79
Cks1b	FALSE	2.28221	-1.56723	27.5472	28.502	28.3422	26.155	26.5114	26.4764	0	12.923	1676000000	17	Cyclin-dependent kinases regulatory subunit;Cyclin-dependent kinases regulatory subunit 1	Q3UNC9;P61025;V9GWZ0;D3YXP1;Q9D108;Q9D0L3	Q3UNC9;P61025;V9GWZ0;D3YXP1;Q9D108;Q9D0L3
Cks1brt	FALSE	2.28221	-1.56723	27.5472	28.502	28.3422	26.155	26.5114	26.4764	0	12.923	1676000000	17	Cyclin-dependent kinases regulatory subunit;Cyclin-dependent kinases regulatory subunit 1	Q3UNC9;P61025;V9GWZ0;D3YXP1;Q9D108;Q9D0L3	Q3UNC9;P61025;V9GWZ0;D3YXP1;Q9D108;Q9D0L3
Cks2	FALSE	1.08305	-0.813446	29.3101	30.4537	29.1981	28.9913	28.5043	28.4483	0	15.272	4929300000	33	Cyclin-dependent kinases regulatory subunit;Cyclin-dependent kinases regulatory subunit 2	Q545R9;P56390	Q545R9;P56390
Clca1	FALSE	1.24393	0.941005	NA	26.2021	NA	27.5986	26.4424	26.5951	0	16.758	552270000	12		O88860;Q9QX15;Q8CCM1;Q8C324;Q3UQR1;B7ZN73;Q9R070;Q9EQR4;Q3UZ16;Q91Z28;Q8C9E1;Q91ZF5;E9PUL3	O88860;Q9QX15;Q8CCM1;Q8C324;Q3UQR1;B7ZN73;Q9R070;Q9EQR4;Q3UZ16
Clca2	FALSE	1.24393	0.941005	NA	26.2021	NA	27.5986	26.4424	26.5951	0	16.758	552270000	12		O88860;Q9QX15;Q8CCM1;Q8C324;Q3UQR1;B7ZN73;Q9R070;Q9EQR4;Q3UZ16;Q91Z28;Q8C9E1;Q91ZF5;E9PUL3	O88860;Q9QX15;Q8CCM1;Q8C324;Q3UQR1;B7ZN73;Q9R070;Q9EQR4;Q3UZ16
Cln3	FALSE	0.933041	0.81127	24.8372	24.1359	24.3709	25.5679	NA	26.4072	0	6.1245	413200000	20	Battenin	Q8C5B1;Q61124;D3YUU4;Q811D1;Q6PAH4;D3Z448	Q8C5B1;Q61124;D3YUU4;Q811D1;Q6PAH4
Cmtm7	FALSE	2.66033	-0.885759	28.9796	28.7827	28.6773	28.1287	27.8705	28.0068	0	15.506	5235600000	48	CKLF-like MARVEL transmembrane domain-containing protein 7	Q3THH0;Q9ESD6;Q8R325	Q3THH0;Q9ESD6;Q8R325
Cnih4	FALSE	0.935166	-1.26378	29.7595	29.4366	29.6364	NA	29.4849	NA	0	4.9248	7031100000	23	Protein cornichon homolog 4	A0A0A6YW87;Q9CX13	A0A0A6YW87;Q9CX13
Cnot1	FALSE	4.61891	-1.01523	31.8942	31.9359	31.8416	30.9877	31.0545	31.0766	0	289.89	34720000000	513	CCR4-NOT transcription complex subunit 1	Q6ZQ08;B2RXR3;B7ZWL1;Q8CGI8;Q505C5	Q6ZQ08;B2RXR3;B7ZWL1
Cnot8	FALSE	1.42019	-1.00778	28.0452	28.3921	28.0165	27.6956	26.6335	26.5129	0	10.872	2208500000	31	CCR4-NOT transcription complex subunit 8	Q9D8X5;A2AFQ7	Q9D8X5
Col4a3bp	FALSE	1.97357	0.929781	27.1306	27.0187	26.6869	27.9067	28.1425	27.5956	0	25.67	1584100000	26	Collagen type IV alpha-3-binding protein	Q9EQG9;Q8BSX8	Q9EQG9;Q8BSX8
Comt	FALSE	4.58182	0.912347	29.6076	29.4901	29.5251	30.3017	30.2983	30.308	0	57.474	8261000000	116	Catechol O-methyltransferase	O88587;D3Z227	O88587
Cpt1a	FALSE	2.74343	0.965442	28.4645	28.6817	28.363	29.3349	29.2991	29.5414	0	23.682	4584200000	84	Carnitine O-palmitoyltransferase 1, liver isoform	Q7TQD5;Q3UGT1;A8ASF5;P97742	Q7TQD5;Q3UGT1;A8ASF5;P97742
Crat	FALSE	2.33926	-1.14477	29.0703	28.7098	28.7767	27.6378	27.4622	28.0241	0	42.509	4582800000	98	Carnitine O-acetyltransferase	H7BX88;P47934;B7ZDD7;F7BF80;A2AWJ5	H7BX88;P47934;B7ZDD7
Crot	FALSE	2.6281	1.00818	27.2916	27.3365	27.0883	28.2823	27.9558	28.3142	0	24.466	1818800000	58	Peroxisomal carnitine O-octanoyltransferase	Q9DC50;Q3V3N1;Q9QZZ3	Q9DC50
Cst3	FALSE	1.29502	0.998466	25.8598	NA	NA	26.6033	26.4359	26.8011	0	5.172	485620000	7	Cystatin-C	Q3U5K7;Q9EPX9;P21460;A2APX3	Q3U5K7;Q9EPX9;P21460;A2APX3
Cth	FALSE	2.87967	-1.41677	27.9398	28.1936	28.4126	26.6622	26.7441	27.0085	0	82.523	4056100000	62	Cystathionine gamma-lyase	Q8VCN5	Q8VCN5
Ctnnb1	FALSE	2.94188	1.38903	NA	NA	NA	26.3196	26.4031	26.0765	0	16.787	174120000	12	Catenin beta-1	Q3UZT7;Q02248;Q80VE7;E9Q6A9;F6QZ47;F7CRC6;F7BAC9;D3YUH4	Q3UZT7;Q02248;Q80VE7;E9Q6A9
Ctsa	FALSE	3.1429	1.28157	29.7098	29.5761	29.507	30.9648	30.8104	30.5802	0	118.58	11479000000	129	Carboxypeptidase;Lysosomal protective protein;Lysosomal protective protein 32 kDa chain;Lysosomal protective protein 20 kDa chain	Q9D2D1;Q544R6;G3X8T3;P16675;A2A5J9;A2A5J8;A2A5J6	Q9D2D1;Q544R6;G3X8T3;P16675
Cygb	FALSE	3.83027	-2.15845	27.1531	27.1058	26.761	NA	NA	NA	0	12.187	987750000	17	Cytoglobin	Q8BN80;Q546K1;Q9CX80	Q8BN80;Q546K1;Q9CX80
D10Wsu102e	FALSE	1.70999	-0.849458	26.5372	26.1066	26.1359	NA	NA	NA	0	7.7753	441430000	4	Uncharacterized protein C12orf45 homolog	Q9CX66	Q9CX66
Dcun1d5	FALSE	1.9687	-0.97329	28.6547	28.9816	29.0201	27.7717	28.2598	27.6459	0	32.607	3616000000	51	DCN1-like protein 5	Q9CXV9;B7ZMU0;Q8C5X2;Q8CCA0	Q9CXV9
Desi1	FALSE	1.07294	-1.0964	27.1072	27.2795	27.0308	NA	26.8891	NA	0	16.04	970350000	22	Desumoylating isopeptidase 1	Q9CQT7;D6RDE8;Q3TCG9;Q8VC21	Q9CQT7;D6RDE8;Q3TCG9;Q8VC21
Dgkz	FALSE	2.31765	0.983134	27.1622	27.5696	27.3515	28.2418	28.1498	28.5476	0	34.888	2278400000	68	Diacylglycerol kinase;Diacylglycerol kinase zeta	A2AHK0;A2AHJ7;Q80UP3;Q91YS0;Q05DE1;S4R215;S4R2G0;D3Z519;D3Z2W1;D3YWQ0	A2AHK0;A2AHJ7;Q80UP3;Q91YS0
Dhps	FALSE	1.03903	-1.02947	27.0613	27.1975	26.9232	NA	NA	26.9035	0	6.4624	1073000000	9	Deoxyhypusine synthase	Q3TXU5;Q811L9;F6W7I2	Q3TXU5;Q811L9
Dhrs1	FALSE	4.07691	0.858687	28.7408	28.6254	28.741	29.4429	29.3832	29.4567	0	34.187	5523400000	74	Dehydrogenase/reductase SDR family member 1	Q99L04;Q3TVU9	Q99L04;Q3TVU9
Dhx33	FALSE	2.84985	-1.1403	28.5829	28.2701	28.37	27.5098	27.3471	27.1653	0	26.744	2374500000	39	Putative ATP-dependent RNA helicase DHX33	Q80VY9;A3QK59;K3W4M7;J3QNQ9	Q80VY9
Dnajc21	FALSE	3.32547	-1.6262	27.239	27.3827	27.3508	25.6406	25.6452	26.0651	0	45.557	1116200000	39		E9Q8D0;F6QYD2;Q3URP7;Q3USP3	E9Q8D0;F6QYD2
Dok1	FALSE	1.20701	0.975136	NA	25.7228	25.9269	26.4076	26.5666	26.8738	0	11.753	523930000	28	Docking protein 1	P97465;Q3UWF9	P97465;Q3UWF9
Dpcd	FALSE	3.09607	1.01252	28.0008	27.9045	27.7396	28.9199	28.7486	28.7098	0	15.365	2781300000	57	Protein DPCD	Q8BPA8	Q8BPA8
Dpp7	FALSE	3.37853	1.5648	26.5569	26.4801	26.6749	28.1114	27.7935	28.1995	0	20.853	2110300000	45	Dipeptidyl peptidase 2	Q9ET22	Q9ET22
Dpysl2	FALSE	2.43969	1.12521	28.5	28.0986	28.5018	29.6186	29.2305	29.5614	0	68.083	4018300000	74	Dihydropyrimidinase-related protein 2	O08553;D3YUS0;Q3TT92;Q3TXY0;E9PWE8;Q6P1J1;Q62188;P97427;Q71H75;Q3TY94	O08553
Dsn1	FALSE	2.26134	-0.80782	26.9867	27.023	26.6968	26.0172	26.3252	26.0886	0	29.387	1004500000	40	Kinetochore-associated protein DSN1 homolog	Q9CYC5;A2ACV5;B0QZT4	Q9CYC5;A2ACV5
E2f4	FALSE	2.08054	-0.932082	26.4757	26.1545	26.4012	NA	25.5523	25.6146	0	9.0693	645750000	17	Transcription factor E2F4	Q8R0K9;E9Q011;Q61502	Q8R0K9
Echdc1	FALSE	0.836316	0.931709	NA	27.6696	NA	27.7228	27.4263	27.5321	0	17.365	1368800000	28	Ethylmalonyl-CoA decarboxylase	Q9D9V3;E0CXS3	Q9D9V3;E0CXS3
Eea1	FALSE	1.21625	-1.34842	28.5043	28.4407	28.4377	NA	27.7952	NA	0	83.253	2673800000	81	Early endosome antigen 1	Q8BL66;Q05CS7;Q3TQY5	Q8BL66;Q05CS7
Eif1ad	FALSE	0.860258	-0.98395	27.692	27.8143	27.6885	26.84	27.0712	NA	0	33.707	1916400000	27	Probable RNA-binding protein EIF1AD	Q3THJ3	Q3THJ3
Eif4a2	FALSE	1.69734	-0.907073	28.3861	28.5601	28.4775	28.0186	27.2603	27.2714	0	82.658	4778400000	97	Eukaryotic initiation factor 4A-II	Q52KC1;P10630;Q8BTU6;E9Q561;D6RJ60;D6RJ11	Q52KC1;P10630;Q8BTU6;E9Q561
Eif4g3	TRUE	3.13962	-0.971773	29.3968	29.3377	29.5012	28.5226	28.4192	28.6916	0	101.44	5239700000	113	Eukaryotic translation initiation factor 4 gamma 3	Z4YKC4;A2AMI2;Q80XI3;A2AMI7;Q6DI78;Q3V075;A2AMI6;A2AMI4;Q8BQR8	Z4YKC4;A2AMI2;Q80XI3;A2AMI7;Q6DI78
Elavl1	FALSE	6.17479	-1.31928	33.009	33.0395	33.0327	31.9287	31.9805	31.9274	0	188.31	78422000000	217	ELAV-like protein 1	Q8BM84;Q3UFF9;P70372;Q8BVF8;Q8BW03;Q8BTQ1;Q3TT05	Q8BM84;Q3UFF9;P70372;Q8BVF8;Q8BW03;Q8BTQ1;Q3TT05
Endod1	FALSE	2.85638	-0.866245	28.2945	28.2204	28.1302	27.5734	27.2768	27.4597	0	39.383	2350700000	40	Endonuclease domain-containing 1 protein	Q69ZY2;Q8C522;Q3UQH3;Q9CV07	Q69ZY2;Q8C522;Q3UQH3
Enpp5	FALSE	1.91219	1.11424	26.4645	26.6807	NA	27.3019	27.5106	27.8603	0	24.467	1033100000	26	Ectonucleotide pyrophosphatase/phosphodiesterase family member 5	Q5DTL0;Q9EQG7;Q5FWJ8	Q5DTL0;Q9EQG7;Q5FWJ8
Ercc2	FALSE	2.51725	0.823663	26.1708	25.8852	25.9396	26.7078	26.9086	26.6473	0	17.998	1042000000	33	TFIIH basal transcription factor complex helicase XPD subunit	Q8K223;E9Q6K1;Q3UKK7;O08811;F6YA33;D3Z700	Q8K223;E9Q6K1;Q3UKK7;O08811;F6YA33;D3Z700
Esyt2	FALSE	2.83953	-0.949496	30.0924	30.0279	30.1369	29.132	29.099	29.4323	0	81.128	9451600000	180	Extended synaptotagmin-2	Q3TZZ7	Q3TZZ7
Fam49b	FALSE	4.47886	-1.40846	30.3714	30.3471	30.3233	29.2479	29.0559	29.1088	0	210.78	11568000000	159	Protein FAM49B	Q921M7	Q921M7
Fam96a	FALSE	2.32204	1.28397	NA	NA	NA	26.5085	27.1303	26.6227	0	4.7139	706010000	7	MIP18 family protein FAM96A	Q9DCL2	Q9DCL2
Fam98a	FALSE	3.11749	-0.869313	30.1096	29.9086	30.1456	29.3485	29.2168	29.2955	0	144.22	9968300000	140	Protein FAM98A	Q3TJZ6;Q8BL36	Q3TJZ6;Q8BL36
Fbxo30	FALSE	1.29849	-1.11272	27.1088	26.8765	26.9913	26.5459	NA	NA	0	8.962	880720000	21	F-box only protein 30	Q8BJL1	Q8BJL1
Fcho2	FALSE	1.1521	1.29973	NA	NA	26.6853	27.81	27.9336	26.9778	0	17.814	645750000	17	FCH domain only protein 2	F6RG68;Q3UQN2;Q05CX7;J3QPQ1;Q3TPU3;Q3TTY1	F6RG68;Q3UQN2;Q05CX7;J3QPQ1
Fdps	FALSE	4.75124	1.05164	32.4583	32.3483	32.3562	33.2532	33.2846	33.2643	0	275.54	62100000000	279	Farnesyl pyrophosphate synthase	Q4FJN9;Q920E5;Q3US29;Q5M8R9;Q3TMB3	Q4FJN9;Q920E5;Q3US29;Q5M8R9;Q3TMB3
Fdxr	FALSE	2.33391	0.865687	28.5847	28.5082	28.3834	29.2736	29.1021	29.5491	0	28.562	4783700000	71	NADPH:adrenodoxin oxidoreductase, mitochondrial	Q3UZ58;Q61578;Q6IQY0;Q6PG98	Q3UZ58;Q61578;Q6IQY0;Q6PG98
Flcn	FALSE	2.57353	0.817614	27.3744	27.1919	27.4875	28.1049	27.9686	28.2181	0	16.392	2180100000	44	Folliculin	Q8QZS3;Z4YJH7	Q8QZS3
Fli1	FALSE	3.8507	0.872836	28.0978	28.1448	28.2521	28.9592	28.8876	28.8794	0	78.44	3504400000	60	Friend leukemia integration 1 transcription factor	Q8BZ56;Q544B3;P26323;V9GX50;Q8BJH6	Q8BZ56;Q544B3;P26323;V9GX50
Fubp1	FALSE	3.62028	-1.02498	31.8814	31.7208	31.8898	30.8583	31.0182	30.9347	0	229.79	34097000000	304	Far upstream element-binding protein 1	Q0P6B2;Q3TUE1;Q3UUU2;Q91WJ8;Q3TIS5	Q0P6B2;Q3TUE1;Q3UUU2;Q91WJ8;Q3TIS5
Fyb	FALSE	3.4167	1.17436	29.2706	29.2116	29.219	30.136	30.4572	30.262	0	136.43	7761500000	163	FYN-binding protein	B2RUR0;O35601;Q8CAX4;Q3TA12;F6V072	B2RUR0;O35601;Q8CAX4
Fyttd1	FALSE	1.8186	-1.61455	28.1882	27.6361	28.3811	NA	NA	26.8492	0	12.925	2692500000	22	UAP56-interacting factor	Q91Z49;D3Z591	Q91Z49;D3Z591
gag	FALSE	0.655627	-0.822609	28.4653	28.6559	28.5318	NA	28.0276	28.1274	0	53.305	3149000000	22		A0A068EWW2;A0A068F126;A0A068ETZ5;Q1KYL8;Q1KYL9;P70355;Q8C1W7;Q8BFR9;Q60588;Q1KYM1;Q1KYM2;G4V4Y9	A0A068EWW2;A0A068F126;A0A068ETZ5;Q1KYL8;Q1KYL9;P70355;Q8C1W7;Q8BFR9;Q60588;Q1KYM1;Q1KYM2
gag-pol	FALSE	3.71817	0.938924	30.8848	30.7636	30.7359	31.5699	31.5557	31.685	0	145.65	19485000000	243		Q1W5W7;Q0VGN5;Q7TQ37;Q8C2B1;Q3U565;Q61706;Q61705;Q61709;Q78E13;B7U9H2	Q1W5W7;Q0VGN5;Q7TQ37;Q8C2B1
Gbf1	FALSE	4.37709	-0.876716	30.873	30.8115	30.8229	30.1181	30.0376	30.1478	0	198.12	15294000000	249		Q6DFZ1;Q6A099;Q3UPP2;Q6PB54;Q8R0M4;Q8BYH5;A0JLN9;Q8BY52;H3BLN1;H3BIX5;H3BLM8	Q6DFZ1;Q6A099
Gdap2	FALSE	2.93733	-1.32894	25.8484	26.0852	26.0985	NA	NA	NA	0	5.1959	582950000	8	Ganglioside-induced differentiation-associated protein 2	Q9DBL2	Q9DBL2
Gga3	FALSE	3.01544	1.63349	27.0256	27.4404	27.0091	28.5279	28.8942	28.8808	0	38.594	2230800000	49	ADP-ribosylation factor-binding protein GGA3	A2A9W7;Q8BMI3;S4R2D2;A2A9W5	A2A9W7;Q8BMI3;S4R2D2
Ggct	FALSE	1.462	-1.17281	27.3299	27.4014	27.3975	NA	26.5512	NA	0	7.8804	1310800000	24	Gamma-glutamylcyclotransferase	Q9D7X8	Q9D7X8
Gins2	FALSE	2.12116	-0.854863	28.0998	27.9041	27.8309	27.4052	27.018	26.9355	0	49.135	1841100000	16	DNA replication complex GINS protein PSF2	Q9D600	Q9D600
Gla	FALSE	2.55175	1.18179	27.3246	27.0722	27.494	28.3392	28.3094	28.7028	0	17.602	1841500000	28	Alpha-galactosidase A	Q8BGZ6;Q3UM38;Q3TLY5;P51569;A2BDV6	Q8BGZ6;Q3UM38;Q3TLY5;P51569
Glipr2	FALSE	3.03523	0.829513	28.7065	28.6951	28.7104	29.4462	29.5758	29.2881	0	74.3	6195800000	66	Golgi-associated plant pathogenesis-related protein 1	Q9CYL5;B1AWD6	Q9CYL5
Glul	FALSE	2.0223	-1.06741	28.1023	28.2755	27.5597	26.8202	26.7349	27.0622	0	80.45	3804200000	42	Glutamine synthetase	P15105;V9GZG5;D3Z121;D3YVK1;V9GZP0	P15105;V9GZG5
Gm10355	FALSE	0.882519	-0.922114	27.9615	27.5491	27.7642	NA	27.1777	26.9574	0	8.2471	1525200000	21	Ran guanine nucleotide release factor	D3Z237;Q9JIB0	D3Z237;Q9JIB0
Gm10784	FALSE	0.700786	0.862349	28.1104	NA	27.9871	28.5609	28.3093	28.9822	0	22.286	3314100000	24	Immediate early response 3-interacting protein 1	D6RI20;Q9CR20;J3QMQ2	D6RI20;Q9CR20;J3QMQ2
Gm5424	FALSE	4.16473	-1.1211	29.8256	29.7642	29.823	28.9321	28.7509	28.8505	0	51.483	7790900000	105	Argininosuccinate synthase	Q3UJ34;Q3UEJ7;P16460;J3QNG0	Q3UJ34;Q3UEJ7;P16460;J3QNG0
Gmfg	FALSE	1.63096	-1.05107	26.1526	26.8923	26.0888	NA	25.6001	NA	0	10.085	543740000	11	Glia maturation factor gamma	A7VJA4;Q9ERL7;D3Z2F6;D3YY16;Q3U6A4	A7VJA4;Q9ERL7;D3Z2F6;D3YY16
Gmps	FALSE	4.00887	-0.88132	32.5253	32.396	32.477	31.7312	31.7625	31.663	0	305.07	49565000000	445	GMP synthase [glutamine-hydrolyzing]	B2RRH9;Q3THK7	B2RRH9;Q3THK7
Gng2	FALSE	3.17611	1.28536	27.0243	26.797	26.9395	28.1598	27.9062	28.2585	0	10.127	2306000000	32	Guanine nucleotide-binding protein G(I)/G(S)/G(O) subunit gamma-2	P63213	P63213
Gnl3l	FALSE	2.22372	-1.14878	28.9627	29.1076	28.6485	27.705	27.4505	28.0483	0	30.678	4019900000	73	Guanine nucleotide-binding protein-like 3-like protein	Q6PGG6;S4R2Q1	Q6PGG6
Golga4	FALSE	1.37584	0.96171	26.1949	NA	26.6477	27.2958	27.4148	26.963	0	17.992	1285900000	43	Golgin subfamily A member 4	Q91VW5;Q4VAB1;Q3UYD1;Q8C0A4;A4IF57	Q91VW5
Gpatch11	FALSE	2.3988	1.04965	25.6798	26.0638	25.9083	26.8655	27.1449	26.6998	0.0016132	2.2275	763120000	9	G patch domain-containing protein 11	Q3UFS4;Q8CEZ8	Q3UFS4;Q8CEZ8
Gpd2	FALSE	4.30808	-1.23232	31.4502	31.6091	31.6067	30.5282	30.4576	30.5128	0	128.14	24488000000	291	Glycerol-3-phosphate dehydrogenase, mitochondrial	Q64521;A2AQR0	Q64521;A2AQR0
Gpn1	FALSE	1.37796	-1.316	28.0331	27.9659	27.7019	NA	NA	27.254	0	6.4346	1956700000	17	GPN-loop GTPase 1	Q4VAB2;Q8VCE2;D3Z3X7;D6RCY0	Q4VAB2;Q8VCE2
Grb2	FALSE	4.36938	-1.62034	32.1139	32.1314	32.1652	30.8434	30.7267	30.5946	0	75.297	34661000000	192	Growth factor receptor-bound protein 2	Q3U5I5;Q3U1Q4;Q60631;B1AT92;B1AT95	Q3U5I5;Q3U1Q4;Q60631;B1AT92
Grk6	FALSE	1.51239	-1.05481	27.1603	27.0283	26.8442	NA	26.1829	26.085	0	6.8891	943290000	18	G protein-coupled receptor kinase 6	Q3UK88;Q9EP84;Q792R0;O70296;O70293;Q3TTW2;Q9EPB9;Q3TST4;O70291;Q8VEB1	Q3UK88;Q9EP84;Q792R0;O70296;O70293;Q3TTW2
GRK6	FALSE	1.51239	-1.05481	27.1603	27.0283	26.8442	NA	26.1829	26.085	0	6.8891	943290000	18	G protein-coupled receptor kinase 6	Q3UK88;Q9EP84;Q792R0;O70296;O70293;Q3TTW2;Q9EPB9;Q3TST4;O70291;Q8VEB1	Q3UK88;Q9EP84;Q792R0;O70296;O70293;Q3TTW2
Gzmb	FALSE	4.45772	-1.76163	28.5152	28.4543	28.2798	26.8526	26.8374	26.9294	0	12.283	2432900000	29	Granzyme B(G,H)	Q4FJY0;Q3TZH4;Q3TIP3;P04187	Q4FJY0;Q3TZH4;Q3TIP3;P04187
Haus3	FALSE	0.771007	-0.865499	27.6073	27.1081	28.0673	NA	27.7176	NA	0	9.5121	1464500000	11	HAUS augmin-like complex subunit 3	Q8QZX2	Q8QZX2
Hax1	FALSE	2.08822	-1.19035	27.8919	27.8471	27.4072	26.1777	26.3303	26.8597	0	56.001	1558200000	66	HCLS1-associated protein X-1	B9EJR4;O35387;Q8R5I5;Q3UXX9	B9EJR4;O35387;Q8R5I5;Q3UXX9
Hba	FALSE	2.35932	1.05261	33.0098	32.7827	32.9571	33.8464	34.2638	33.7248	0	59.906	76903000000	114	Hemoglobin subunit alpha	Q91VB8;Q9CY10;Q9CWS5;Q8BPF4;Q9CY06;Q9QWJ3;A8DUV3;P01942;Q61287;A8DUV1;Q61649	Q91VB8;Q9CY10;Q9CWS5;Q8BPF4;Q9CY06;Q9QWJ3;A8DUV3;P01942;Q61287;A8DUV1
Hba-a2	FALSE	2.35932	1.05261	33.0098	32.7827	32.9571	33.8464	34.2638	33.7248	0	59.906	76903000000	114	Hemoglobin subunit alpha	Q91VB8;Q9CY10;Q9CWS5;Q8BPF4;Q9CY06;Q9QWJ3;A8DUV3;P01942;Q61287;A8DUV1;Q61649	Q91VB8;Q9CY10;Q9CWS5;Q8BPF4;Q9CY06;Q9QWJ3;A8DUV3;P01942;Q61287;A8DUV1
Hbat1	FALSE	2.35932	1.05261	33.0098	32.7827	32.9571	33.8464	34.2638	33.7248	0	59.906	76903000000	114	Hemoglobin subunit alpha	Q91VB8;Q9CY10;Q9CWS5;Q8BPF4;Q9CY06;Q9QWJ3;A8DUV3;P01942;Q61287;A8DUV1;Q61649	Q91VB8;Q9CY10;Q9CWS5;Q8BPF4;Q9CY06;Q9QWJ3;A8DUV3;P01942;Q61287;A8DUV1
Hdac3	FALSE	1.31334	-0.832365	26.2174	26.2005	25.5495	NA	NA	NA	0	4.7226	566770000	10	Histone deacetylase;Histone deacetylase 3	Q9JLX5;Q3UM33;O88895;Q9JM08;H6UK60;H6UK59;G3X9M4	Q9JLX5;Q3UM33;O88895;Q9JM08
Hdhd2	FALSE	0.700786	0.862349	28.1104	NA	27.9871	28.5609	28.3093	28.9822	0	22.286	3314100000	24	Immediate early response 3-interacting protein 1	D6RI20;Q9CR20;J3QMQ2	D6RI20;Q9CR20;J3QMQ2
Helb	FALSE	2.90777	0.883061	27.1256	27.1856	27.0989	27.7769	28.1003	27.9099	0	12.586	1729300000	26	DNA helicase B	Q6NVF4;D6RGT6	Q6NVF4
Hells	FALSE	2.60953	-0.920683	30.64	30.5766	30.6114	29.783	29.9582	29.5305	0	91.133	10943000000	195	Lymphocyte-specific helicase	Q60848;D3Z414	Q60848
Hexa	FALSE	3.11272	1.21863	27.942	28.037	28.1247	29.0916	29.0098	29.3729	0	28.013	3711900000	68	Beta-hexosaminidase;Beta-hexosaminidase subunit alpha	Q3TXV7;Q8BNS6;Q3UCP6;Q3U936;Q3TW10;Q3TVI2;Q3TKF6;P29416;Q3THQ0	Q3TXV7;Q8BNS6;Q3UCP6;Q3U936;Q3TW10;Q3TVI2;Q3TKF6;P29416;Q3THQ0
Hexim2	FALSE	1.75611	1.31661	25.8768	25.3286	26.5038	27.8297	27.0645	27.5851	0	55.571	852800000	19	Protein HEXIM2	Q3TVI4;A2AB66;A2AB67;A2AB65	Q3TVI4
Hgs	FALSE	1.83938	0.883328	27.8601	27.1384	27.5192	28.523	28.3115	28.3797	0	20.039	2543200000	48	Hepatocyte growth factor-regulated tyrosine kinase substrate	B1ATZ0;B1ATZ1;Q3TLL4;Q3UMA3;Q99LI8;B1ATY9;F6VV02	B1ATZ0;B1ATZ1;Q3TLL4;Q3UMA3;Q99LI8;B1ATY9
Hibadh	FALSE	2.57164	-1.70412	29.4128	29.2795	29.4528	27.2778	27.2729	28.0902	0	39.824	5021400000	75	3-hydroxyisobutyrate dehydrogenase, mitochondrial;3-hydroxyisobutyrate dehydrogenase	Q99L13;A0ZNJ2	Q99L13;A0ZNJ2
Hirip3	FALSE	2.28992	1.06853	27.1156	27.4342	26.8003	28.2787	28.1386	28.1076	0	83.135	1587100000	63	HIRA-interacting protein 3	Q8BLH7;D3YWU7	Q8BLH7
Hmbs	TRUE	4.60281	-1.6981	32.3534	32.2193	32.3052	30.8015	30.7387	30.9225	0	201.79	36214000000	190	Porphobilinogen deaminase	Q3UBC6;Q99L41;P22907;Q3UPG1	Q3UBC6;Q99L41;P22907;Q3UPG1
Hmgcs2	FALSE	2.35533	1.78804	26.9168	26.3495	26.4547	28.82	28.0364	29.0716	0	21.562	1371700000	23	Hydroxymethylglutaryl-CoA synthase, mitochondrial	Q8N7N8;P54869	Q8N7N8;P54869
Hmgn1	FALSE	1.5105	0.868012	28.1256	28.1592	27.8813	29.48	28.9986	28.5244	0	71.175	3563100000	51	Non-histone chromosomal protein HMG-14	P18608;D3Z607;Q8CEW1	P18608;D3Z607;Q8CEW1
Hmmr	FALSE	2.54692	-0.95197	29.2896	29.4159	29.254	28.6829	28.2943	28.3078	0	120.46	3831800000	73	Hyaluronan mediated motility receptor	Q8VDR2;Q00547;Q3UPW7;Q3TPG1;Q3TP93	Q8VDR2;Q00547;Q3UPW7
Hmox1	FALSE	1.27692	1.11426	NA	26.831	NA	27.257	27.1029	27.4439	0	18.789	815730000	13	Heme oxygenase 1	Q3U5H8;Q3U5U6;P14901;Q3TVV4;H3BKP1	Q3U5H8;Q3U5U6;P14901
Hnrnpdl	FALSE	1.62318	-1.00636	27.5261	27.2679	27.5535	26.0143	26.9319	26.0302	0	78.006	1202700000	20	Heterogeneous nuclear ribonucleoprotein D-like	Q9Z130	Q9Z130
Hook2	FALSE	2.4965	1.14563	27.2548	26.7087	26.8992	27.9707	28.0297	28.2196	0	52.844	1811500000	42	Protein Hook homolog 2	Q3UWV9;Q3TKK8;Q7TMK6	Q3UWV9;Q3TKK8;Q7TMK6
Hsbp1	FALSE	0.941131	-0.836109	27.8825	28.3317	27.0112	NA	26.5596	27.3364	0	15.215	1728100000	22	Heat shock factor-binding protein 1	Q9CQZ1	Q9CQZ1
Hsd17b11	FALSE	3.43042	0.872924	28.3734	28.2135	28.2027	29.073	29.0473	28.9426	0	39.575	3447600000	69	Estradiol 17-beta-dehydrogenase 11	Q9EQ06;A8Y5N4;Q8VCR2	Q9EQ06
Hsdl1	FALSE	3.59144	1.05356	28.0321	27.9409	27.9181	28.7541	28.9329	28.9709	0	34.295	3185100000	60	Inactive hydroxysteroid dehydrogenase-like protein 1	Q8BTX9	Q8BTX9
Idh1	FALSE	3.11901	1.28105	28.0786	28.1894	28.1137	29.2013	29.1838	29.5655	0	215.85	3928500000	38	Isocitrate dehydrogenase [NADP];Isocitrate dehydrogenase [NADP] cytoplasmic	Q5HZJ8;Q8C338;O88844;Q3TJ51;A0A087WPT4;A0A087WRS9;D3YVY3;A0A087WRM4	Q5HZJ8;Q8C338;O88844;Q3TJ51
Idh1	FALSE	2.06315	0.832699	28.4224	27.9943	28.4532	28.9994	29.2527	29.0358	0	17.412	4188600000	27		Q0QER9	Q0QER9
Ier3ip1	FALSE	0.700786	0.862349	28.1104	NA	27.9871	28.5609	28.3093	28.9822	0	22.286	3314100000	24	Immediate early response 3-interacting protein 1	D6RI20;Q9CR20;J3QMQ2	D6RI20;Q9CR20;J3QMQ2
Ifggd1	FALSE	2.15845	1.31033	NA	26.4951	NA	27.4054	27.2227	27.611	0	34.267	1115300000	13		Q8C2M8;Q811M6;J7PDL1;Q9DCE9;Q3U5T3	Q8C2M8;Q811M6;J7PDL1;Q9DCE9;Q3U5T3
Ifitm3	FALSE	4.66619	2.03582	26.5255	26.4801	26.3073	28.2354	28.1498	28.2906	0	22.161	1112600000	14	Interferon-induced transmembrane protein 3	Q9CQW9	Q9CQW9
Igtp	FALSE	2.15845	1.31033	NA	26.4951	NA	27.4054	27.2227	27.611	0	34.267	1115300000	13		Q8C2M8;Q811M6;J7PDL1;Q9DCE9;Q3U5T3	Q8C2M8;Q811M6;J7PDL1;Q9DCE9;Q3U5T3
Ikzf1	FALSE	2.21546	-1.06863	28.9602	28.5919	28.7222	27.7237	27.9633	27.3748	0	119.88	4107600000	82	DNA-binding protein Ikaros	G5E8H3;Q5SWT9;Q571F4;Q03267;Q5SWU0;Q3UQ33;Q8C5P6;Q5GGW5;Q8C9X3;O08900;Q5GGW4;Q8BTD0;Q8C208	G5E8H3;Q5SWT9;Q571F4;Q03267;Q5SWU0;Q3UQ33;Q8C5P6;Q5GGW5
Ilk	FALSE	3.73215	-0.847555	29.9449	29.9873	29.9058	29.1246	29.2831	29.2576	0	29.643	7629000000	96	Integrin-linked protein kinase	O55222;F6Q5Z1;D3YZA5	O55222
Irf2bpl	FALSE	3.93571	1.03647	27.1943	27.3443	27.2526	28.0874	28.2272	28.1491	0	33.618	2185800000	38	Interferon regulatory factor 2-binding protein-like	Q8K3X4	Q8K3X4
Irf9	FALSE	1.42563	1.34465	26.4638	NA	NA	26.9412	27.5783	27.5859	0	16.26	562880000	16	Interferon regulatory factor 9	Q3UKQ7;E9Q8M6;E9PZJ2;Q61179;Q924T6	Q3UKQ7;E9Q8M6;E9PZJ2;Q61179;Q924T6
Isca1	FALSE	1.37892	-1.02274	26.1414	26.6374	26.2323	NA	25.7898	NA	0	5.2539	531430000	14	Iron-sulfur cluster assembly 1 homolog, mitochondrial	I3ITR1;Q9D924	I3ITR1;Q9D924
Isg15	FALSE	0.838529	0.992014	27.7596	27.5576	NA	28.7373	28.2874	28.345	0	26.995	1899700000	20	Ubiquitin-like protein ISG15	Q4FJR9;Q64339	Q4FJR9;Q64339
Isgf3g	FALSE	1.42563	1.34465	26.4638	NA	NA	26.9412	27.5783	27.5859	0	16.26	562880000	16	Interferon regulatory factor 9	Q3UKQ7;E9Q8M6;E9PZJ2;Q61179;Q924T6	Q3UKQ7;E9Q8M6;E9PZJ2;Q61179;Q924T6
Ist1	FALSE	2.48241	0.88821	28.712	28.415	28.738	29.6088	29.3388	29.4007	0	30.056	5302700000	69	IST1 homolog	Q8BHC2;Q9CX00	Q8BHC2;Q9CX00
Itga2b	FALSE	3.10902	1.24098	29.4535	29.2366	29.4722	30.5464	30.7014	30.3577	0	102.7	7916100000	112	Integrin alpha-IIb;Integrin alpha-IIb heavy chain;Integrin alpha-IIb light chain	B2RPR7;Q9QUM0;Q8C815	B2RPR7;Q9QUM0;Q8C815
Itih2	FALSE	1.30211	1.18177	NA	NA	NA	27.7152	27.8162	26.3167	0.0016051	2.1644	541240000	6	Inter-alpha-trypsin inhibitor heavy chain H2	Q3UEG7;Q8K016;G3X977;Q61703	Q3UEG7;Q8K016;G3X977;Q61703
Kiaa1524	FALSE	1.88188	-0.857572	29.7033	29.7811	29.4786	28.4616	29.0818	28.8416	0	140.04	5349100000	90	Protein CIP2A	D3Z7B5;Q8BWY9;D6RGL3	D3Z7B5;Q8BWY9
Kpna1	FALSE	2.68283	-1.08084	28.8659	29.0735	28.9019	27.7998	28.1842	27.7977	0	50.715	3898200000	61	Importin subunit alpha-5;Importin subunit alpha-5, N-terminally processed	Q60960;G3UXF0;G3UXT6;G3UZK5;G3UWJ8;G3UXW7	Q60960
Ksr1	FALSE	0.927686	0.998059	26.7734	NA	26.3355	27.7378	26.8368	27.6729	0	26.744	1070300000	32	Kinase suppressor of Ras 1	Q61097;Q5SXE4;Q3UV75;Q5SXE2;Q5SXE1	Q61097;Q5SXE4;Q3UV75
Larp4b	TRUE	2.08318	-1.14427	29.5802	29.5739	29.3698	27.8648	28.3994	28.6686	0	72.012	6257100000	124	La-related protein 4B	Q6A0A2;A0A087WPU9;Q80UQ3	Q6A0A2
Lat	FALSE	2.3108	-0.852223	26.5394	26.8812	26.4015	25.799	25.805	25.808	0	12.864	943660000	16	Linker for activation of T-cells family member 1	Q8C2E5;Q546H1;O54957;Q80UR6	Q8C2E5;Q546H1;O54957;Q80UR6
Lbr	FALSE	2.7182	-1.02228	31.9295	31.8923	32.093	30.9362	30.8744	31.2484	0	148.5	40800000000	230	Lamin-B receptor	Q3U9G9;A0A0A6YW01;A0A0A6YXT6;A0A0A6YXW3;A0A0A6YY12;A0A0A6YWS3;Q811V7	Q3U9G9
Lgals1	FALSE	2.69868	-0.854568	33.0618	33.0935	32.844	32.3449	32.2384	32.0877	0	247.28	87595000000	147	Galectin-1	P16045	P16045
Lgals3bp	FALSE	4.23095	2.42364	28.8417	28.7205	28.5373	31.0667	30.9984	30.769	0	123.69	6658400000	95	Galectin-3-binding protein	Q07797;E9Q5X5;F6VRP8	Q07797
Lims1	FALSE	4.4335	-1.24559	29.0842	29.248	29.1855	28.0974	28.155	28.0773	0	16.493	4138900000	65	LIM and senescent cell antigen-like-containing domain protein 1	A8CVP1;A8CVP4;Q4ZJB3;E9QP62;Q99JW4;Q9D7B2;Q91XD2	A8CVP1;A8CVP4;Q4ZJB3;E9QP62;Q99JW4;Q9D7B2
Lman1	FALSE	3.34815	-0.816342	31.8654	31.9482	31.9568	31.1452	31.3354	31.1672	0	261.51	34859000000	214	Protein ERGIC-53	Q3U944;Q9D0F3;D3Z5B9	Q3U944;Q9D0F3
Lrch4	FALSE	1.34717	-1.46839	27.9292	27.8817	27.81	NA	NA	NA	0.0097152	1.3431	2520500000	9	Leucine-rich repeat and calponin homology domain-containing protein 4	Q6KAP0;H3BIX9;Q8C2M4;H3BLL3;Q921G6;Q8K381	Q6KAP0;H3BIX9;Q8C2M4;H3BLL3;Q921G6;Q8K381
Lsm1	FALSE	1.0623	-1.18041	27.8358	28.2292	27.4642	NA	26.6596	26.7646	0	7.8737	1806400000	37	U6 snRNA-associated Sm-like protein LSm1	Q544C9;Q8VC85	Q544C9;Q8VC85
Lyn	FALSE	2.82995	0.850586	29.1832	29.1487	29.2298	29.8905	29.825	30.1386	0	57.598	6582700000	109	Tyrosine-protein kinase Lyn	Q3TCS3;P25911;Q8CEI0;Q3U6Q5;Q05DV0;F6UND7;Q80XU2;Q3UKD6;P08103;P05480;D3YZ57;P39688	Q3TCS3;P25911;Q8CEI0;Q3U6Q5;Q05DV0
Lztfl1	FALSE	2.50121	1.31109	27.2195	27.2521	27.5033	28.4802	28.4384	29.0218	0	24.553	2148800000	30	Leucine zipper transcription factor-like protein 1	Q9JHQ5;Q3UHL8;F6VG18;F6VTH5;Q8CDG8;E9Q9P1	Q9JHQ5;Q3UHL8;F6VG18;F6VTH5;Q8CDG8
Mad2l1	FALSE	2.82027	-1.21102	29.4055	29.5341	29.1668	28.3397	28.3044	28.0154	0	26.729	4618400000	54	Mitotic spindle assembly checkpoint protein MAD2A	Q5HZH8;Q3TV93;Q9Z1B5;Q9D802	Q5HZH8;Q3TV93;Q9Z1B5;Q9D802
Map3k7	FALSE	1.38069	-1.03849	26.2391	26.5221	26.4782	NA	NA	25.6992	0	23.227	750750000	23	Mitogen-activated protein kinase kinase kinase 7	Q543B5;Q3TXG1;Q923A8;Q62073;A2AP93;A2AP92	Q543B5;Q3TXG1;Q923A8;Q62073;A2AP93;A2AP92
Map7d1	FALSE	1.49921	-1.23844	26.4362	26.2776	26.2538	NA	NA	25.6994	0	7.0637	702800000	13	MAP7 domain-containing protein 1	A2AJI1;A8Y5P4;A2AJI0;F6WF36;Q05B96;Q5SV54;Q5SV55;Q9CSB4	A2AJI1;A8Y5P4;A2AJI0;F6WF36
Mapk1ip1l	FALSE	2.06162	-1.41353	26.7292	27.2326	26.5085	NA	NA	NA	0	7.1427	943390000	20	MAPK-interacting and spindle-stabilizing protein-like	Q8BH93	Q8BH93
Mapk8	FALSE	1.12323	-0.949575	26.9189	27.1643	26.8053	NA	26.5912	NA	0	6.3311	895830000	13	Mitogen-activated protein kinase 8	A6P3E4;G3X8U9;Q544A0;Q7TSJ7;Q91Y86;D3Z1Z4;A3KBF5	A6P3E4;G3X8U9;Q544A0;Q7TSJ7;Q91Y86;D3Z1Z4;A3KBF5
Mapkapk2	FALSE	1.77427	-1.52387	26.6141	26.6281	26.6717	NA	NA	NA	0	5.1526	649460000	8	MAP kinase-activated protein kinase 2	Q3U2P8;P49138;A0A087WSN7;Q8R3U8	Q3U2P8;P49138;A0A087WSN7
Mapre2	FALSE	2.51367	1.03883	29.7231	29.5177	29.2056	30.4168	30.461	30.5451	0	24.782	8173600000	21	Microtubule-associated protein RP/EB family member 2	D3YYK8;E9Q6X0;Q8R001;Q3TG90	D3YYK8;E9Q6X0;Q8R001;Q3TG90
Mbnl1	FALSE	2.11062	-2.02014	28.3799	28.3261	28.4084	NA	NA	26.5565	0	35.314	2832200000	29	Muscleblind-like protein 1;Muscleblind-like protein 2	A0A0A6YWB0;A0A0A6YVV8;A0A0A6YWG1;A0A0A6YXQ4;A0A0A6YXE3;Q8CAQ1;D0EX61;G3X9Q0;Q8CHF5;Q9JKP5;Q8C181;A0A0A6YWJ5;Q4VA08;Q3U570;Q3U581;A0A0A6YXP3;A0A0A6YXL7	A0A0A6YWB0;A0A0A6YVV8;A0A0A6YWG1;A0A0A6YXQ4;A0A0A6YXE3;Q8CAQ1;D0EX61;G3X9Q0;Q8CHF5;Q9JKP5;Q8C181
Mbnl2	FALSE	2.11062	-2.02014	28.3799	28.3261	28.4084	NA	NA	26.5565	0	35.314	2832200000	29	Muscleblind-like protein 1;Muscleblind-like protein 2	A0A0A6YWB0;A0A0A6YVV8;A0A0A6YWG1;A0A0A6YXQ4;A0A0A6YXE3;Q8CAQ1;D0EX61;G3X9Q0;Q8CHF5;Q9JKP5;Q8C181;A0A0A6YWJ5;Q4VA08;Q3U570;Q3U581;A0A0A6YXP3;A0A0A6YXL7	A0A0A6YWB0;A0A0A6YVV8;A0A0A6YWG1;A0A0A6YXQ4;A0A0A6YXE3;Q8CAQ1;D0EX61;G3X9Q0;Q8CHF5;Q9JKP5;Q8C181
Mcl1	FALSE	2.57655	1.19896	28.1245	28.5163	28.4415	29.7727	29.4848	29.3348	0	101.58	3949600000	59	Induced myeloid leukemia cell differentiation protein Mcl-1 homolog	P97287	P97287
Mcm7	FALSE	4.73023	-0.988609	33.1573	33.1227	33.1124	32.3077	32.3599	32.2492	0	238.17	80926000000	496	DNA replication licensing factor MCM7	Q3UDI8;Q3U4T8;Q61881;Q3V122;D3Z6N3;D3Z0J6;D3Z2K9;D3Z335	Q3UDI8;Q3U4T8;Q61881;Q3V122;D3Z6N3
Mcpt2	FALSE	2.28429	1.6252	27.4594	27.3442	27.0609	29.7208	28.6713	28.9928	0	26.96	3291800000	31	Mast cell protease 2	Q541U2;P15119;Q496V0;P11034	Q541U2;P15119
Med19	FALSE	1.40934	-1.13689	26.4619	26.8392	26.568	NA	NA	NA	0	10.022	773550000	19	Mediator of RNA polymerase II transcription subunit 19	Q8C1S0	Q8C1S0
Med25	FALSE	1.39442	1.0276	NA	NA	NA	27.4162	27.0144	26.6065	0	7.1748	947790000	14	Mediator of RNA polymerase II transcription subunit 25	Q8VCB2	Q8VCB2
Mela	FALSE	0.655627	-0.822609	28.4653	28.6559	28.5318	NA	28.0276	28.1274	0	53.305	3149000000	22		A0A068EWW2;A0A068F126;A0A068ETZ5;Q1KYL8;Q1KYL9;P70355;Q8C1W7;Q8BFR9;Q60588;Q1KYM1;Q1KYM2;G4V4Y9	A0A068EWW2;A0A068F126;A0A068ETZ5;Q1KYL8;Q1KYL9;P70355;Q8C1W7;Q8BFR9;Q60588;Q1KYM1;Q1KYM2
mFLJ00248	FALSE	1.34717	-1.46839	27.9292	27.8817	27.81	NA	NA	NA	0.0097152	1.3431	2520500000	9	Leucine-rich repeat and calponin homology domain-containing protein 4	Q6KAP0;H3BIX9;Q8C2M4;H3BLL3;Q921G6;Q8K381	Q6KAP0;H3BIX9;Q8C2M4;H3BLL3;Q921G6;Q8K381
Mgst3	FALSE	0.983064	1.06621	27.2802	26.8768	NA	28.1254	28.6018	27.4643	0	36.559	1285300000	29	Microsomal glutathione S-transferase 3	Q9CPU4	Q9CPU4
Mical1	FALSE	1.55145	0.808401	26.3529	NA	NA	26.646	27.0644	26.753	0	16.254	824370000	26	Protein-methionine sulfoxide oxidase MICAL1	Q8VDP3;E9PUI4	Q8VDP3;E9PUI4
Mki67	FALSE	5.04575	-0.840821	34.6334	34.5986	34.6452	33.9001	33.9687	33.9292	0	323.31	184880000000	2119		E9PVX6;Q61769;Q7TSF6	E9PVX6;Q61769
Mrps15	TRUE	2.69888	-0.826635	27.6875	27.5441	27.8981	26.9286	26.975	26.9838	0	7.8975	1634400000	32	28S ribosomal protein S15, mitochondrial	Q9DC71	Q9DC71
Mrps18c	FALSE	1.11314	-0.954397	27.3342	27.0869	27.0275	NA	NA	26.9022	0	17.309	1122900000	20	28S ribosomal protein S18c, mitochondrial	Q8R2L5;Q8BTZ9	Q8R2L5;Q8BTZ9
Mrps22	FALSE	2.939	-0.87039	30.4983	30.3128	30.1959	29.6208	29.5151	29.5374	0	103.03	10483000000	142	28S ribosomal protein S22, mitochondrial	Q9CXW2	Q9CXW2
Mrps25	FALSE	2.50422	-1.27628	28.5812	28.8267	28.3009	27.4113	27.0299	27.4356	0	55.664	2834900000	78	28S ribosomal protein S25, mitochondrial	Q6KAU3;Q9D125	Q6KAU3;Q9D125
Mrps26	FALSE	3.17808	-1.01854	27.2125	27.3453	27.325	26.2306	26.3894	26.5275	0	10.779	1262400000	26	28S ribosomal protein S26, mitochondrial	Q80ZS3	Q80ZS3
Mrps28	TRUE	2.58822	-1.0363	28.1292	27.9769	27.9677	26.926	27.3164	26.8893	0	17.781	1894800000	29	28S ribosomal protein S28, mitochondrial	Q9CY16	Q9CY16
Mrps34	FALSE	3.08595	-1.07653	29.3761	29.3574	29.3814	28.2427	28.3381	28.6023	0	33.823	5706200000	57	28S ribosomal protein S34, mitochondrial	Q9JIK9	Q9JIK9
Mrps5	FALSE	5.47671	-1.43162	28.9279	28.8427	28.8539	27.6799	27.7166	27.6522	0	8.6028	3223100000	40	28S ribosomal protein S5, mitochondrial	Q99N87;Q3U2U4;B2FDG7	Q99N87;Q3U2U4
Mrps6	FALSE	1.76993	-0.832027	27.5311	28.027	28.2234	27.1765	26.9738	27.0994	0	4.8601	1942200000	26	28S ribosomal protein S6, mitochondrial	Q3TLQ4;P58064	Q3TLQ4;P58064
Msmo1	FALSE	1.44706	0.910663	NA	26.2917	26.1269	27.4654	26.7524	26.8009	0	8.3151	896700000	19	Methylsterol monooxygenase 1	Q9CRA4;D3Z458;D3YTN3	Q9CRA4;D3Z458
Msn	FALSE	5.34274	-1.79221	33.0463	33.1871	33.1633	31.6132	31.638	31.6036	0	323.31	78915000000	454	Moesin	P26041;Q3TZQ2;Q05DU4;Q3UF33	P26041;Q3TZQ2;Q05DU4
Mta2	FALSE	3.14774	-1.01278	31.0445	31.2459	31.1194	30.0869	30.2492	30.3497	0	144.81	18060000000	229	Metastasis-associated protein MTA2	Q9R190;Q3TZP3;Q3UDZ8	Q9R190;Q3TZP3;Q3UDZ8
Mvb12a	FALSE	1.10249	1.09492	NA	26.6659	NA	26.7384	26.8461	27.3123	0	10.349	840680000	14	Multivesicular body subunit 12A	Q78HU3	Q78HU3
Mvd	FALSE	3.26765	1.42485	28.2493	27.8989	28.0194	29.3874	29.2391	29.5222	0	28.008	3608100000	41	Diphosphomevalonate decarboxylase	Q3UYC1;Q99JF5	Q3UYC1;Q99JF5
Mvk	FALSE	3.59236	1.63988	26.2749	26.4034	26.2893	27.6564	27.7997	28.056	0	17.835	1113100000	14	Mevalonate kinase	Q3UEB4;Q9R008;D3YV77	Q3UEB4;Q9R008;D3YV77
N4bp1	FALSE	1.58462	-1.1515	26.313	26.7474	26.8167	NA	NA	NA	0	5.0307	1089800000	11	NEDD4-binding protein 1	Q6A037;Q5EBQ4;Q8C8N1;Q99KT2	Q6A037;Q5EBQ4
N6amt1	FALSE	2.08718	-1.45222	26.4411	26.7375	26.6039	25.3613	NA	NA	0	4.5897	1197200000	13		Q6SKR2;Q9CUX0;D3Z6J0;Q6PRU9;Q4KMV5;E9PXT7	Q6SKR2;Q9CUX0;D3Z6J0
Naga	FALSE	3.46621	2.42166	27.1937	27.0702	26.7576	29.8158	29.3068	29.2847	0	23.526	4208100000	45	Alpha-N-acetylgalactosaminidase	Q3U6T2;Q9QWR8;Q3UZX5	Q3U6T2;Q9QWR8;Q3UZX5
Nbeal2	FALSE	1.23227	1.04972	26.4772	26.5567	NA	27.2877	27.1155	27.9329	0	42.26	848990000	17	Neurobeachin-like protein 2	B7ZWL5;E9Q9L6;B2RXS1;Q6ZQA0;F6VTL9;D3Z2K6;F6ZZB1	B7ZWL5;E9Q9L6;B2RXS1;Q6ZQA0;F6VTL9
Ncapd2	FALSE	3.765	-0.830414	31.1745	31.3255	31.3315	30.5719	30.5845	30.5521	0	234.6	20564000000	302	Condensin complex subunit 1	Q8K2Z4;A0A087WNQ1;A0A087WRK6	Q8K2Z4
Ncf2	FALSE	1.8779	0.862901	27.0426	26.5309	26.4856	27.4903	27.4213	27.7474	0	6.7476	1137300000	31	Neutrophil cytosol factor 2	O70145;A0A087WPH0;Q3TBY8	O70145;A0A087WPH0
Ngly1	FALSE	1.33454	-1.08355	26.7551	27.426	26.8169	NA	26.3694	25.5927	0	14.164	1004300000	21	Peptide-N(4)-(N-acetyl-beta-glucosaminyl)asparagine amidase	Q9JI78	Q9JI78
Nmt2	FALSE	2.85754	-0.810028	29.1729	29.0883	29.1622	28.2444	28.5133	28.4996	0	32.141	5010600000	93	Glycylpeptide N-tetradecanoyltransferase;Glycylpeptide N-tetradecanoyltransferase 2	A2AJH3;Q3THR4;O70311;Q8CFK1	A2AJH3;Q3THR4;O70311;Q8CFK1
Nnt	FALSE	2.74184	-1.25825	30.1576	29.9765	29.9356	28.8621	28.5269	29.0387	0	116.14	10687000000	120	NAD(P) transhydrogenase, mitochondrial	Q922E1;Q8C1W8;Q61941;Q3TWH2;Q3TGH1;Q8C9V5;Q8C3H2;Q8BGK0;E9Q8F4;Q8C337	Q922E1;Q8C1W8;Q61941;Q3TWH2;Q3TGH1;Q8C9V5;Q8C3H2;Q8BGK0;E9Q8F4
Nsf	FALSE	2.76792	0.816625	30.0435	29.8632	29.7516	30.527	30.6388	30.6925	0	102.69	11788000000	132	Vesicle-fusing ATPase	P46460;G3UX86;G3UX98	P46460
Ntmt1	FALSE	1.21987	-1.1654	27.434	28.2234	28.4149	26.9301	NA	26.8911	0	47.364	1698000000	42	N-terminal Xaa-Pro-Lys N-methyltransferase 1;N-terminal Xaa-Pro-Lys N-methyltransferase 1, N-terminally processed	Q8R2U4;A0A0A6YXY1;A2APZ3;A0A0A6YX97;A2APZ2;A0A0A6YVQ9	Q8R2U4;A0A0A6YXY1;A2APZ3;A0A0A6YX97
Nucb1	FALSE	3.12687	-0.825662	31.8525	31.8958	31.9281	31.1761	31.2922	31.0332	0	230.6	34312000000	307	Nucleobindin-1	Q02819;Q8BRD3;H3BK79;Q3TCI1;D3Z7D7;D3Z1N1	Q02819;Q8BRD3;H3BK79;Q3TCI1
Nxn	FALSE	1.31501	-1.2084	27.4822	27.9331	27.2973	NA	26.2096	26.6569	0	65.866	1443400000	43	Nucleoredoxin	P97346	P97346
Oas2	FALSE	3.15834	1.34449	28.0538	27.7098	27.6237	29.0503	29.0206	29.0774	0	38.743	2857800000	77	2-5-oligoadenylate synthase 2	E9Q9A9;Q80VT1;F7CFL3	E9Q9A9
Osbpl8	FALSE	2.88559	-1.03385	30.5086	30.2694	30.474	29.3198	29.4493	29.6353	0	140.38	14759000000	171	Oxysterol-binding protein	G3X9N6;B9EJ86;Q69ZJ4;Q6ZPN6;G5E833;Q9ER64	G3X9N6;B9EJ86;Q69ZJ4
Ostf1	TRUE	2.86085	-1.27377	30.7258	30.5133	30.4317	29.3236	29.1346	29.5695	0	68.884	12413000000	103	Osteoclast-stimulating factor 1	Q62422	Q62422
Otud6b	FALSE	1.9192	-1.16428	26.2019	26.1095	26.0629	NA	NA	NA	0	19.144	699180000	18	OTU domain-containing protein 6B	Q8K2H2;A0A0A0MQF5	Q8K2H2;A0A0A0MQF5
P2rx4	FALSE	1.38622	0.895675	25.8024	26.795	26.6491	27.3806	27.2117	27.7314	0	10.327	1813300000	28	P2X purinoceptor;P2X purinoceptor 4	D3Z5U5;J7IR93;Q9Z257;Q3UCX4;Q3TR36;Q9JJX6;D3YYR5;Q9Z256;J9TN51;Q9WUN9	D3Z5U5;J7IR93;Q9Z257;Q3UCX4;Q3TR36;Q9JJX6;D3YYR5;Q9Z256
P4ha1	FALSE	1.5864	-0.859433	27.9785	27.7498	27.6987	27.2744	26.4215	26.9857	0	20.656	1507600000	45	Prolyl 4-hydroxylase subunit alpha-1	Q3UF16;Q60715;Q3TTT2;E9Q7B0;Q3TN84	Q3UF16;Q60715;Q3TTT2;E9Q7B0;Q3TN84
Pabpc4	TRUE	5.33637	-1.50436	32.3356	32.3038	32.3949	31.0948	31.0358	31.1247	0	323.31	46361000000	233		Q6PHQ9;A3KFU5;Q99LF8;Q91YZ8;A3KFU8;Q3UX16;D3Z5M2;V9GXG3;Q3TUS5;Q3TSA5;A0A0A6YWT2;G5E8X2	Q6PHQ9;A3KFU5;Q99LF8;Q91YZ8;A3KFU8;Q3UX16;D3Z5M2
Paf	FALSE	1.61925	-0.825534	26.6153	26.4932	26.3784	NA	25.3835	NA	0	25.651	483960000	17	PCNA-associated factor	Q9CQX4	Q9CQX4
Paip2	FALSE	2.28608	1.4642	27.2738	27.5399	27.3669	29.495	28.915	28.5457	0	86.536	2321500000	27	Polyadenylate-binding protein-interacting protein 2	Q3U438;Q3TJ84;Q9D6V8	Q3U438;Q3TJ84;Q9D6V8
Pars2	FALSE	1.08122	0.962787	NA	26.1411	NA	26.6544	26.0124	26.9329	0	14.126	716030000	22	Probable proline--tRNA ligase, mitochondrial	Q3U4M2;A8Y5T6;Q8CFI5;A2AVQ7	Q3U4M2;A8Y5T6;Q8CFI5
Pbrm1	FALSE	3.17714	-0.856784	29.9503	29.709	29.8727	29.0596	29.1581	29.0559	0	241.48	7792100000	146	Protein polybromo-1	D3Z1N4;E9Q4Y5;F8VQD1;E9Q7L3;D3Z1W6;E9Q7L2;Q8BSQ9;D3YYF2;F6THL5;D3Z3R4;D6RIL0;D6RI94;Q9D7L7;Q8R134;D3YYG4;D3Z1M8	D3Z1N4;E9Q4Y5;F8VQD1;E9Q7L3;D3Z1W6;E9Q7L2;Q8BSQ9;D3YYF2;F6THL5;D3Z3R4;D6RIL0;D6RI94
Pbxip1	FALSE	1.30053	1.18279	NA	NA	NA	27.0363	26.4616	27.0284	0	9.1023	342760000	7	Pre-B-cell leukemia transcription factor-interacting protein 1	Q3TVI8	Q3TVI8
Pdcd4	FALSE	2.99325	1.49157	32.1478	32.1825	32.1226	33.7654	33.2604	33.7606	0	323.31	81537000000	245	Programmed cell death protein 4	Q61823	Q61823
Pds5a	FALSE	3.57668	-0.852132	31.3385	31.3634	31.4223	30.6096	30.7489	30.5662	0	323.31	24974000000	393	Sister chromatid cohesion protein PDS5 homolog A	E9QPI5;Q6A026;Q8VDS0;Q9D337;Q3UW82	E9QPI5;Q6A026
Pf4	TRUE	0.589782	0.810121	NA	29.2589	29.3274	29.9837	29.9345	29.2495	0	4.4579	4014100000	20	C-X-C motif chemokine;Platelet factor 4	Q6P8R3;Q3TVN6;Q9Z126	Q6P8R3;Q3TVN6;Q9Z126
Pigq	FALSE	1.07352	0.814109	25.224	24.8889	24.8354	25.6038	25.5345	26.8461	0	6.0138	407320000	17	Phosphatidylinositol N-acetylglucosaminyltransferase subunit Q	Q3TF56;Q3TD14;Q9QYT7;D3Z1F8;D3YZX1;D3Z1K3;D3Z0A4;F7BU94;F6YYP1	Q3TF56;Q3TD14;Q9QYT7;D3Z1F8;D3YZX1;D3Z1K3;D3Z0A4
Plcb2	FALSE	2.09451	1.22582	NA	NA	25.4833	26.3139	26.1937	26.2937	0	8.7419	547400000	13	Phosphoinositide phospholipase C;1-phosphatidylinositol 4,5-bisphosphate phosphodiesterase beta-2	E9PYI3;A3KGF7;B7ZNI1;Q3V3V2;Q9Z2T4	E9PYI3;A3KGF7;B7ZNI1;Q3V3V2
Plcb3	FALSE	1.84399	1.14318	26.6362	26.1101	26.1014	27.4309	27.1845	28.0209	0	44.412	970410000	24	Phosphoinositide phospholipase C;1-phosphatidylinositol 4,5-bisphosphate phosphodiesterase beta-3	Q8CI86;Q3TWI4;P51432;Q571K9;Q8C8I0;Q3TPL1;Q9R1Y4	Q8CI86;Q3TWI4;P51432;Q571K9
Pld3	FALSE	1.34676	0.810996	NA	25.3688	NA	26.7029	25.97	25.8537	0	19.371	344200000	3	Phospholipase D3	O35405;Q9CW68	O35405;Q9CW68
Plekho2	FALSE	1.97814	1.04492	NA	NA	NA	27.0015	26.3445	26.2581	0	24.088	422380000	17	Pleckstrin homology domain-containing family O member 2	Q8K124	Q8K124
Plin2	FALSE	2.04106	0.947518	NA	NA	25.5849	26.3965	26.5583	26.0302	0	4.3488	258810000	7	Perilipin;Perilipin-2	Q8C5B5;Q541S0;Q3U711;P43883;B1AXR5;Q9CY19;B1AXR3	Q8C5B5;Q541S0;Q3U711;P43883;B1AXR5;Q9CY19
Plin3	FALSE	3.09467	1.35555	28.8463	28.7665	29.1098	30.3548	30.033	30.1565	0	206.28	7492900000	108	Perilipin-3	Q9DBG5;Q3V4D2	Q9DBG5
Pnkp	FALSE	2.53731	0.904166	29.3912	28.9996	29.0128	30.002	29.9454	29.9773	0	94.019	7324000000	116	Bifunctional polynucleotide phosphatase/kinase;Polynucleotide 3-phosphatase;Polynucleotide 5-hydroxyl-kinase	G5E8N7;Q9JLV6;E9Q9A5;Q3T9F5	G5E8N7;Q9JLV6;E9Q9A5;Q3T9F5
Pnp	FALSE	4.66609	1.10457	30.5481	30.6545	30.6751	31.5527	31.5382	31.5722	0	80.451	18174000000	147	Purine nucleoside phosphorylase	Q543K9;P23492;Q9D8C9	Q543K9;P23492
Pnpo	FALSE	2.39288	1.21461	29.7555	30.3901	30.0069	31.4228	31.2885	31.1068	0	31.649	11309000000	38	Pyridoxine-5-phosphate oxidase	Q91XF0;A2A6E7	Q91XF0
pol	FALSE	3.71817	0.938924	30.8848	30.7636	30.7359	31.5699	31.5557	31.685	0	145.65	19485000000	243		Q1W5W7;Q0VGN5;Q7TQ37;Q8C2B1;Q3U565;Q61706;Q61705;Q61709;Q78E13;B7U9H2	Q1W5W7;Q0VGN5;Q7TQ37;Q8C2B1
Polr3b	FALSE	1.56952	-0.986404	25.8275	25.0665	25.0523	24.0803	24.5979	23.9386	0	9.4511	310370000	20	DNA-directed RNA polymerase III subunit RPC2	P59470;Q3TMK3;Q9CSL3	P59470;Q3TMK3
Ppil3	FALSE	1.16646	-0.947221	27.4121	27.3855	27.2148	NA	NA	27.0139	0	17.288	1180500000	21	Peptidyl-prolyl cis-trans isomerase-like 3	Q9D6L8;A0A087WPZ6;A0A087WP41	Q9D6L8
Ppox	FALSE	1.89949	0.885318	29.2638	29.2764	29.6218	30.4355	29.9379	30.4636	0	100.34	7364000000	84	Protoporphyrinogen oxidase	P51175;Q3UQA3;A0A0A6YX50	P51175;Q3UQA3;A0A0A6YX50
Ppp6c	FALSE	2.81357	-0.840636	30.3864	30.2529	30.257	29.7183	29.4732	29.4397	0	87.234	10824000000	134	Serine/threonine-protein phosphatase 6 catalytic subunit;Serine/threonine-protein phosphatase 6 catalytic subunit, N-terminally processed	Q9CQR6;Q9CVB2	Q9CQR6
Ppt1	FALSE	2.8163	0.894366	28.9433	28.7672	28.6082	29.626	29.5007	29.6204	0	27.242	5268600000	82	Palmitoyl-protein thioesterase 1	Q3TEL0;Q3UB92;Q3U6W3;Q3U6J9;Q8VBX5;O88531;Q3TAR8;B1B0P8;Q3UFT5;B1B0P9	Q3TEL0;Q3UB92;Q3U6W3;Q3U6J9;Q8VBX5;O88531;Q3TAR8;B1B0P8;Q3UFT5;B1B0P9
Prepl	FALSE	1.77989	-1.52279	26.9286	26.9379	26.8482	NA	NA	NA	0	19.634	822870000	15	Prolyl endopeptidase-like	Q8BKS6;Q8C167;A1L337	Q8BKS6;Q8C167
Prex1	FALSE	2.37535	1.32613	26.5102	25.7654	26.004	27.5286	27.3052	27.5579	0	24.989	897480000	36	Phosphatidylinositol 3,4,5-trisphosphate-dependent Rac exchanger 1 protein	I7HPV9;B9EKR4;Q69ZK0;B2RXQ5	I7HPV9;B9EKR4;Q69ZK0;B2RXQ5
Prkaca	FALSE	2.6753	-1.19003	28.3522	28.6737	28.7868	27.2697	27.5825	27.5263	0	47.487	2930300000	39	cAMP-dependent protein kinase catalytic subunit alpha	P05132;J9JDU9;Q8C4J3;Q8CBP8	P05132;J9JDU9
Prkacb	FALSE	2.77571	-1.31685	27.9317	28.1515	28.1835	NA	26.8237	27.0659	0	8.8668	2214800000	18	cAMP-dependent protein kinase catalytic subunit beta	P68181;H6TMF6;H6TMF5	P68181;H6TMF6;H6TMF5
Prkar1a	FALSE	4.594	-1.19322	30.4691	30.5236	30.4023	29.4302	29.5148	29.4216	0	95.3	13201000000	142	cAMP-dependent protein kinase type I-alpha regulatory subunit;cAMP-dependent protein kinase type I-alpha regulatory subunit, N-terminally processed	Q9DBC7;Q3TYK4;Q8C3Z4;Q3UBA7;Q9CS50;A2AI69;F8S0Y0;D3Z0V6;Q921L9;P12849;D3Z4L4;I2E5V9;I2E5V8;G1C1P2;D3YTM5;D3Z068;Q3TY04	Q9DBC7;Q3TYK4;Q8C3Z4;Q3UBA7;Q9CS50
Prnp	FALSE	2.30786	1.17273	26.0764	26.1659	26.1324	27.7275	27.1314	27.0722	0	9.7068	1474000000	20	Major prion protein	Q9QYT9;Q4FJQ7;Q3UG89;Q3UF68;Q3UBH0;Q3TZI7;P04925	Q9QYT9;Q4FJQ7;Q3UG89;Q3UF68;Q3UBH0;Q3TZI7;P04925
Prnpb	FALSE	2.30786	1.17273	26.0764	26.1659	26.1324	27.7275	27.1314	27.0722	0	9.7068	1474000000	20	Major prion protein	Q9QYT9;Q4FJQ7;Q3UG89;Q3UF68;Q3UBH0;Q3TZI7;P04925	Q9QYT9;Q4FJQ7;Q3UG89;Q3UF68;Q3UBH0;Q3TZI7;P04925
Psmd5	FALSE	3.30595	-0.911896	31.9091	31.9043	31.9055	31.217	30.9572	31.1443	0	185.59	35541000000	215	26S proteasome non-ATPase regulatory subunit 5	Q8BJY1;Q921U5;F7BA91	Q8BJY1
Pxn	FALSE	1.75033	-0.936605	27.3863	26.5506	26.8789	25.823	26.08	25.9509	0	42.328	1158200000	42	Paxillin	F8VQ28;Q8VI36;Q3UG90;Q99LE7	F8VQ28;Q8VI36;Q3UG90;Q99LE7
Qki	FALSE	3.22308	-1.55265	29.7244	29.5341	29.4826	28.249	27.8448	28.2228	0	31.579	6617100000	65	Protein quaking	Q9QYS9	Q9QYS9
Rab7	FALSE	3.33087	-1.54345	32.3899	32.609	32.5657	31.064	31.2875	30.8698	0	163.21	51102000000	188	Ras-related protein Rab-7a	Q4FJQ0;P51150	Q4FJQ0;P51150
Rab7a	FALSE	3.33087	-1.54345	32.3899	32.609	32.5657	31.064	31.2875	30.8698	0	163.21	51102000000	188	Ras-related protein Rab-7a	Q4FJQ0;P51150	Q4FJQ0;P51150
Rabggtb	FALSE	1.13888	-0.830573	27.02	26.8369	27.3783	NA	NA	26.8274	0	3.793	1040000000	10	Geranylgeranyl transferase type-2 subunit beta	Q3TVF4;P53612;Q99KZ1;Q9JIF6;Q6PFA1;Q9CRG6	Q3TVF4;P53612;Q99KZ1;Q9JIF6;Q6PFA1
Ranbp9	FALSE	2.73064	-0.986085	27.3208	27.4572	27.074	26.4757	26.2912	26.3497	0	63.643	1324000000	41	Ran-binding protein 9	E9Q5D6;P69566	E9Q5D6;P69566
Rangrf	FALSE	0.882519	-0.922114	27.9615	27.5491	27.7642	NA	27.1777	26.9574	0	8.2471	1525200000	21	Ran guanine nucleotide release factor	D3Z237;Q9JIB0	D3Z237;Q9JIB0
Rbbp6	FALSE	2.99846	-1.21012	28.8359	28.7831	28.7781	27.4905	27.6034	27.9234	0	83.867	4204700000	121	E3 ubiquitin-protein ligase RBBP6	P97868;A0PJG9;D3YZU8	P97868
Rbm12b1	FALSE	1.63659	-0.830295	25.5902	25.5624	26.0423	25.1762	NA	NA	0.00075873	3.0743	430180000	13	RNA-binding protein 12B-B;RNA-binding protein 12B-A	B2RPV4;Q66JV4;Q80YR9	B2RPV4;Q66JV4;Q80YR9
Rbm12b2	FALSE	1.63659	-0.830295	25.5902	25.5624	26.0423	25.1762	NA	NA	0.00075873	3.0743	430180000	13	RNA-binding protein 12B-B;RNA-binding protein 12B-A	B2RPV4;Q66JV4;Q80YR9	B2RPV4;Q66JV4;Q80YR9
Rbm27	FALSE	3.46495	-1.21958	30.0014	30.0092	29.8715	29.0296	28.7405	28.8328	0	118.3	8291000000	120	RNA-binding protein 27	Q5SFM8	Q5SFM8
Renbp	FALSE	2.90086	1.19094	27.9615	27.7675	27.9905	29.2035	28.7997	29.0664	0	39.76	3741800000	77	N-acylglucosamine 2-epimerase	P82343;D6RHA2;G3XA46	P82343;D6RHA2
Reps1	FALSE	0.870399	-0.857915	27.9365	27.8986	28.0487	NA	27.5322	27.1931	0	52.849	2424000000	47	RalBP1-associated Eps domain-containing protein 1	O54916;D3Z2E3;E9Q632;F6R6F1;D6RIN6;F6YT69;F7AB82;Q3UHF8;Q3UHE9;B1AV20;A2AFI8;B9EI38;Q80XA6	O54916;D3Z2E3;E9Q632;F6R6F1
Rfx1	FALSE	3.16692	1.41495	NA	NA	NA	26.0765	26.5121	26.1698	0	14.006	297030000	6	MHC class II regulatory factor RFX1	Q8BYY2;Q8BJK3;P48377	Q8BYY2;Q8BJK3;P48377
Rgs14	FALSE	1.4165	1.40854	26.2412	NA	26.351	27.6146	27.7281	27.7789	0	24.425	877740000	33	Regulator of G-protein signaling 14	P97492	P97492
Riok1	FALSE	4.25626	-1.12255	29.0483	29.0488	29.0557	28.101	27.9979	28.181	0	45.38	4962100000	95	Serine/threonine-protein kinase RIO1	Q922Q2	Q922Q2
Rpl22l1	TRUE	1.15874	-0.809719	29.7046	29.9234	29.8937	29.1809	28.11	29.3364	0	100.08	6013600000	51	60S ribosomal protein L22-like 1	Q0VBA4;Q9D7S7	Q0VBA4;Q9D7S7
Rsl24d1	FALSE	0.957124	1.27634	28.2168	NA	NA	28.671	28.1773	28.0626	0	13.406	1970500000	13	Probable ribosome biogenesis protein RLP24	Q5EBK7;Q99L28;E9PY85;Q3U5N8;E9Q4P7;G3UW80;G3UZF1	Q5EBK7;Q99L28;E9PY85;Q3U5N8
Scaf4	FALSE	2.95897	-0.914777	27.1511	27.3052	26.9686	26.3073	26.3145	26.3394	0	25.107	1542300000	34		Q6PFF0;Q7TSH6;Q69ZP8;Q8BXA9;Q8R1B3	Q6PFF0;Q7TSH6;Q69ZP8
Sdcbp	FALSE	2.67685	-1.14034	28.8355	28.5846	28.6412	27.7058	27.3342	27.7588	0	25.43	3575100000	46	Syntenin-1	Q3UC68;Q3TXC7;Q3TWV1;Q3TMX0;O88601;Q3UBE4;Q3U902;Q3U6J5;Q3TET7;O08992;Q3UB97;Q3U724;Q3U6Q3;H3BLG5;A2AKJ9;A2AKJ6;A2AKJ5	Q3UC68;Q3TXC7;Q3TWV1;Q3TMX0;O88601;Q3UBE4;Q3U902;Q3U6J5;Q3TET7;O08992;Q3UB97;Q3U724;Q3U6Q3;H3BLG5;A2AKJ9;A2AKJ6
Sec11a	FALSE	3.72798	-1.17805	30.595	30.5033	30.4206	29.4783	29.5718	29.3657	0	17.861	12392000000	68	Signal peptidase complex catalytic subunit SEC11A	D3YWT0;D3Z569;D3YTS1;Q9R0P6;Q6PET3	D3YWT0;D3Z569;D3YTS1;Q9R0P6;Q6PET3
Sepsecs	FALSE	2.50001	-1.74956	27.8327	27.2282	27.5013	NA	NA	NA	0.00019234	3.3871	2694500000	16	O-phosphoseryl-tRNA(Sec) selenium transferase	Q6P6M7;Q3U597;F6ZFG8;D6RGM2	Q6P6M7;Q3U597
Serinc3	FALSE	2.44519	-1.529	27.1108	26.8673	26.4318	NA	NA	NA	0.00093353	2.8117	833310000	6	Serine incorporator 3	Q9QZI9;Q3TWZ3	Q9QZI9;Q3TWZ3
Sh3glb1	FALSE	2.56061	-1.20179	28.3268	28.1176	27.843	26.7932	27.1403	26.826	0	26.306	2311000000	44	Endophilin-B1	Q3TYR7;Q9JK48	Q3TYR7;Q9JK48
Shank3	FALSE	2.1816	-1.20389	28.5655	27.9326	28.4476	27.134	26.7829	27.2658	0	97.91	2438300000	52	SH3 and multiple ankyrin repeat domains protein 3	A0A0A0MQD5;Q4ACU6;A0A088DEG5	A0A0A0MQD5;Q4ACU6
Shq1	FALSE	1.94179	-1.07567	26.714	26.9024	27.0977	25.8409	NA	25.3357	0	11.844	593280000	24	Protein SHQ1 homolog	Q7TMX5	Q7TMX5
Siae	FALSE	0.91823	-0.94806	25.7977	26.0207	25.3766	NA	25.1824	NA	0	6.1674	440190000	21	Sialate O-acetylesterase;Sialate O-acetylesterase small subunit;Sialate O-acetylesterase large subunit	P70665;C3VDI9	P70665
Siva1	FALSE	2.19897	-0.805467	26.8108	26.4619	26.8767	26.0795	25.9371	25.8487	0	36.975	594500000	14	Apoptosis regulatory protein Siva	O54926;Q3TFC3;E9PZU9	O54926;Q3TFC3
Skap2	FALSE	2.90602	1.00268	28.9269	28.6604	28.6161	29.6691	29.7363	29.5426	0	30.651	5086800000	48	Src kinase-associated phosphoprotein 2	Q3UND0	Q3UND0
Skp2	FALSE	1.04395	-1.10914	28.1498	27.9926	27.6678	NA	26.6815	27.1902	0	20.786	2103200000	31	S-phase kinase-associated protein 2	A0A087WQ11;Q569Z9;Q9Z0Z3	A0A087WQ11;Q569Z9;Q9Z0Z3
Slc22a3	FALSE	0.888115	-1.09837	26.8945	26.9358	26.7869	26.5921	NA	NA	0	5.5704	979950000	17	Solute carrier family 22 member 3	Q99JF0;Q547K2;Q9WTW5	Q99JF0;Q547K2;Q9WTW5
Slc29a1	FALSE	2.9038	-0.947377	29.3927	29.0867	29.144	28.4174	28.2564	28.3758	0	16.863	5160100000	60	Equilibrative nucleoside transporter 1	Q3TCZ2;Q3UJY1;Q9JIM1;E9PXM6;A8VP81;E9PWY7;E9Q221;E9Q503;E9Q3D1;E9PWD6;E9PZV0;E9PVH9;E9PXQ6	Q3TCZ2;Q3UJY1;Q9JIM1;E9PXM6;A8VP81
Slc35c1	FALSE	1.78044	1.37148	NA	NA	25.913	26.7568	26.8872	27.7558	0	16.915	785630000	11	GDP-fucose transporter 1	Q8R2I1;Q8BLX4;Q8BZX8;Q8C0J3;Q8BYD4;M0QWB9	Q8R2I1;Q8BLX4;Q8BZX8;Q8C0J3
Slc38a5	FALSE	1.45629	1.24372	26.6802	NA	26.3611	27.979	27.2523	27.8829	0	5.6328	904500000	19	Sodium-coupled neutral amino acid transporter 5	Q3U1J0;Q6PD94;A2ALH6	Q3U1J0;Q6PD94
Slc7a1	FALSE	3.73657	-1.33081	29.4498	29.6871	29.4677	28.432	28.3494	28.2749	0	47.823	6584300000	62	High affinity cationic amino acid transporter 1	Q3UTL4;Q3UGD6;Q09143;Q3TQZ8;E9Q3N1;D3Z161;Q8R2J2	Q3UTL4;Q3UGD6;Q09143;Q3TQZ8;E9Q3N1
Smek1	FALSE	2.73011	-0.820093	30.1274	29.9382	29.8545	29.1131	29.3032	29.2869	0	77.721	8569100000	128	Serine/threonine-protein phosphatase 4 regulatory subunit 3A	E9Q481;Q6P2K6	E9Q481;Q6P2K6
Sms	FALSE	3.22912	-0.925457	31.4161	31.512	31.6374	30.7995	30.6187	30.6966	0	196.94	24548000000	232	Spermine synthase	P97355;E9PZ58;A2AC81	P97355;E9PZ58
Smyd2	FALSE	1.48106	-1.44812	27.7858	28.0064	27.6624	26.745	NA	NA	0	6.2602	1209000000	15	N-lysine methyltransferase SMYD2	Q8R5A0;Q9D177	Q8R5A0;Q9D177
Sos1	FALSE	1.30128	-0.868446	28.2108	28.1386	27.7976	27.6877	26.5335	26.8931	0	22.428	2643500000	43	Son of sevenless homolog 1	Q2M4G6;Q62245;Q3USK4;Q9QYS7;S4R2C4;A0A0A0MQ87;Q02384;Q9QYS6	Q2M4G6;Q62245;Q3USK4;Q9QYS7
Sphk1	FALSE	1.63231	-1.52996	27.706	27.5638	27.6572	NA	NA	NA	0	18.198	1877800000	32	Sphingosine kinase 1	O88885;Q8CI15;B1AT89;Q3UWJ7;B1AT85;B1AT87;B1AT86;B1AT88	O88885;Q8CI15;B1AT89;Q3UWJ7
Stk38l	FALSE	1.62459	0.906767	25.7171	26.0933	26.4922	27.2784	27.1832	26.7629	0	23.189	813240000	26	Serine/threonine-protein kinase 38-like	Q7TSE6	Q7TSE6
Strap	FALSE	3.90975	-3.23296	32.8155	32.8143	32.7801	29.5835	29.8245	29.0641	0	302.24	44132000000	239	Serine-threonine kinase receptor-associated protein	B2RUC7;Q9Z1Z2	B2RUC7;Q9Z1Z2
Strbp	FALSE	1.97731	-0.864901	30.3237	29.6988	29.9933	29.0436	29.1844	29.2229	0	20.209	8560100000	38	Spermatid perinuclear RNA-binding protein	Q91WM1;Q8C5B7;A2BH82;A2BH83;Q9CVW0	Q91WM1
Supt4a	FALSE	3.2994	2.13363	NA	NA	NA	27.307	26.7946	27.4332	0.0012697	2.395	990950000	14	Transcription elongation factor SPT4-B;Transcription elongation factor SPT4-A	Q9Z199;P63271;G3UVU8;D6RHM5	Q9Z199;P63271;G3UVU8;D6RHM5
Supt4h1a	FALSE	3.2994	2.13363	NA	NA	NA	27.307	26.7946	27.4332	0.0012697	2.395	990950000	14	Transcription elongation factor SPT4-B;Transcription elongation factor SPT4-A	Q9Z199;P63271;G3UVU8;D6RHM5	Q9Z199;P63271;G3UVU8;D6RHM5
Supt4h1b	FALSE	3.2994	2.13363	NA	NA	NA	27.307	26.7946	27.4332	0.0012697	2.395	990950000	14	Transcription elongation factor SPT4-B;Transcription elongation factor SPT4-A	Q9Z199;P63271;G3UVU8;D6RHM5	Q9Z199;P63271;G3UVU8;D6RHM5
Syne1	FALSE	0.720773	1.02174	29.4538	NA	NA	28.715	29.6351	28.4451	0	4.6749	2655600000	15	Nesprin-1	Q6ZWR6;Q6PI72;Q7TQH5;Q0VGB8;Q6ZWS6;Q80T95	Q6ZWR6
Tacc3	FALSE	1.76194	-0.875115	29.2339	28.9567	29.0608	27.8753	28.5978	28.0736	0	23.583	3609500000	63	Transforming acidic coiled-coil-containing protein 3	Q9ET42;Q6NV52;Q99LH8;Q9JJ11;Q9JIQ4;Q9JIQ5;F7AGT6;D3Z1Y4;F6TNB3	Q9ET42;Q6NV52;Q99LH8;Q9JJ11;Q9JIQ4;Q9JIQ5
Tarbp2	FALSE	1.19306	0.92672	26.3977	NA	NA	26.6999	26.9334	26.7498	0	9.9061	581750000	7	RISC-loading complex subunit TARBP2	D3YZS5;P97473;D3Z282;Q3UNH9;D6RCY4;D6RE49	D3YZS5;P97473;D3Z282;Q3UNH9
Tbc1d10b	FALSE	0.895404	0.863162	26.145	NA	NA	26.1518	26.124	26.0126	0	4.7889	554450000	10	TBC1 domain family member 10B	Q8BHL3	Q8BHL3
Tbc1d8b	FALSE	1.97439	0.879496	26.1746	25.5442	25.8655	26.6123	26.7632	26.8287	0	11.071	546040000	16	TBC1 domain family member 8B	B9EKQ1;A3KGB4;A0A0A6YXU3;A0A0A6YWY1;Q9Z1A9	B9EKQ1;A3KGB4
Tbl1xr1	FALSE	2.06613	-0.947289	28.5499	28.4521	28.7078	27.5919	27.9564	27.3304	0	81.204	3371100000	76	F-box-like/WD repeat-containing protein TBL1XR1	Q8BHJ5;Q9QXE7	Q8BHJ5
Tbxas1	FALSE	1.79706	1.29138	26.253	NA	25.3276	26.9509	26.9408	27.6488	0	10.29	488390000	21	Thromboxane-A synthase	P36423;Q3UTF0;Q8K320;F6SG79	P36423;Q3UTF0;Q8K320
Tcirg1	FALSE	1.67327	0.970262	26.1373	27.0744	26.5621	27.8102	27.487	27.6393	0	26.253	1387300000	36		Q9JL12;Q9JHF5;Q91W06;F6XRE6;Q9CTA9;Q9JL11	Q9JL12;Q9JHF5;Q91W06
Tex30	FALSE	3.39273	-1.20032	28.3578	28.6181	28.3417	27.4348	27.2871	27.3578	0	36.691	2681100000	45	Testis-expressed sequence 30 protein	Q3TUU5;D3Z1S9;D3Z094;D3Z7L3;D3YXN3;D3Z2U8	Q3TUU5;D3Z1S9;D3Z094
Thumpd2	FALSE	0.72429	0.831832	27.4084	NA	NA	27.2148	26.8577	27.1528	0	3.7054	1080800000	10	THUMP domain-containing protein 2	Q9CZB3;Q8BSI5;Q6P0X0	Q9CZB3;Q8BSI5
Thy1	FALSE	1.99077	0.831339	29.1016	29.0155	29.3827	30.2568	29.8445	29.8367	0	59.009	7179600000	58	Thy-1 membrane glycoprotein	Q53YX2;P01831	Q53YX2;P01831
Tia1	FALSE	2.09602	-0.975635	26.2918	26.2366	25.794	NA	NA	NA	0	39.039	566650000	5	Nucleolysin TIA-1	D3Z4H6;Q564E7;P52912;D3YY02	D3Z4H6;Q564E7;P52912;D3YY02
Tial1	FALSE	0.744807	-0.917535	28.9994	28.3842	28.8373	28.2513	NA	27.8895	0	103.82	3720000000	14		Q921W2;D6RGU1	Q921W2;D6RGU1
Tiprl	FALSE	1.48012	-0.845223	28.0547	27.6002	27.9072	26.818	27.4226	26.5629	0	26.926	2331000000	41	TIP41-like protein	Q8BH58;A0A0A6YY87	Q8BH58
Tk1	FALSE	1.36035	-1.19868	27.7656	27.7116	27.1472	NA	NA	26.53	0	7.5332	840930000	13	Thymidine kinase, cytosolic	P04184;Q9WUP9;Q9R296	P04184
Tln1	FALSE	4.03417	-1.25349	34.3511	34.3733	34.3513	33.3239	33.1341	33.3511	0	323.31	167770000000	1262	Talin-1	P26039;Q80TM2;Q3UHS6;Q0V930;Q3TBC3;A2AIM2;Q8C9Z8;Q6PB69;Q9CS79;F6SX70;F6S1V7;Q3TKJ2;Q3TN69	P26039;Q80TM2;Q3UHS6
Tmco1	FALSE	2.74698	-1.53654	29.6296	29.1878	29.5502	27.7414	27.7459	28.2241	0	25.945	5770400000	36	Transmembrane and coiled-coil domain-containing protein 1	Q3V4A0;A0A0A6YVS2;Q921L3	Q3V4A0;A0A0A6YVS2;Q921L3
Tmem205	FALSE	0.908641	1.0242	NA	27.4248	NA	27.0624	28.0183	27.3354	0	9.0285	1388300000	17	Transmembrane protein 205	Q91XE8	Q91XE8
Tmem41b	FALSE	1.23414	1.03542	26.1356	26.1277	NA	26.7257	27.0309	27.2458	0	5.356	778070000	21	Transmembrane protein 41B	Q8K1A5;D6RIR0;D6RFP3;D6RDC1	Q8K1A5;D6RIR0;D6RFP3
Tmem55b	FALSE	1.51079	1.18265	NA	NA	NA	25.6617	26.4898	26.6435	0	8.7185	602800000	9	Type 1 phosphatidylinositol 4,5-bisphosphate 4-phosphatase	F8WHW3;Q3TWL2;E0CYE6;E0CZF6;E0CZ18	F8WHW3;Q3TWL2;E0CYE6;E0CZF6;E0CZ18
Tnrc6a	FALSE	2.84087	1.16904	26.9209	27.3111	27.3393	28.336	28.3222	28.2119	0	13.705	1710800000	32	Trinucleotide repeat-containing gene 6A protein	F6ZMJ4;Q3UHK8;Q05CE3;Q8BNF0;Q99JR3;Q3UQ45;Q8BXM6;Q3UUG8;Q8BWM2	F6ZMJ4;Q3UHK8;Q05CE3
Top2a	FALSE	5.52878	-1.21811	34.3472	34.3678	34.3944	33.3312	33.4074	33.3496	0	323.31	145100000000	796	DNA topoisomerase 2-alpha	Q01320;Q8CCE5;Q3TTG4;Q6PET9;Q3UUS6;Q52KI5	Q01320;Q8CCE5
Tp53bp1	FALSE	2.02615	0.811557	28.6366	28.143	28.627	29.2494	29.3245	29.1886	0	113.94	4800300000	124	Tumor suppressor p53-binding protein 1	P70399;A2AU91;A2AU89;Q8C0U1;Q8BLA0;A2AU90;Q3V1P7;Q8BZ87;Q3UG49;F6QNC8;F6ZRL3;F6S5E4	P70399;A2AU91;A2AU89
Tpp1	FALSE	2.25745	0.808328	29.1103	29.1811	28.7716	29.6706	29.8728	29.7979	0	103.85	7564100000	56	Tripeptidyl-peptidase 1	Q3U2Z6;Q3TDY6;O89023;Q8BNF3	Q3U2Z6;Q3TDY6;O89023;Q8BNF3
Trappc13	FALSE	1.328	-1.26468	26.7146	27.1831	26.6779	NA	NA	NA	0	9.9338	923410000	18	Trafficking protein particle complex subunit 13	J3QNW4;Q3TIR1	J3QNW4;Q3TIR1
Trim58	FALSE	2.52201	1.38293	NA	NA	NA	26.3315	26.3804	26.25	0	4.0692	536390000	7	Tripartite motif-containing protein 58	B9EK29;Q5NCC9	B9EK29;Q5NCC9
Trip12	FALSE	2.70444	-1.04327	30.0437	29.9852	30.0136	28.95	29.3023	28.8618	0	110.51	9081900000	158	E3 ubiquitin-protein ligase TRIP12	A0A087WNZ7;G5E870;A0A0B4J1N9;A0A087WRV6;O88380;A0A087WSG4;A0A087WS33	A0A087WNZ7;G5E870
Trmt10a	FALSE	0.77262	-0.855827	27.4126	27.1188	27.2862	26.5916	26.8109	NA	0	18.926	1770300000	29	tRNA methyltransferase 10 homolog A	B9EIT8;Q8C1Z8;E0CZ56;E0CY61;E9Q663	B9EIT8;Q8C1Z8
Trmt13	FALSE	2.34304	-1.68766	NA	NA	NA	24.4803	24.6696	24.1879	0.0024739	2.0296	139720000	7	tRNA:m(4)X modification enzyme TRM13 homolog	Q8BYH3;S4R2S3;V9GXM2;V9GWW9;Q3V3E3	Q8BYH3
Trp53bp1	FALSE	2.02615	0.811557	28.6366	28.143	28.627	29.2494	29.3245	29.1886	0	113.94	4800300000	124	Tumor suppressor p53-binding protein 1	P70399;A2AU91;A2AU89;Q8C0U1;Q8BLA0;A2AU90;Q3V1P7;Q8BZ87;Q3UG49;F6QNC8;F6ZRL3;F6S5E4	P70399;A2AU91;A2AU89
Ttc39a	TRUE	1.80825	0.97008	NA	NA	NA	26.6667	26.2689	26.0573	0	3.7822	432370000	8	Tetratricopeptide repeat protein 39A	A2ACP1;X1WI14	A2ACP1
Twf1	FALSE	2.49107	0.852734	29.9586	30.2474	30.3232	31.017	30.8506	31.0282	0	154.24	13209000000	117	Twinfilin-1	Q91YR1;D3Z2H0	Q91YR1
Twf2	FALSE	3.77305	0.943699	30.8467	30.7084	30.7158	31.617	31.5968	31.4907	0	155.13	19431000000	162	Twinfilin-2	Q9Z0P5;A0A087WRG4	Q9Z0P5
Txndc9	FALSE	3.31612	-1.10549	28.2054	28.4037	28.3919	27.2037	27.4116	27.417	0	45.05	2204600000	18	Thioredoxin domain-containing protein 9	Q9CQ79;A0A0A6YWP9;A0A0A6YXY0;A0A0A6YVV3	Q9CQ79;A0A0A6YWP9;A0A0A6YXY0;A0A0A6YVV3
Txnrd1	FALSE	3.29849	-0.821038	31.474	31.6376	31.6807	30.8837	30.934	30.8333	0	208.71	26479000000	225	Thioredoxin reductase 1, cytoplasmic	Q9JMH6;Q91Y95;Q91Y98	Q9JMH6
Tyk2	FALSE	2.26427	1.00705	NA	25.6801	25.9206	26.9045	26.4838	26.6374	0	27.469	849230000	18	Tyrosine-protein kinase;Non-receptor tyrosine-protein kinase TYK2	Q3TDN4;Q52KQ2;Q2M4G5;Q3TXE3;Q3TIS9;Q3U447;E9QJS1;Q9R117	Q3TDN4;Q52KQ2;Q2M4G5;Q3TXE3;Q3TIS9;Q3U447;E9QJS1;Q9R117
Uap1	FALSE	4.12275	-0.962793	29.9269	29.9675	29.8847	29.1089	29.1831	29.035	0	60.798	7479400000	94	UDP-N-acetylhexosamine pyrophosphorylase;UDP-N-acetylgalactosamine pyrophosphorylase;UDP-N-acetylglucosamine pyrophosphorylase	Q3UHZ7;Q3TAD4;Q91YN5	Q3UHZ7;Q3TAD4;Q91YN5
Uba2	FALSE	4.60799	-1.47664	32.4899	32.463	32.4967	31.1075	31.2517	31.2931	0	323.31	51000000000	417	SUMO-activating enzyme subunit 2	Q9Z1F9;H3BLR3;H3BLM2;H3BJQ2;A2BH29	Q9Z1F9
Ube2c	TRUE	1.88224	-0.925163	30.3038	30.003	29.9228	29.1013	29.473	28.8178	0	45.936	6847800000	73	Ubiquitin-conjugating enzyme E2 C	A2A4Z0;Q9D1C1;A2A4Z1;Q3UWQ1	A2A4Z0;Q9D1C1;A2A4Z1;Q3UWQ1
Ube2g1	FALSE	1.37511	-1.443	27.9963	27.9831	27.8922	NA	NA	27.1254	0	10.78	1896300000	18	Ubiquitin-conjugating enzyme E2 G1;Ubiquitin-conjugating enzyme E2 G1, N-terminally processed	Q5F239;P62254;D6RES1	Q5F239;P62254;D6RES1
Ube2r2	FALSE	3.17971	-1.30772	27.8778	28.0288	27.8058	26.7748	26.8246	26.4788	0	9.8585	2145400000	25	Ubiquitin-conjugating enzyme E2 R2	Q6ZWZ2	Q6ZWZ2
Ube2s	FALSE	1.00782	-1.14115	27.8976	28.1183	28.059	NA	27.5725	26.2111	0	22.01	1697600000	38	Ubiquitin-conjugating enzyme E2 S	Q921J4	Q921J4
Ube3a	FALSE	3.27834	-0.930375	30.8745	30.6888	30.7821	29.9751	29.8526	30.0598	0	245.93	19159000000	256	Ubiquitin-protein ligase E3A	Q5DTH1;O08759;Q3TPQ9;C6EQH4	Q5DTH1;O08759
Ubfd1	FALSE	2.26819	-0.996029	28.7367	28.8563	28.8164	28.145	27.799	27.5441	0	17.306	3839100000	46	Ubiquitin domain-containing protein UBFD1	Q78JW9;Q9CYA9	Q78JW9;Q9CYA9
Uck2	FALSE	2.77754	-0.846429	29.3181	29.5778	29.5071	28.7713	28.5741	28.7688	0	29.559	5532500000	44	Uridine-cytidine kinase;Uridine-cytidine kinase 2	Q8C476;Q543C2;Q99PM9;A0A0B4J1E5;A0A0A6YVQ3;A0A0A6YXW7;A0A0A6YXG9;A0A0A6YX11	Q8C476;Q543C2;Q99PM9;A0A0B4J1E5;A0A0A6YVQ3;A0A0A6YXW7
Unc45a	FALSE	2.92999	0.898532	28.732	28.4473	28.6036	29.3043	29.4131	29.4854	0	73.32	4291100000	74	Protein unc-45 homolog A	Q99KD5;D6RIN1;D3YZN8;D3YVI2	Q99KD5;D6RIN1
Upf3a	FALSE	3.67167	-2.54252	NA	NA	NA	22.864	22.7326	22.6531	0.00092816	2.7095	51184000	6		Q3ULJ3	Q3ULJ3
Uqcrh	FALSE	1.18745	-0.805509	29.7162	29.8401	29.3432	29.2774	28.0876	28.6961	0	93.317	8406400000	53	Cytochrome b-c1 complex subunit 6, mitochondrial	P99028;Q8BMU6;Q9D2Q7	P99028
Usp36	FALSE	2.5969	-0.979233	27.1709	26.841	26.7723	25.9585	26.1275	25.9483	0	18.509	952230000	39	Ubiquitin carboxyl-terminal hydrolase 36	B1AQJ2;B0QZF8;Q8BMX4;Q8BV95;Q3TMY1	B1AQJ2;B0QZF8
Vamp7	FALSE	1.12131	-1.17979	27.9929	27.8721	28.0739	NA	NA	27.6018	0	15.081	1517900000	18	Vesicle-associated membrane protein 7	P70280	P70280
Vamp8	FALSE	1.20909	0.807745	29.7094	28.7261	29.004	29.9792	30.512	29.7739	0	43.238	7542900000	54	Vesicle-associated membrane protein 8	O70404	O70404
Vat1	FALSE	3.73824	-1.30457	31.1803	31.0589	31.1957	30.0924	29.8422	30.0297	0	63.877	26287000000	116	Synaptic vesicle membrane protein VAT-1 homolog	Q5RKP0;Q499X4;Q3TXD3;Q62465;Q3U331	Q5RKP0;Q499X4;Q3TXD3;Q62465;Q3U331
Vim	FALSE	5.21386	-2.72398	32.6093	32.8154	32.625	30.2307	30.3021	30.3589	0	256.13	40226000000	259	Vimentin	Q5FWJ3;P20152;Q3V2S4;Q3TFD9;Q3U6S1;A0A0A6YWC8;Q3TWV0;Q3UAX1;Q3UD36;A4IF59;A2AKJ2;Q3V2C6;Q3V1K9;P31001;G5E846;G3X981;P15331;Q9JJY2;Q3UMG4;D3YZ35;P46660;P08553	Q5FWJ3;P20152;Q3V2S4;Q3TFD9;Q3U6S1;A0A0A6YWC8;Q3TWV0;Q3UAX1;Q3UD36;A4IF59
Vps33a	FALSE	2.96236	0.884193	27.951	27.896	27.7405	28.7826	28.6318	28.5443	0	34.806	2992300000	59	Vacuolar protein sorting-associated protein 33A	Q80XK7;Q9D2N9	Q80XK7;Q9D2N9
Vps4a	FALSE	2.74799	-1.2814	26.633	26.5487	26.5853	NA	NA	NA	0	8.9395	644610000	12	Vacuolar protein sorting-associated protein 4A	Q3TDX2;Q8VEJ9;Q9CTW3	Q3TDX2;Q8VEJ9
Wbp2	FALSE	2.78344	1.15532	28.3696	28.4595	28.2465	29.6784	29.226	29.4447	0	8.2719	4414400000	25	WW domain-binding protein 2	Q544A1;Q3TRG5;Q9DBP6;P97765;A2A860	Q544A1;Q3TRG5;Q9DBP6;P97765;A2A860
Wdr44	FALSE	0.727744	0.912346	26.7538	26.6679	NA	27.5332	27.5805	26.9783	0	12.079	1146500000	25	WD repeat-containing protein 44	Q6NVE8;Q8BZS8	Q6NVE8
Whsc1	FALSE	2.57358	-1.36088	28.1644	28.1656	28.0098	26.4157	27.1049	26.7111	0	46.861	2073800000	55	Histone-lysine N-methyltransferase NSD2	Q8BVE8;D3Z3E4;B2RY48;D3Z3E0;F6Y765;D3Z229;F6S6G6;Q8C1I1	Q8BVE8
Wipf1	FALSE	3.44146	1.20442	27.5364	27.2785	27.3059	28.4725	28.3568	28.5304	0	15.811	2477900000	49	WAS/WASL-interacting protein family member 1	Q8K1I7;Q3THY1;F6QWW7;F6RQI2	Q8K1I7;Q3THY1
Wnk1	FALSE	1.17754	-0.920342	27.4239	27.4719	27.272	NA	27.0009	26.2686	0	22.002	1291200000	20	Serine/threonine-protein kinase WNK1	P83741;Q6SLK2;F7CC62;Q8K2Q3;Q6VYA0;Q3TU87;F7CZC4;V9GXP7;V9GWU7;Q80XP9;Q7TPR2;Q56VR4;Q80UE6	P83741;Q6SLK2
Wrb	FALSE	2.38407	1.32391	25.2278	NA	25.271	26.7182	26.2876	26.2934	0.00094447	3.0137	410850000	10	Tail-anchored protein insertion receptor WRB	Q8K0D7	Q8K0D7
Wrnip1	FALSE	2.39767	-1.68518	27.2777	27.2289	27.3129	NA	NA	NA	0	10.313	1158500000	22	ATPase WRNIP1	Q91XU0	Q91XU0
Xaf1	FALSE	2.5782	0.937908	26.0942	26.3982	26.2193	26.9988	27.029	27.3038	0	7.1196	848010000	17	XIAP-associated factor 1	Q5NBU8;Z4YN17	Q5NBU8
Yrdc	FALSE	1.29081	-1.06858	27.6871	26.8401	27.0963	NA	NA	NA	0	24.496	1162600000	19	YrdC domain-containing protein, mitochondrial	Q3U5F4	Q3U5F4
Zak	FALSE	1.22751	-1.07598	28.2048	28.0093	27.7979	26.7988	NA	27.3332	0	13.692	1810900000	30	Mitogen-activated protein kinase kinase kinase MLT	Q9ESL4;Q3TRG2;A2ASW6	Q9ESL4;Q3TRG2
Zfp148	FALSE	1.17957	-1.04121	26.4594	26.5252	26.3773	NA	NA	NA	0	10.513	903830000	15	Zinc finger protein 148	Q548L0;Q3UJ69;Q61624;Q8CB43;Q91XQ8;Q91XQ7;Q9CTQ8	Q548L0;Q3UJ69;Q61624;Q8CB43;Q91XQ8
Zfp593	FALSE	2.56759	-0.84134	26.7886	27.1773	27.0606	26.225	26.2731	26.215	0.0016123	2.2201	866470000	18	Zinc finger protein 593	Q3U0F2;Q9DB42	Q3U0F2;Q9DB42
Zfp809	FALSE	1.95052	-1.00371	27.3531	27.4428	27.3654	26.7154	25.9228	26.4136	0	9.8003	1405400000	22		G3X9G7;Q8BIC5	G3X9G7
Zfyve26	FALSE	2.6091	2.81925	NA	NA	NA	29.4654	29.2959	28.9351	0	5.3691	5178300000	14	Zinc finger FYVE domain-containing protein 26	Q5DU37	Q5DU37
Znf148	FALSE	1.17957	-1.04121	26.4594	26.5252	26.3773	NA	NA	NA	0	10.513	903830000	15	Zinc finger protein 148	Q548L0;Q3UJ69;Q61624;Q8CB43;Q91XQ8;Q91XQ7;Q9CTQ8	Q548L0;Q3UJ69;Q61624;Q8CB43;Q91XQ8
Znf281	FALSE	1.97849	-1.16273	26.4698	26.0602	26.2749	NA	NA	NA	0	36.656	567780000	33	Zinc finger protein 281	Q99LI5	Q99LI5
Znf593	FALSE	2.56759	-0.84134	26.7886	27.1773	27.0606	26.225	26.2731	26.215	0.0016123	2.2201	866470000	18	Zinc finger protein 593	Q3U0F2;Q9DB42	Q3U0F2;Q9DB42
	FALSE	3.1903	0.942498	28.1187	28.0663	27.9768	28.8574	29.0344	28.7769	0	51.546	3421600000	38	Uncharacterized protein C7orf50 homolog	Q9CXL3	Q9CXL3
	FALSE	2.72182	-0.873233	30.5017	30.4916	30.4664	29.8007	29.4754	29.8019	0	164.92	13836000000	132	Ester hydrolase C11orf54 homolog	Q91V76	Q91V76
