# Supplementary material for: Strap associates with Csde1 and affects expression of select Csde1-bound transcripts
Source: PLoS One. 2018 Aug 23;13(8):e0201690. doi: 10.1371/journal.pone.0201690 (PMC6107111; doi:10.1371/journal.pone.0201690)
Supplement: S6 Table — (XLSX) [file pone.0201690.s011.xlsx]

## Sheet: Sheet1
Supplemental Table 6- Gene set enrichment analysis of significant transcripts after Strap knockdown
GeneTrail2
Statistical analysis of molecular signatures
sig_KDStrap_rnaseq_wald.gsea.zip
GO_-_Cellular_Component
Type	Name	Number of hits	Expected score	Adjusted p-value
depleted	ribosomal subunit(4)	50	0	1.20074e-07
depleted	cytosolic ribosome(6)	44	0	2.07957e-07
depleted	ribosome(5)	63	0	4.7433e-07
depleted	cytosolic large ribosomal subunit(6)	25	0	0.000376836
depleted	cytosolic part(5)	67	0	0.000376836
depleted	large ribosomal subunit(5)	29	0	0.000376836
depleted	ribonucleoprotein complex(3)&intracellular ribonucleoprotein complex(4)	174	0	0.000582408
depleted	chromosomal region(5)	78	0	0.000717448
depleted	condensed chromosome(6)	41	0	0.00121899
enriched	side of membrane(3)	114	0	0.00194748
depleted	chromosome centromeric region(6)	59	0	0.00247948
depleted	small ribosomal subunit(5)	22	0	0.00318195
enriched	external side of plasma membrane(4)	68	0	0.0174205
depleted	kinetochore(4)	43	0	0.0259968
depleted	cytosolic small ribosomal subunit(6)	18	0	0.0305889
WikiPathways
Type	Name	Number of hits	Expected score	Adjusted p-value
depleted	Cytoplasmic Ribosomal Proteins	42	0	7.28264e-07
KEGG_-_Pathways
Type	Name	Number of hits	Expected score	Adjusted p-value
depleted	Ribosome	49	0	1.94655e-09
depleted	Cell cycle	37	0	0.000219341
GO_-_Biological_Process
Type	Name	Number of hits	Expected score	Adjusted p-value
depleted	nuclear division(6)	153	0	1.49232e-09
depleted	mitotic cell cycle process(5)	206	0	9.38161e-09
depleted	organelle fission(5)	165	0	1.04515e-08
depleted	mitotic nuclear division(5)	127	0	6.46912e-08
depleted	chromosome segregation(4)	84	0	1.05418e-07
enriched	innate immune response(4)	150	0	4.37204e-07
enriched	response to bacterium(4)	106	0	1.23506e-06
depleted	cell division(4)	179	0	4.59494e-06
depleted	nuclear chromosome segregation(5)	66	0	4.83191e-06
depleted	regulation of cell cycle process(5)	132	0	0.000247775
enriched	defense response to other organism(4)	122	0	0.000310566
enriched	inflammatory response(5)	125	0	0.00127473
depleted	sister chromatid segregation(5)	49	0	0.00127473
enriched	response to cytokine(5)	148	0	0.00127497
enriched	regulation of defense response(5)	136	0	0.00127637
enriched	response to interferon beta(6)	19	0	0.00139825
enriched	defense response to bacterium(5)	46	0	0.00142633
enriched	myeloid leukocyte activation(4)	49	0	0.00176483
enriched	positive regulation of defense response(4)	65	0	0.00176483
depleted	cellular amino acid metabolic process(4)	70	0	0.00181106
depleted	regulation of cell division(4)	85	0	0.00181106
enriched	cellular response to interferon beta(7)	15	0	0.00291165
depleted	mitotic sister chromatid segregation(6)	43	0	0.00295393
enriched	negative regulation of immune system process(3)	97	0	0.00314487
enriched	response to molecule of bacterial origin(5)	67	0	0.00314487
enriched	immune effector process(3)	183	0	0.00343584
enriched	regulation of immune response(4)	143	0	0.00419283
depleted	alpha amino acid metabolic process(5)	51	0	0.00450632
depleted	regulation of chromosome segregation(4)	27	0	0.00477945
depleted	DNA dependent DNA replication(7)	28	0	0.00478411
enriched	interleukin 6 production(5)	27	0	0.00505137
enriched	regulation of interleukin 6 production(5)	27	0	0.00505137
enriched	leukocyte migration(3)	65	0	0.0051731
depleted	cell cycle phase transition(5)	100	0	0.0068346
enriched	cytokine secretion(5)	32	0	0.00753609
enriched	cellular response to type I interferon(6)&type I interferon signaling pathway(7)	9	0	0.00853327
depleted	meiotic cell cycle(3)	47	0	0.00900185
enriched	regulation of leukocyte proliferation(5)	49	0	0.00900185
enriched	regulation of mononuclear cell proliferation(6)	49	0	0.00900185
enriched	cellular response to biotic stimulus(4)	42	0	0.00929313
enriched	cytokine production(4)	140	0	0.00990016
enriched	leukocyte proliferation(4)	72	0	0.0102075
depleted	DNA replication(6)	69	0	0.0118456
depleted	RNA processing(6)	165	0	0.0118456
enriched	activation of immune response(3)	74	0	0.0118456
enriched	cellular response to molecule of bacterial origin(5)	37	0	0.0118456
depleted	mitotic cell cycle phase transition(6)	93	0	0.0118456
depleted	negative regulation of cell cycle process(5)	50	0	0.0118456
enriched	negative regulation of exocytosis(5)	9	0	0.0118456
enriched	regulation of cell activation(4)	112	0	0.0118456
enriched	regulation of innate immune response(5)	58	0	0.0118456
depleted	regulation of nuclear division(5)	48	0	0.0118456
enriched	response to lipopolysaccharide(5)	61	0	0.0118456
depleted	regulation of mitotic nuclear division(6)	42	0	0.0126916
enriched	mononuclear cell proliferation(5)	71	0	0.0153382
depleted	ncRNA metabolic process(6)	81	0	0.0153382
enriched	response to type I interferon(5)	12	0	0.0160489
enriched	immune response regulating signaling pathway(5)	71	0	0.016624
depleted	regulation of double strand break repair(6)	10	0	0.016624
enriched	regulation of cytokine secretion(5)	27	0	0.0168311
enriched	cellular response to lipopolysaccharide(6)	33	0	0.0180401
depleted	peptidyl cysteine modification(8)	7	0	0.0180401
depleted	ncRNA processing(7)	63	0	0.0181568
enriched	regulation of cytokine production(4)	122	0	0.0185789
enriched	autophagy(3)	113	0	0.0188184
enriched	regulation of leukocyte migration(4)	37	0	0.0188184
depleted	recombinational repair(5)&double strand break repair via homologous recombination(6)	22	0	0.0232609
enriched	cellular response to cytokine stimulus(6)	118	0	0.0242769
depleted	regulation of sister chromatid segregation(5)	23	0	0.0242769
enriched	T cell proliferation(6)	47	0	0.0243924
enriched	immune response activating signal transduction(4)	68	0	0.0243924
enriched	regulation of lymphocyte proliferation(6)	47	0	0.0243924
enriched	regulation of tumor necrosis factor superfamily cytokine production(5)	29	0	0.0243924
enriched	tumor necrosis factor superfamily cytokine production(5)	29	0	0.0243924
enriched	regulation of response to wounding(5)	92	0	0.0252123
depleted	chromosome separation(5)	23	0	0.0255468
enriched	cytokine mediated signaling pathway(6)	71	0	0.0259098
enriched	negative regulation of leukocyte activation(4)	34	0	0.0259098
depleted	positive regulation of cell cycle(4)	68	0	0.0262742
enriched	regulation of leukocyte activation(4)	100	0	0.0264719
depleted	meiotic cell cycle process(4)	35	0	0.0298854
depleted	ribosome biogenesis(5)	50	0	0.0298854
enriched	negative regulation of cell activation(4)	41	0	0.0320264
enriched	positive regulation of leukocyte proliferation(5)	34	0	0.0320264
enriched	positive regulation of response to wounding(4)	35	0	0.0336389
enriched	toll like receptor signaling pathway(7)	24	0	0.034026
enriched	positive regulation of interleukin 6 production(5)	18	0	0.0351843
depleted	amide biosynthetic process(6)	145	0	0.0352208
enriched	lymphocyte proliferation(5)	69	0	0.0372276
enriched	homeostasis of number of cells(5)	80	0	0.0372498
enriched	regulation of hemopoiesis(4)	91	0	0.0372498
enriched	positive regulation of immune response(4)	111	0	0.0377271
enriched	regulation of tumor necrosis factor production(6)	28	0	0.0384385
enriched	tumor necrosis factor production(6)	28	0	0.0384385
enriched	defense response to Gram positive bacterium(6)	21	0	0.040798
depleted	meiotic nuclear division(4)	34	0	0.043995
depleted	positive regulation of cell cycle process(5)	51	0	0.0441073
enriched	positive regulation of response to external stimulus(4)	65	0	0.0441073
depleted	anaphase promoting complex dependent proteasomal ubiquitin dependent protein catabolic process(8)	21	0	0.0451489
depleted	mitotic sister chromatid separation(6)	21	0	0.0451489
depleted	regulation of mitotic sister chromatid segregation(6)	21	0	0.0451489
depleted	regulation of mitotic sister chromatid separation(7)	21	0	0.0451489
GO_-_Molecular_Function
Type	Name	Number of hits	Expected score	Adjusted p-value
depleted	structural constituent of ribosome(3)	40	0	2.25969e-05
Reactome_-_Pathways
Type	Name	Number of hits	Expected score	Adjusted p-value
depleted	Formation of a pool of free 40S subunits	42	0	1.60006e-07
depleted	L13a-mediated translational silencing of Ceruloplasmin expression	46	0	1.60006e-07
depleted	Nonsense Mediated Decay (NMD) independent of the Exon Junction Complex (EJC)	42	0	1.60006e-07
depleted	SRP-dependent cotranslational protein targeting to membrane	40	0	1.60006e-07
depleted	GTP hydrolysis and joining of the 60S ribosomal subunit	46	0	9.46215e-07
depleted	Nonsense Mediated Decay (NMD) enhanced by the Exon Junction Complex (EJC)	44	0	2.6111e-06
