# Supplementary material for: Strap associates with Csde1 and affects expression of select Csde1-bound transcripts
Source: PLoS One. 2018 Aug 23;13(8):e0201690. doi: 10.1371/journal.pone.0201690 (PMC6107111; doi:10.1371/journal.pone.0201690)
Supplement: S7 Table — (XLSX) [file pone.0201690.s012.xlsx]

## Sheet: Sheet1
Supplemental table 7- Overrepresentation analysis of significant proteins after KD Strap MS
GeneTrail2
Statistical analysis of molecular signatures
17-7-17_genetrail_MD_KD_Strap.ora.zip
GO_-_Cellular_Component
Type	Name	Number of hits	Expected score	Adjusted p-value
enriched	vacuole(5)	32	2.72953	8.13691e-20
enriched	lytic vacuole(6)&lysosome(7)	30	2.35962	1.14986e-19
enriched	perinuclear region of cytoplasm(5)	32	2.91449	1.75531e-19
enriched	vacuolar membrane(4)	16	1.09293	1.02099e-10
enriched	vacuolar part(4)	16	1.13217	1.35495e-10
enriched	ribonucleoprotein complex(3)&intracellular ribonucleoprotein complex(4)	25	3.71037	1.75944e-10
enriched	microtubule organizing center(5)	22	2.9257	5.34923e-10
enriched	lytic vacuole membrane(5)&lysosomal membrane(6)	14	0.896766	8.05916e-10
enriched	centrosome(5)	20	2.51655	1.76703e-09
enriched	organellar small ribosomal subunit(4)&mitochondrial small ribosomal subunit(5)	8	0.134515	3.39624e-09
enriched	endosome(4)	23	3.73279	4.98264e-09
enriched	microbody(5)&peroxisome(6)	12	0.706203	8.56846e-09
enriched	cell leading edge(3)	16	1.67023	1.31471e-08
enriched	extrinsic component of membrane(3)	14	1.24426	2.77834e-08
enriched	mitochondrial matrix(5)	13	1.12096	7.58931e-08
enriched	ribosome(5)	13	1.10975	7.58931e-08
enriched	small ribosomal subunit(5)	9	0.353102	7.58931e-08
enriched	mitochondrial membrane(4)	18	2.74635	2.06775e-07
enriched	midbody(3)	10	0.582898	2.30969e-07
enriched	dendrite(5)	18	2.80239	2.52828e-07
enriched	synapse part(2)	19	3.19473	2.82441e-07
enriched	axon(5)	17	2.5726	4.42955e-07
enriched	mitochondrial envelope(5)	18	2.94812	4.47263e-07
enriched	nucleolus(5)	20	3.71037	4.47263e-07
enriched	spindle(5)	12	1.09293	4.47263e-07
enriched	cytoplasmic ribonucleoprotein granule(5)	10	0.678179	6.57764e-07
enriched	ribonucleoprotein granule(5)	10	0.717413	1.04886e-06
enriched	organellar ribosome(3)&mitochondrial ribosome(4)	8	0.375521	1.57915e-06
enriched	chromosomal region(5)	13	1.55253	1.8499e-06
enriched	cell body(3)	18	3.41332	3.19057e-06
enriched	microtubule(4)	14	2.00651	4.29278e-06
enriched	chromosome centromeric region(6)	10	0.92479	8.52333e-06
enriched	cytoplasmic stress granule(6)	6	0.179353	8.69666e-06
enriched	endosomal part(4)	10	0.969628	1.22004e-05
enriched	mitochondrial outer membrane(5)	9	0.745437	1.47288e-05
enriched	neuronal cell body(4)	16	3.01538	1.48457e-05
enriched	ribosomal subunit(4)	9	0.756647	1.57055e-05
enriched	organelle outer membrane(4)	9	0.829509	3.19211e-05
enriched	outer membrane(3)	9	0.851928	3.84785e-05
enriched	endosome membrane(4)	9	0.874347	4.6143e-05
enriched	actin cytoskeleton(6)	13	2.19708	6.12958e-05
enriched	organelle subcompartment(4)	10	1.21624	7.20711e-05
enriched	adherens junction(4)	13	2.24752	7.46828e-05
enriched	focal adhesion(5)	12	1.89442	7.79488e-05
enriched	cell substrate adherens junction(4)	12	1.91684	8.58218e-05
enriched	anchoring junction(3)	13	2.32599	9.28826e-05
enriched	cell substrate junction(3)	12	1.94486	9.28826e-05
enriched	condensed chromosome(6)	8	0.717413	9.28826e-05
enriched	nuclear chromosome(5)	14	2.71272	9.28826e-05
enriched	nucleoplasm part(5)	15	3.12747	9.28826e-05
enriched	extrinsic component of plasma membrane(4)	8	0.723018	9.51469e-05
enriched	azurophil granule(5)&primary lysosome(8)	4	0.0616527	9.77223e-05
enriched	neuron spine(5)	8	0.728623	9.77223e-05
enriched	transferase complex(5)	16	3.60948	9.91735e-05
enriched	apical part of cell(3)	12	2.01212	0.000112262
enriched	membrane microdomain(4)&membrane raft(5)	11	1.65341	0.000112262
enriched	late endosome(5)	8	0.756647	0.000117568
enriched	cytoplasmic side of plasma membrane(4)	8	0.762251	0.000121749
enriched	cell cell junction(3)	12	2.08498	0.000151959
enriched	late endosome membrane(5)	5	0.190563	0.000180388
enriched	cytoplasmic side of membrane(4)	8	0.823904	0.000200657
enriched	secretory granule(4)	11	1.82156	0.000246664
enriched	Golgi subcompartment(5)	9	1.15459	0.000261991
enriched	ruffle(4)	7	0.661365	0.000469961
enriched	vesicle membrane(4)	8	0.992048	0.000691642
enriched	anaphase promoting complex(6)	4	0.117701	0.000695873
enriched	protein kinase complex(7)	6	0.470802	0.000756981
enriched	contractile fiber(5)	8	1.03689	0.000885309
enriched	endoplasmic reticulum Golgi intermediate compartment(5)	5	0.280239	0.000885309
enriched	serine threonine protein kinase complex(8)	5	0.285844	0.000942663
enriched	side of membrane(3)	12	2.56139	0.000942663
enriched	postsynapse(3)	11	2.14663	0.000942782
enriched	lamellipodium(4)	7	0.756647	0.000947254
enriched	nuclear envelope(4)	10	1.7599	0.000947902
enriched	plasma membrane raft(4)	6	0.504431	0.000979025
enriched	organelle inner membrane(4)	11	2.16905	0.000980059
enriched	myelin sheath(3)	8	1.07051	0.000989061
enriched	early endosome(5)	8	1.10975	0.00125092
enriched	lipid particle(5)	5	0.325078	0.00149883
enriched	trans Golgi network(5)	7	0.863138	0.00193667
enriched	Golgi stack(5)	5	0.364311	0.00243804
enriched	actin based cell projection(4)	7	0.902371	0.00247575
enriched	mitochondrial inner membrane(5)	10	2.01772	0.00255985
enriched	transferase complex transferring phosphorus containing groups(6)	8	1.24426	0.00255985
enriched	kinetochore(4)	6	0.627736	0.00277064
enriched	blood microparticle(3)	6	0.650156	0.0032592
enriched	nuclear chromosome part(5)	11	2.52216	0.0032592
enriched	myofibril(6)	7	0.964024	0.00344034
enriched	nuclear ubiquitin ligase complex(5)	4	0.218587	0.00465108
enriched	axon part(4)	8	1.37878	0.00472131
enriched	dendritic spine(3)	6	0.706203	0.00481719
enriched	postsynaptic density(3)	7	1.06491	0.00597462
enriched	Golgi apparatus part(4)	10	2.29796	0.00652961
enriched	spindle microtubule(5)	4	0.252216	0.0072864
enriched	spindle pole(5)	5	0.482012	0.0072864
enriched	apical plasma membrane(4)	8	1.50769	0.0080051
enriched	extrinsic component of cytoplasmic side of plasma membrane(4)	5	0.515641	0.00958744
enriched	micro ribonucleoprotein complex(5)	3	0.106491	0.010356
enriched	pronucleus(6)	3	0.106491	0.010356
enriched	ESCRT complex(4)	3	0.112096	0.0116332
enriched	terminal bouton(3)	5	0.543665	0.0116332
enriched	chromatin(3)	10	2.53897	0.0129272
enriched	nuclear body(6)	7	1.23866	0.0130104
enriched	cytoplasmic mRNA processing body(6)	4	0.308263	0.0134259
enriched	microbody part(4)&peroxisomal part(5)	4	0.308263	0.0134259
enriched	replication fork(5)	4	0.308263	0.0134259
enriched	axon terminus(5)	6	0.902371	0.014629
enriched	dendritic shaft(4)	4	0.330683	0.016947
enriched	neuron projection terminus(4)	6	0.969628	0.0207243
enriched	PML body(7)	4	0.353102	0.0210389
enriched	cell cell contact zone(4)	4	0.369916	0.0246159
enriched	nuclear membrane(4)	6	1.00886	0.0246578
enriched	secretory granule membrane(4)	4	0.381126	0.026895
enriched	filopodium(5)	4	0.40915	0.0340118
enriched	microvillus(5)	4	0.40915	0.0340118
enriched	basolateral plasma membrane(4)	6	1.10414	0.0374474
enriched	caveola(5)	4	0.453988	0.0483039
WikiPathways
Type	Name	Number of hits	Expected score	Adjusted p-value
enriched	Chemokine signaling pathway	13	1.04249	1.21887e-07
enriched	Amino Acid metabolism	9	0.465197	1.25385e-06
enriched	mRNA processing	16	2.51095	3.44396e-06
enriched	EGFR1 Signaling Pathway	10	0.936	1.6615e-05
enriched	IL-3 Signaling Pathway	8	0.532455	1.98588e-05
enriched	IL-6 signaling Pathway	8	0.521245	1.98588e-05
enriched	Primary Focal Segmental Glomerulosclerosis FSGS	7	0.375521	2.70833e-05
enriched	Estrogen signalling	7	0.39794	3.41315e-05
enriched	Myometrial Relaxation and Contraction Pathways	9	0.874347	4.49096e-05
enriched	PluriNetWork	11	1.57495	8.66499e-05
enriched	PodNet: protein-protein interactions in the podocyte	11	1.71507	0.000174504
enriched	Cholesterol Biosynthesis	4	0.0840718	0.000263688
enriched	Calcium Regulation in the Cardiac Cell	8	0.863138	0.000286126
enriched	Focal Adhesion	8	0.980838	0.000649776
enriched	Integrin-mediated Cell Adhesion	6	0.521245	0.00127764
enriched	NLR Proteins	3	0.0504431	0.00208934
enriched	Signaling of Hepatocyte Growth Factor Receptor	4	0.173748	0.00234332
enriched	IL-5 Signaling Pathway	5	0.375521	0.00275222
enriched	p38 MAPK Signaling Pathway	4	0.196168	0.00323616
enriched	PPAR signaling pathway	5	0.425964	0.00435376
enriched	Apoptosis	5	0.448383	0.00521265
enriched	IL-7 Signaling Pathway	4	0.235401	0.00537707
enriched	G Protein Signaling Pathways	5	0.521245	0.00928823
enriched	MAPK signaling pathway	6	0.835114	0.0095855
enriched	EBV LMP1 signaling	3	0.123305	0.0132472
enriched	Alpha6-Beta4 Integrin Signaling Pathway	4	0.347497	0.0184087
enriched	Kit Receptor Signaling Pathway	4	0.364311	0.0209862
enriched	Fatty Acid Beta Oxidation	3	0.173748	0.0296509
enriched	MicroRNAs in Cardiomyocyte Hypertrophy	4	0.437174	0.03735
enriched	FAS pathway and Stress induction of HSP regulation	3	0.196168	0.0383764
enriched	Heme Biosynthesis	2	0.0448383	0.0400935
enriched	IL-1 Signaling Pathway	3	0.207377	0.0417907
KEGG_-_Pathways
Type	Name	Number of hits	Expected score	Adjusted p-value
enriched	Chemokine signaling pathway	13	1.06491	1.92073e-07
enriched	Lysosome	11	0.66697	1.92073e-07
enriched	Epstein-Barr virus infection	11	1.13777	2.41629e-05
enriched	Endocytosis	11	1.19382	2.88427e-05
enriched	Viral carcinogenesis	11	1.24426	3.43732e-05
enriched	Ubiquitin mediated proteolysis	9	0.762251	3.81165e-05
enriched	Wnt signaling pathway	9	0.767856	3.81165e-05
enriched	Peroxisome	7	0.39794	6.36031e-05
enriched	HTLV-I infection	11	1.48527	0.000103302
enriched	GnRH signaling pathway	7	0.487617	0.000182642
enriched	Measles	8	0.756647	0.000248606
enriched	Focal adhesion	9	1.11535	0.000395675
enriched	Herpes simplex infection	9	1.10975	0.000395675
enriched	Biosynthesis of amino acids	6	0.38673	0.000512889
enriched	Glutamatergic synapse	7	0.622132	0.000559349
enriched	Proteoglycans in cancer	9	1.22745	0.000637026
enriched	Thyroid hormone signaling pathway	7	0.644551	0.000637026
enriched	Ras signaling pathway	9	1.24426	0.000668345
enriched	Cell cycle	7	0.672575	0.000717032
enriched	Arginine and proline metabolism	5	0.252216	0.000752987
enriched	Terpenoid backbone biosynthesis	4	0.112096	0.000752987
enriched	Osteoclast differentiation	7	0.694994	0.000758827
enriched	Dopaminergic synapse	7	0.734227	0.000976773
enriched	MAPK signaling pathway	9	1.35636	0.000976773
enriched	GABAergic synapse	6	0.487617	0.000998334
enriched	Gap junction	6	0.493221	0.000998334
enriched	Hepatitis C	7	0.751042	0.000998334
enriched	Endocrine and other factor-regulated calcium reabsorption	5	0.302659	0.00125178
enriched	Estrogen signaling pathway	6	0.543665	0.00154231
enriched	Retrograde endocannabinoid signaling	6	0.566084	0.00184954
enriched	Rap1 signaling pathway	8	1.1714	0.00186007
enriched	Fc epsilon RI signaling pathway	5	0.392335	0.00351037
enriched	Pathways in cancer	9	1.69825	0.00383497
enriched	Calcium signaling pathway	7	0.980838	0.00403234
enriched	Salivary secretion	5	0.414754	0.00411533
enriched	Bacterial invasion of epithelial cells	5	0.420359	0.00424836
enriched	PPAR signaling pathway	5	0.425964	0.00438548
enriched	Small cell lung cancer	5	0.453988	0.00567356
enriched	Glycosphingolipid biosynthesis - globo series	3	0.0840718	0.00577908
enriched	Progesterone-mediated oocyte maturation	5	0.476407	0.00651629
enriched	Selenocompound metabolism	3	0.0896766	0.00651629
enriched	Insulin signaling pathway	6	0.78467	0.00738839
enriched	Endometrial cancer	4	0.263425	0.00768037
enriched	Ribosome	6	0.801485	0.00787421
enriched	Fatty acid metabolism	4	0.274635	0.00852454
enriched	Glutathione metabolism	4	0.280239	0.00896697
enriched	Circadian entrainment	5	0.543665	0.0102015
enriched	Pyrimidine metabolism	5	0.549269	0.010451
enriched	Melanogenesis	5	0.554874	0.010492
enriched	Pancreatic secretion	5	0.554874	0.010492
enriched	RNA transport	6	0.885557	0.0113724
enriched	T cell receptor signaling pathway	5	0.577293	0.0120085
enriched	Influenza A	6	0.919185	0.0132468
enriched	Toxoplasmosis	5	0.605317	0.0142349
enriched	Oocyte meiosis	5	0.610922	0.0145511
enriched	Tuberculosis	6	0.947209	0.0146142
enriched	Synaptic vesicle cycle	4	0.341892	0.0147636
enriched	Cholinergic synapse	5	0.627736	0.0152725
enriched	Phagosome	6	0.964024	0.0152725
enriched	Alanine, aspartate and glutamate metabolism	3	0.145725	0.0160732
enriched	Long-term potentiation	4	0.358706	0.0163778
enriched	Amoebiasis	5	0.650156	0.0167603
enriched	Thyroid hormone synthesis	4	0.364311	0.0167603
enriched	RIG-I-like receptor signaling pathway	4	0.375521	0.0183816
enriched	Leukocyte transendothelial migration	5	0.678179	0.0193998
enriched	Gastric acid secretion	4	0.39794	0.0215842
enriched	RNA degradation	4	0.39794	0.0215842
enriched	B cell receptor signaling pathway	4	0.403545	0.0220265
enriched	MicroRNAs in cancer	7	1.47966	0.0220265
enriched	Prion diseases	3	0.173748	0.0221015
enriched	Alcoholism	6	1.09293	0.0237276
enriched	FoxO signaling pathway	5	0.734227	0.0246706
enriched	Serotonergic synapse	5	0.739832	0.0251405
enriched	African trypanosomiasis	3	0.190563	0.0268133
enriched	Apoptosis	4	0.442778	0.028152
enriched	Insulin secretion	4	0.476407	0.0359606
enriched	Adrenergic signaling in cardiomyocytes	5	0.829509	0.0378404
enriched	Jak-STAT signaling pathway	5	0.829509	0.0378404
enriched	Prostate cancer	4	0.487617	0.0378404
enriched	Fc gamma R-mediated phagocytosis	4	0.493221	0.0381114
enriched	Porphyrin and chlorophyll metabolism	3	0.224192	0.0381114
enriched	Dilated cardiomyopathy	4	0.498826	0.0391677
enriched	Morphine addiction	4	0.515641	0.0434558
enriched	Vasopressin-regulated water reabsorption	3	0.246611	0.0473083
GO_-_Biological_Process
Type	Name	Number of hits	Expected score	Adjusted p-value
enriched	cell division(4)	32	3.3965	4.65469e-16
enriched	peptide metabolic process(5)	30	3.53662	6.15229e-14
enriched	cellular protein catabolic process(6)	28	3.31804	6.4622e-13
enriched	amide biosynthetic process(6)	28	3.42453	1.04509e-12
enriched	endomembrane system organization(4)	24	2.48853	3.63737e-12
enriched	peptide biosynthetic process(6)	26	3.0378	3.63737e-12
enriched	mitotic cell cycle process(5)	27	3.48057	7.34146e-12
enriched	translation(6)	25	2.9313	9.70395e-12
enriched	regulation of cellular protein localization(5)	23	2.58941	5.27073e-11
enriched	single organism membrane organization(4)	26	3.54783	6.28977e-11
enriched	cellular response to DNA damage stimulus(5)	25	3.34606	1.23326e-10
enriched	regulation of cellular component biogenesis(3)	26	3.744	1.73101e-10
enriched	organelle fission(5)	23	2.94251	4.68672e-10
enriched	negative regulation of protein modification process(6)	23	2.96493	5.05894e-10
enriched	nuclear division(6)	22	2.74635	8.75926e-10
enriched	nucleotide metabolic process(6)	22	2.89207	2.19008e-09
enriched	nucleoside phosphate metabolic process(5)	22	2.94251	2.85803e-09
enriched	chromosome segregation(4)	16	1.33394	4.57632e-09
enriched	mitotic nuclear division(5)	19	2.14103	5.48595e-09
enriched	lipid catabolic process(5)	16	1.39559	7.83752e-09
enriched	regulation of catabolic process(4)	23	3.48618	8.10754e-09
enriched	proteolysis involved in cellular protein catabolic process(6)	22	3.1611	8.49486e-09
enriched	protein oligomerization(6)	20	2.53336	9.033e-09
enriched	nucleobase containing small molecule metabolic process(4)	22	3.19473	9.49127e-09
enriched	regulation of cell cycle process(5)	20	2.56139	1.00478e-08
enriched	regulation of cellular catabolic process(5)	21	2.88647	1.00908e-08
enriched	lymphocyte activation(4)	22	3.41892	2.87325e-08
enriched	regulation of cytoskeleton organization(6)	18	2.11861	2.87325e-08
enriched	modification dependent protein catabolic process(7)	20	2.75195	2.97143e-08
enriched	regulation of intracellular transport(5)	20	2.77998	3.41558e-08
enriched	modification dependent macromolecule catabolic process(6)	20	2.79118	3.54059e-08
enriched	protein localization to membrane(5)	17	1.93365	5.41213e-08
enriched	regulation of cell activation(4)	19	2.54457	5.41213e-08
enriched	organelle localization(4)	17	1.96728	6.64223e-08
enriched	negative regulation of catalytic activity(4)	22	3.63751	7.05906e-08
enriched	protein modification by small protein conjugation(8)	21	3.2788	7.05906e-08
enriched	single organismal cell cell adhesion(4)	22	3.68795	8.76957e-08
enriched	immune effector process(3)	22	3.69916	9.02639e-08
enriched	protein localization to organelle(6)	22	3.70477	9.0419e-08
enriched	small molecule biosynthetic process(5)	18	2.36522	1.09538e-07
enriched	regulation of leukocyte activation(4)	18	2.37083	1.10854e-07
enriched	ubiquitin dependent protein catabolic process(8)	19	2.71272	1.20211e-07
enriched	homotypic cell cell adhesion(5)	19	2.71832	1.21401e-07
enriched	negative regulation of cellular component organization(4)	20	3.12187	1.6275e-07
enriched	positive regulation of organelle organization(5)	19	2.77437	1.6275e-07
enriched	regulation of cell morphogenesis(5)	19	2.79118	1.73937e-07
enriched	regulation of cell morphogenesis involved in differentiation(6)	16	1.84958	1.7663e-07
enriched	actin cytoskeleton organization(5)	19	2.80239	1.77809e-07
enriched	vesicle organization(5)	13	1.07051	1.79912e-07
enriched	actin filament based process(4)	20	3.1611	1.80682e-07
enriched	regulation of DNA metabolic process(5)	15	1.68144	4.06248e-07
enriched	regulation of leukocyte cell cell adhesion(6)	14	1.41801	4.39649e-07
enriched	cellular amino acid metabolic process(4)	14	1.42922	4.75328e-07
enriched	DNA replication(6)	14	1.44043	5.05155e-07
enriched	posttranscriptional regulation of gene expression(6)	16	2.01772	5.05155e-07
enriched	mitochondrion organization(5)	19	3.05461	6.0567e-07
enriched	regulation of homotypic cell cell adhesion(6)	14	1.48527	7.09585e-07
enriched	protein ubiquitination(9)	19	3.09945	7.37186e-07
enriched	cell type specific apoptotic process(7)	18	2.75195	7.57676e-07
enriched	viral life cycle(5)	12	0.992048	7.71917e-07
enriched	regulation of protein complex assembly(4)	15	1.83277	1.04632e-06
enriched	regulation of cell adhesion(4)	19	3.21715	1.24402e-06
enriched	multi organism cellular process(3)	13	1.29471	1.25388e-06
enriched	myeloid cell differentiation(6)	15	1.872	1.31309e-06
enriched	endocytosis(6)	17	2.53336	1.39964e-06
enriched	regulation of cell cell adhesion(5)	15	1.91684	1.73038e-06
enriched	negative regulation of protein phosphorylation(7)	15	1.95047	2.10302e-06
enriched	regulation of T cell activation(6)	13	1.36196	2.10302e-06
enriched	regulation of cellular response to stress(4)	18	2.98735	2.23638e-06
enriched	positive regulation of intracellular transport(4)	14	1.67023	2.42744e-06
enriched	leukocyte differentiation(6)	17	2.66227	2.61143e-06
enriched	apoptotic signaling pathway(5)	18	3.04901	2.91022e-06
enriched	regulation of translation(6)	14	1.70946	3.08649e-06
enriched	cofactor metabolic process(4)	14	1.71507	3.16818e-06
enriched	regulation of lymphocyte activation(5)	15	2.04014	3.40291e-06
enriched	positive regulation of cell death(4)	18	3.10505	3.61866e-06
enriched	plasma membrane organization(5)	13	1.44604	3.62544e-06
enriched	cellular protein complex assembly(6)	16	2.39324	3.68426e-06
enriched	regulation of protein modification by small protein conjugation or removal(7)	12	1.18261	3.80822e-06
enriched	sister chromatid segregation(5)	10	0.728623	4.73629e-06
enriched	negative regulation of phosphorus metabolic process(5)&negative regulation of phosphate metabolic process(6)	17	2.80239	4.75191e-06
enriched	MAPK cascade(5)	19	3.57025	4.79553e-06
enriched	viral process(4)	12	1.21624	4.87705e-06
enriched	regulation of cellular component size(4)	14	1.81035	5.3693e-06
enriched	negative regulation of phosphorylation(7)	15	2.14103	5.57354e-06
enriched	regulation of vesicle mediated transport(4)	15	2.14663	5.69582e-06
enriched	glycosyl compound metabolic process(4)	13	1.53011	5.85844e-06
enriched	leukocyte cell cell adhesion(5)	16	2.50534	5.85844e-06
enriched	organophosphate biosynthetic process(5)	16	2.49974	5.85844e-06
enriched	regulation of cellular amide metabolic process(5)	14	1.83277	5.85844e-06
enriched	signal transduction by protein phosphorylation(4)	19	3.63751	5.85844e-06
enriched	mitotic cell cycle phase transition(6)	13	1.53571	6.00363e-06
enriched	positive regulation of apoptotic process(6)	17	2.88647	6.28831e-06
enriched	positive regulation of programmed cell death(5)	17	2.91449	7.12987e-06
enriched	vacuole organization(5)	10	0.779066	7.26021e-06
enriched	negative regulation of cell cycle(4)	14	1.88321	7.5556e-06
enriched	alpha amino acid metabolic process(5)	11	1.0481	9.60973e-06
enriched	maintenance of location(3)	12	1.32273	1.0006e-05
enriched	mitotic sister chromatid segregation(6)	9	0.599712	1.05101e-05
enriched	regulation of anatomical structure size(4)	16	2.63986	1.07469e-05
enriched	cell cycle phase transition(5)	13	1.63099	1.07822e-05
enriched	developmental growth(3)	18	3.42453	1.14649e-05
enriched	regulation of protein ubiquitination(8)	11	1.07612	1.1698e-05
enriched	T cell aggregation(4)&T cell activation(5)	15	2.31478	1.2051e-05
enriched	exocytosis(5)	13	1.65341	1.2051e-05
enriched	macroautophagy(4)	13	1.65341	1.2051e-05
enriched	lymphocyte aggregation(7)	15	2.32038	1.21951e-05
enriched	organic hydroxy compound metabolic process(4)	15	2.32038	1.21951e-05
enriched	autophagy(3)	15	2.3372	1.32373e-05
enriched	protein localization to plasma membrane(6)	11	1.10414	1.40595e-05
enriched	cell cycle checkpoint(5)	10	0.857533	1.44865e-05
enriched	leukocyte aggregation(6)	15	2.35962	1.44865e-05
enriched	negative regulation of transferase activity(5)	12	1.38999	1.44865e-05
enriched	regulation of actin filament based process(4)	13	1.69265	1.44865e-05
enriched	protein localization to cell periphery(6)	11	1.11535	1.48324e-05
enriched	defense response to virus(4)	12	1.4012	1.5465e-05
enriched	organelle fusion(5)	9	0.644551	1.58616e-05
enriched	regulation of kinase activity(6)	18	3.53662	1.58616e-05
enriched	microtubule based process(4)	17	3.14429	1.61279e-05
enriched	regulation of actin cytoskeleton organization(5)	12	1.41241	1.61279e-05
enriched	regulation of protein catabolic process(5)	14	2.04575	1.61279e-05
enriched	cellular component disassembly(4)	14	2.05696	1.70694e-05
enriched	negative regulation of cell proliferation(4)	17	3.16671	1.72687e-05
enriched	regulation of neuron projection development(6)	15	2.41006	1.72687e-05
enriched	actin polymerization or depolymerization(7)	10	0.891161	1.82879e-05
enriched	organonitrogen compound catabolic process(5)	11	1.15459	1.89203e-05
enriched	cellular lipid catabolic process(5)	10	0.896766	1.90309e-05
enriched	endosomal transport(6)	11	1.1714	2.14181e-05
enriched	regulation of protein kinase activity(7)	17	3.24517	2.3304e-05
enriched	positive regulation of cell development(5)	16	2.86965	2.50062e-05
enriched	interspecies interaction between organisms(3)&symbiosis encompassing mutualism through parasitism(4)	12	1.49087	2.61452e-05
enriched	single organism membrane fusion(5)	9	0.700599	2.76214e-05
enriched	cellular modified amino acid metabolic process(4)	10	0.941605	2.80146e-05
enriched	regulation of multi organism process(3)	14	2.16905	2.91331e-05
enriched	regulation of cell division(4)	12	1.5245	3.19815e-05
enriched	regulation of DNA replication(6)	9	0.728623	3.67486e-05
enriched	regulation of cytoplasmic transport(6)	14	2.2251	3.84828e-05
enriched	regulation of viral process(4)	9	0.745437	4.34985e-05
enriched	regulation of homeostatic process(3)	14	2.26433	4.6569e-05
enriched	nuclear chromosome segregation(5)	10	1.00326	4.6627e-05
enriched	gamete generation(4)	16	3.03219	4.71229e-05
enriched	regulation of cell projection organization(5)	16	3.03219	4.71229e-05
enriched	response to virus(4)	12	1.59736	4.89366e-05
enriched	actin filament organization(6)	12	1.60297	5.03848e-05
enriched	organelle membrane fusion(6)	8	0.549269	5.46249e-05
enriched	positive regulation of cellular protein localization(3)	12	1.63099	5.94108e-05
enriched	regulation of chromosome organization(6)	11	1.32273	5.99662e-05
enriched	positive regulation of catabolic process(4)	12	1.65341	6.65441e-05
enriched	regulation of apoptotic signaling pathway(5)	13	1.9897	6.65441e-05
enriched	regulation of protein serine threonine kinase activity(8)	13	1.9897	6.65441e-05
enriched	membrane fusion(5)	9	0.79588	6.7191e-05
enriched	response to oxidative stress(4)	12	1.65902	6.79922e-05
enriched	cytokinesis(5)	9	0.829509	9.2318e-05
enriched	positive regulation of cellular component biogenesis(3)	13	2.09059	0.000110775
enriched	protein polymerization(7)	10	1.12656	0.000116624
enriched	regulation of neuron differentiation(7)	16	3.29001	0.000123245
enriched	regulation of exocytosis(5)	9	0.868742	0.000129803
enriched	sterol biosynthetic process(7)	6	0.252216	0.000129803
enriched	nucleoside metabolic process(5)	11	1.45164	0.00013435
enriched	reactive oxygen species metabolic process(4)	10	1.15459	0.000140039
enriched	lipid modification(5)	9	0.879952	0.000140458
enriched	homeostasis of number of cells(5)	11	1.46285	0.000141825
enriched	carbohydrate derivative catabolic process(5)	8	0.638946	0.000143594
enriched	protein polyubiquitination(10)	9	0.885557	0.000145033
enriched	anaphase promoting complex dependent proteasomal ubiquitin dependent protein catabolic process(8)	6	0.263425	0.000156966
enriched	positive regulation of cell adhesion(4)	12	1.82716	0.000164872
enriched	positive regulation of cell morphogenesis involved in differentiation(5)	9	0.902371	0.000164872
enriched	regulation of symbiosis encompassing mutualism through parasitism(4)	9	0.902371	0.000164872
enriched	cell growth(3)	14	2.5726	0.000168514
enriched	lymphocyte differentiation(5)	12	1.85519	0.000188207
enriched	lysosome localization(5)	6	0.274635	0.000188207
enriched	regulation of mitotic cell cycle(5)	13	2.2195	0.000188207
enriched	tissue morphogenesis(4)	16	3.43013	0.000188207
enriched	transmembrane receptor protein tyrosine kinase signaling pathway(7)	14	2.60062	0.000188207
enriched	regulation of intracellular protein transport(6)	12	1.86079	0.000190413
enriched	microtubule cytoskeleton organization(5)	13	2.23631	0.000201314
enriched	regulation of viral life cycle(5)	8	0.683784	0.000214592
enriched	lytic vacuole organization(6)&lysosome organization(7)	6	0.285844	0.000224452
enriched	membrane budding(5)	6	0.285844	0.000224452
enriched	positive regulation of multi organism process(3)	8	0.694994	0.000234798
enriched	proteasomal protein catabolic process(6)	13	2.27554	0.000234798
enriched	ribonucleotide metabolic process(6)	13	2.27554	0.000234798
enriched	purine nucleotide metabolic process(6)	13	2.29796	0.000259469
enriched	T cell proliferation(6)	9	0.975233	0.00027776
enriched	DNA damage checkpoint(6)	7	0.493221	0.000299436
enriched	negative regulation of protein modification by small protein conjugation or removal(7)	7	0.493221	0.000299436
enriched	ribose phosphate metabolic process(5)	13	2.33159	0.000299436
enriched	muscle cell differentiation(5)	12	1.96168	0.000301872
enriched	phospholipid metabolic process(5)	11	1.61418	0.00030699
enriched	regulation of proteolysis(6)	16	3.60388	0.000321864
enriched	regulation of sister chromatid segregation(5)	6	0.313868	0.000348085
enriched	Golgi vesicle transport(6)	9	1.01447	0.000363357
enriched	positive regulation of I kappaB kinase NF kappaB signaling(6)	8	0.745437	0.000363692
enriched	ammonium ion metabolic process(4)	8	0.751042	0.000381571
enriched	DNA integrity checkpoint(6)	7	0.521245	0.000405115
enriched	negative regulation of protein kinase activity(7)	9	1.03128	0.000405115
enriched	regulation of MAPK cascade(6)	15	3.25078	0.000421765
enriched	regulation of cell growth(4)	12	2.04014	0.000424539
enriched	positive regulation of cytoplasmic transport(5)	10	1.35075	0.000438552
enriched	myeloid cell development(5)	6	0.330683	0.000440409
enriched	ribonucleoprotein complex assembly(5)	8	0.779066	0.000477469
enriched	RNA processing(6)	16	3.73839	0.000478841
enriched	regulation of lymphocyte proliferation(6)	9	1.05931	0.000482873
enriched	regulation of T cell proliferation(7)	8	0.78467	0.000492521
enriched	ribonucleoside metabolic process(6)	10	1.37317	0.000492521
enriched	DNA repair(4)	12	2.07938	0.000493393
enriched	establishment of organelle localization(4)	10	1.37878	0.000498714
enriched	regulation of cellular protein catabolic process(6)	10	1.37878	0.000498714
enriched	regulation of exosomal secretion(6)&positive regulation of exosomal secretion(6)	4	0.0728623	0.000498714
enriched	positive regulation of viral process(4)	6	0.341892	0.00049982
enriched	regulation of actin polymerization or depolymerization(6)	8	0.790275	0.00049982
enriched	regulation of mononuclear cell proliferation(6)	9	1.07051	0.00049982
enriched	small GTPase mediated signal transduction(6)	13	2.47732	0.00049982
enriched	membrane lipid metabolic process(5)	8	0.79588	0.000519179
enriched	regulation of actin filament length(5)	8	0.79588	0.000519179
enriched	proteasome mediated ubiquitin dependent protein catabolic process(7)	12	2.1074	0.00053755
enriched	myeloid cell homeostasis(3)	8	0.80709	0.000567838
enriched	negative regulation of apoptotic signaling pathway(5)	9	1.09293	0.000573704
enriched	negative regulation of intracellular signal transduction(5)	12	2.12422	0.000573704
enriched	Ras protein signal transduction(7)	11	1.7599	0.000589237
enriched	organic cyclic compound catabolic process(5)	11	1.76551	0.000604066
enriched	sulfur compound metabolic process(4)	10	1.42922	0.000637705
enriched	ribonucleoprotein complex subunit organization(5)	8	0.823904	0.000639142
enriched	purine containing compound metabolic process(5)	13	2.55578	0.000654244
enriched	regulation of leukocyte proliferation(5)	9	1.11535	0.000654244
enriched	steroid metabolic process(5)	10	1.44043	0.000669611
enriched	chromatin modification(6)	14	2.98735	0.000681241
enriched	synaptic transmission(5)	13	2.5726	0.000691786
enriched	negative regulation of kinase activity(6)	9	1.12656	0.000692999
enriched	coenzyme metabolic process(5)	10	1.45725	0.000726389
enriched	positive regulation of transferase activity(5)	13	2.58941	0.000731216
enriched	ion homeostasis(6)	15	3.48057	0.000801832
enriched	positive regulation of cell cycle(4)	10	1.47966	0.000816526
enriched	regulation of hemopoiesis(4)	11	1.83837	0.000828091
enriched	mRNA metabolic process(6)	13	2.63425	0.000852321
enriched	positive regulation of leukocyte activation(4)	10	1.49087	0.000852321
enriched	regulation of organelle assembly(4)	7	0.605317	0.000852321
enriched	sphingolipid metabolic process(5)	7	0.605317	0.000852321
enriched	histamine transport(7)	4	0.0896766	0.00087248
enriched	purine ribonucleotide metabolic process(7)	12	2.23631	0.00087248
enriched	regulation of cell migration(5)	15	3.53662	0.000930234
enriched	positive regulation of homotypic cell cell adhesion(6)	8	0.879952	0.000935967
enriched	lymphocyte proliferation(5)	10	1.51329	0.0009475
enriched	maintenance of protein location in cell(5)	6	0.39794	0.000969292
enriched	negative regulation of protein serine threonine kinase activity(8)	7	0.622132	0.000969292
enriched	positive regulation of leukocyte cell cell adhesion(6)	8	0.885557	0.000969292
enriched	regulation of chromosome segregation(4)	6	0.39794	0.000969292
enriched	mononuclear cell proliferation(5)	10	1.5245	0.000988307
enriched	cytokine production(4)	14	3.12187	0.00101227
enriched	endosome to lysosome transport(7)	5	0.224192	0.00102038
enriched	exosomal secretion(6)	4	0.0952814	0.00102038
enriched	lipid biosynthetic process(5)	13	2.6959	0.00102038
enriched	post Golgi vesicle mediated transport(7)	6	0.403545	0.00102038
enriched	regulation of protein polymerization(5)	8	0.896766	0.00102038
enriched	secondary alcohol biosynthetic process(7)&cholesterol biosynthetic process(8)	5	0.224192	0.00102038
enriched	response to hormone(4)	14	3.13308	0.0010243
enriched	positive regulation of cell activation(4)	10	1.55253	0.00111257
enriched	negative regulation of organelle organization(5)	10	1.55813	0.00114251
enriched	spindle organization(5)	7	0.644551	0.00115226
enriched	anion transport(6)	13	2.74074	0.00117032
enriched	cell morphogenesis involved in neuron differentiation(6)	13	2.74074	0.00117032
enriched	inorganic ion homeostasis(7)	14	3.17792	0.00117032
enriched	mast cell activation involved in immune response(4)&mast cell degranulation(5)	5	0.235401	0.00122617
enriched	positive regulation of organelle assembly(4)	5	0.235401	0.00122617
enriched	sterol metabolic process(6)	7	0.65576	0.00125358
enriched	maintenance of protein location(4)	6	0.425964	0.0012963
enriched	erythrocyte homeostasis(4)	7	0.661365	0.00131174
enriched	leukocyte proliferation(4)	10	1.59176	0.00131685
enriched	regulation of cytokine production(4)	13	2.77998	0.00131716
enriched	mast cell mediated immunity(6)	5	0.241006	0.00132731
enriched	metaphase anaphase transition of mitotic cell cycle(5)&metaphase anaphase transition of cell cycle(6)	5	0.241006	0.00132731
enriched	carbohydrate derivative biosynthetic process(5)	14	3.22836	0.00133987
enriched	chromatin organization(5)	15	3.69356	0.00135842
enriched	regulation of body fluid levels(4)	10	1.60857	0.00140706
enriched	regulation of cell motility(4)	15	3.71037	0.00142098
enriched	methylation(3)	10	1.62539	0.00152436
enriched	aromatic compound catabolic process(5)	10	1.63099	0.00156338
enriched	regulation of mitotic sister chromatid separation(7)	5	0.252216	0.00158646
enriched	negative regulation of protein ubiquitination(8)	6	0.448383	0.00162863
enriched	regulation of defense response(5)	13	2.85284	0.00165288
enriched	alcohol biosynthetic process(6)	7	0.694994	0.00168925
enriched	pyridine containing compound metabolic process(5)	7	0.694994	0.00168925
enriched	purine ribonucleoside metabolic process(7)	9	1.30031	0.00170318
enriched	response to nutrient levels(5)	10	1.66462	0.00180915
enriched	maintenance of location in cell(4)	6	0.459593	0.00181426
enriched	positive regulation of exocytosis(5)	6	0.459593	0.00181426
enriched	protein targeting(6)	13	2.88647	0.00181905
enriched	regulation of actin filament polymerization(6)	7	0.706203	0.00182626
enriched	azole transport(6)	4	0.117701	0.00184852
enriched	mitotic sister chromatid separation(6)	5	0.263425	0.00184852
enriched	multicellular organism growth(4)	8	0.997652	0.001858
enriched	positive regulation of protein complex assembly(4)	8	0.997652	0.001858
enriched	receptor mediated endocytosis(7)	8	0.997652	0.001858
enriched	purine nucleoside metabolic process(6)	9	1.32273	0.00186929
enriched	vesicle fusion(5)	6	0.465197	0.00187725
enriched	protein tetramerization(7)	7	0.717413	0.00194563
enriched	regulation of immune effector process(4)	11	2.07377	0.00194563
enriched	regulation of response to DNA damage stimulus(5)	7	0.717413	0.00194563
enriched	regulation of mitotic sister chromatid segregation(6)	5	0.26903	0.00197061
enriched	positive regulation of cellular catabolic process(5)	9	1.33954	0.00201729
enriched	ribonucleoprotein complex biogenesis(4)	10	1.69825	0.00201729
enriched	regulation of I kappaB kinase NF kappaB signaling(6)	8	1.01447	0.00202435
enriched	vacuolar transport(6)	6	0.476407	0.00207694
enriched	neuron projection morphogenesis(6)	13	2.94251	0.00208444
enriched	ribonucleoside monophosphate metabolic process(7)	8	1.02007	0.00208444
enriched	regulation of leukocyte differentiation(5)	9	1.35075	0.00210871
enriched	response to lipid(5)	14	3.40771	0.00213726
enriched	monocarboxylic acid metabolic process(7)	13	2.95372	0.00214591
enriched	hematopoietic progenitor cell differentiation(6)	8	1.03128	0.00221006
enriched	positive regulation of cell cycle process(5)	8	1.03128	0.00221006
enriched	regulation of cytokinesis(5)	6	0.487617	0.00229244
enriched	regulation of growth(3)	14	3.43574	0.00229729
enriched	DNA dependent DNA replication(7)	6	0.493221	0.00242174
enriched	organic hydroxy compound biosynthetic process(5)	8	1.0481	0.00244023
enriched	regulation of secretion by cell(5)	14	3.45815	0.00244049
enriched	steroid biosynthetic process(6)	7	0.756647	0.00254812
enriched	mRNA processing(7)	11	2.15224	0.00255228
enriched	actin filament polymerization(8)	7	0.762251	0.00264979
enriched	DNA conformation change(6)	8	1.06491	0.00267271
enriched	apoptotic mitochondrial changes(6)	6	0.504431	0.00267271
enriched	positive regulation of cell cell adhesion(5)	8	1.07051	0.00276265
enriched	nucleoside monophosphate metabolic process(6)	8	1.07612	0.00285505
enriched	centrosome organization(6)	6	0.515641	0.00297767
enriched	hyaluronan metabolic process(8)	4	0.14012	0.00303804
enriched	organelle disassembly(5)	8	1.08733	0.00303804
enriched	protein heterooligomerization(7)	7	0.78467	0.00308901
enriched	cation homeostasis(7)	13	3.08263	0.00311962
enriched	response to extracellular stimulus(4)	10	1.81035	0.00314602
enriched	chromosome separation(5)	5	0.308263	0.00330122
enriched	morphogenesis of an epithelium(5)	12	2.65667	0.00334529
enriched	protein homooligomerization(7)	9	1.45725	0.00347249
enriched	lysosomal transport(7)	5	0.313868	0.0035366
enriched	mast cell activation(5)	5	0.313868	0.0035366
enriched	cell junction assembly(5)	7	0.80709	0.0035838
enriched	cellular ion homeostasis(6)	12	2.68469	0.00364014
enriched	muscle structure development(4)	13	3.13868	0.00364098
enriched	isoprenoid biosynthetic process(5)	4	0.151329	0.00383297
enriched	response to radiation(4)	10	1.86079	0.00383297
enriched	response to cytokine(5)	12	2.72393	0.00412612
enriched	regulation of protein targeting(7)	9	1.49648	0.00413184
enriched	organelle assembly(5)	12	2.72953	0.00418227
enriched	I kappaB kinase NF kappaB signaling(6)	8	1.15459	0.00432059
enriched	leukocyte degranulation(4)	5	0.330683	0.00432059
enriched	regulation of viral genome replication(6)	5	0.330683	0.00432059
enriched	ribonucleoside monophosphate biosynthetic process(7)	5	0.330683	0.00432059
enriched	positive regulation of immune response(4)	11	2.30917	0.00436829
enriched	nitrogen compound transport(5)	14	3.71037	0.00469036
enriched	positive regulation of neurogenesis(5)	11	2.33159	0.00472894
enriched	intracellular pH reduction(11)	4	0.162539	0.00474455
enriched	microtubule organizing center organization(5)	6	0.571688	0.00474455
enriched	positive regulation of T cell activation(6)	7	0.851928	0.00474455
enriched	regulation of mast cell activation involved in immune response(5)&regulation of mast cell degranulation(6)	4	0.162539	0.00474455
enriched	alcohol metabolic process(5)	9	1.54692	0.00506771
enriched	cellular nitrogen compound catabolic process(5)	9	1.54692	0.00506771
enriched	regulation of microtubule based process(4)	7	0.863138	0.00506771
enriched	vesicle localization(5)	7	0.863138	0.00506771
enriched	alpha amino acid biosynthetic process(6)	5	0.347497	0.00518581
enriched	defense response to other organism(4)	12	2.808	0.00518581
enriched	nucleotide biosynthetic process(6)	9	1.55253	0.00518581
enriched	positive regulation of cell growth(4)	7	0.868742	0.00521291
enriched	NADP metabolic process(8)	4	0.168144	0.00522009
enriched	myeloid cell activation involved in immune response(5)	5	0.353102	0.00550607
enriched	regulation of neuron apoptotic process(6)	8	1.20503	0.00550607
enriched	blood coagulation(5)	7	0.879952	0.00557397
enriched	dendrite development(4)	8	1.21063	0.00564233
enriched	spermatogenesis(6)	11	2.39324	0.00565334
enriched	T cell differentiation(6)	8	1.21624	0.00572813
enriched	heterocycle catabolic process(5)	9	1.58055	0.00572813
enriched	learning or memory(4)	8	1.21624	0.00572813
enriched	male gamete generation(5)	11	2.39885	0.00572813
enriched	negative regulation of translation(6)	7	0.885557	0.00572813
enriched	cell activation involved in immune response(4)	8	1.22184	0.00586246
enriched	hemostasis(5)	7	0.891161	0.00586246
enriched	macromolecule methylation(4)	8	1.22184	0.00586246
enriched	nucleoside phosphate biosynthetic process(5)	9	1.59176	0.00595304
enriched	cellular chemical homeostasis(5)	13	3.34045	0.00604239
enriched	coagulation(4)	7	0.896766	0.00604239
enriched	nucleoside monophosphate biosynthetic process(6)	5	0.364311	0.00608347
enriched	DNA duplex unwinding(8)	4	0.179353	0.00623275
enriched	pH reduction(10)	4	0.179353	0.00623275
enriched	regulation of mRNA metabolic process(6)	6	0.610922	0.00623275
enriched	regulation of axonogenesis(7)	7	0.907976	0.00642517
enriched	cellular amino acid biosynthetic process(5)	5	0.369916	0.00642953
enriched	positive regulation of DNA metabolic process(5)	7	0.913581	0.0066174
enriched	positive regulation of immune effector process(4)	7	0.913581	0.0066174
enriched	regulation of immune response(4)	12	2.90889	0.00670433
enriched	cholesterol metabolic process(7)	6	0.622132	0.00675722
enriched	negative regulation of cellular amide metabolic process(5)	7	0.919185	0.00681409
enriched	secondary alcohol metabolic process(6)	6	0.627736	0.00704964
enriched	positive regulation of intracellular protein transport(4)	8	1.26668	0.00717685
enriched	regulation of plasma membrane organization(5)	5	0.381126	0.00718134
enriched	viral genome replication(5)	5	0.381126	0.00718134
enriched	glycosylceramide metabolic process(7)	3	0.0616527	0.0074219
enriched	DNA geometric change(7)	4	0.190563	0.00746104
enriched	protein localization to vacuole(7)	4	0.190563	0.00746104
enriched	regulation of proteolysis involved in cellular protein catabolic process(7)	8	1.27789	0.00750154
enriched	purine ribonucleoside triphosphate metabolic process(8)	7	0.952814	0.00827527
enriched	lymphocyte homeostasis(4)	5	0.39794	0.00858172
enriched	ribonucleoside triphosphate metabolic process(7)	7	0.964024	0.00881336
enriched	wound healing(5)	9	1.69265	0.00881336
enriched	carnitine metabolic process(5)	3	0.0672575	0.00894794
enriched	establishment of protein localization to organelle(5)	11	2.55018	0.00894794
enriched	glycosphingolipid catabolic process(7)	3	0.0672575	0.00894794
enriched	integrin mediated signaling pathway(6)	5	0.403545	0.00894794
enriched	neuron apoptotic process(6)	8	1.31713	0.00894794
enriched	response to interferon beta(6)	4	0.201772	0.00894794
enriched	vacuolar acidification(12)	3	0.0672575	0.00894794
enriched	negative regulation of cell differentiation(4)	13	3.5086	0.0090456
enriched	positive regulation of lymphocyte activation(5)	8	1.32273	0.00916193
enriched	nicotinamide nucleotide metabolic process(7)	6	0.66697	0.00917364
enriched	positive regulation of homeostatic process(3)	7	0.975233	0.00917364
enriched	regulation of cell size(5)	7	0.975233	0.00917364
enriched	carbohydrate metabolic process(4)	13	3.52541	0.00931931
enriched	ceramide metabolic process(6)	5	0.40915	0.00931931
enriched	glycolipid metabolic process(6)	5	0.40915	0.00931931
enriched	regulation of mast cell activation(5)	4	0.207377	0.00959209
enriched	myeloid leukocyte differentiation(7)	7	0.986443	0.0097086
enriched	liposaccharide metabolic process(5)	5	0.414754	0.00983272
enriched	pyridine nucleotide metabolic process(6)	6	0.678179	0.00984549
enriched	cell junction organization(4)	7	0.997652	0.0102431
enriched	organic acid biosynthetic process(5)&carboxylic acid biosynthetic process(6)	8	1.35075	0.0102431
enriched	peptidyl serine modification(8)	8	1.35075	0.0102431
enriched	purine nucleoside triphosphate metabolic process(7)	7	0.997652	0.0102431
enriched	myeloid leukocyte mediated immunity(5)	5	0.420359	0.0102928
enriched	cellular cation homeostasis(7)	11	2.61183	0.0103798
enriched	glutamine family amino acid biosynthetic process(7)	3	0.0728623	0.010398
enriched	glycolipid catabolic process(6)	3	0.0728623	0.010398
enriched	viral budding via host ESCRT complex(6)	3	0.0728623	0.010398
enriched	mitophagy(4)&mitochondrion disassembly(6)	7	1.00326	0.0104209
enriched	purine ribonucleoside monophosphate metabolic process(8)	7	1.00326	0.0104209
enriched	cognition(6)	8	1.36196	0.0105763
enriched	purine nucleoside monophosphate metabolic process(7)	7	1.00886	0.0107003
enriched	regulated secretory pathway(6)	5	0.425964	0.0107003
enriched	positive regulation of neuron projection development(6)	8	1.37317	0.0110808
enriched	regulation of leukocyte degranulation(5)	4	0.218587	0.0110808
enriched	positive regulation of translation(6)	5	0.431569	0.0112321
enriched	regulation of alpha beta T cell activation(7)	5	0.431569	0.0112321
enriched	glycosphingolipid metabolic process(6)	4	0.224192	0.0120249
enriched	nuclear transcribed mRNA catabolic process deadenylation dependent decay(9)	4	0.224192	0.0120249
enriched	amino acid betaine metabolic process(5)	3	0.078467	0.0121756
enriched	histamine secretion(6)	3	0.078467	0.0121756
enriched	negative regulation of proteolysis(6)	9	1.79353	0.0121756
enriched	positive regulation of growth(3)	8	1.39559	0.0121756
enriched	platelet activation(5)	5	0.442778	0.0123949
enriched	regulation of microtubule cytoskeleton organization(5)	6	0.717413	0.0124591
enriched	dendrite morphogenesis(5)	6	0.723018	0.0129489
enriched	nucleobase containing compound catabolic process(5)	8	1.41241	0.0129975
enriched	response to wounding(4)	12	3.18352	0.0132213
enriched	cellular response to growth factor stimulus(6)	11	2.71272	0.0135456
enriched	positive regulation of nervous system development(4)	11	2.71272	0.0135456
enriched	ceramide catabolic process(7)	3	0.0840718	0.0142602
enriched	intrinsic apoptotic signaling pathway(6)	8	1.43483	0.0142714
enriched	aging(4)	6	0.745437	0.0149257
enriched	phospholipid biosynthetic process(5)	6	0.745437	0.0149257
enriched	regulation of regulated secretory pathway(6)	4	0.241006	0.0150446
enriched	response to growth factor(5)	11	2.75756	0.0153593
enriched	learning(5)	6	0.751042	0.0153861
enriched	oxidoreduction coenzyme metabolic process(6)	6	0.751042	0.0153861
enriched	innate immune response(4)	11	2.77437	0.016028
enriched	monovalent inorganic cation transport(7)	11	2.77437	0.016028
enriched	Golgi to plasma membrane transport(7)	4	0.246611	0.0160929
enriched	regulation of myeloid leukocyte mediated immunity(6)	4	0.246611	0.0160929
enriched	nucleoside triphosphate metabolic process(6)	7	1.09293	0.0161332
enriched	regulation of binding(4)	8	1.46845	0.0162075
enriched	iron sulfur cluster assembly(4)&metallo sulfur cluster assembly(5)	3	0.0896766	0.0162898
enriched	multi organism organelle organization(4)&viral budding(5)&multi organism membrane budding(5)	3	0.0896766	0.0162898
enriched	regulation of dendrite morphogenesis(6)	5	0.476407	0.0162898
enriched	ribonucleoside biosynthetic process(7)	5	0.476407	0.0162898
enriched	developmental cell growth(4)	7	1.10414	0.0168848
enriched	regulation of mitotic cell cycle phase transition(6)	7	1.10414	0.0168848
enriched	fatty acid oxidation(6)	5	0.482012	0.0170133
enriched	formation of primary germ layer(4)	5	0.482012	0.0170133
enriched	mitochondrial translation(5)	4	0.252216	0.0170409
enriched	regulation of dendrite development(5)	6	0.773461	0.017296
enriched	regulation of intrinsic apoptotic signaling pathway(6)	6	0.773461	0.017296
enriched	lymphocyte apoptotic process(9)	5	0.487617	0.0177217
enriched	nucleoside biosynthetic process(6)	5	0.487617	0.0177217
enriched	regulation of signal transduction by p53 class mediator(6)	4	0.25782	0.0182487
enriched	establishment of vesicle localization(5)	6	0.78467	0.0184859
enriched	lipid oxidation(5)	5	0.493221	0.0185272
enriched	regulation of gene expression epigenetic(6)	8	1.50769	0.0186041
enriched	double strand break repair(5)	6	0.790275	0.0190637
enriched	nucleocytoplasmic transport(7)	9	1.93365	0.019279
enriched	glycosyl compound biosynthetic process(5)	5	0.498826	0.0193184
enriched	regulation of neuron death(5)	8	1.5189	0.0193717
enriched	fatty acid metabolic process(5)	9	1.94486	0.0199741
enriched	positive regulation of cellular amide metabolic process(5)	5	0.504431	0.0201328
enriched	regulation of neural precursor cell proliferation(5)	5	0.504431	0.0201328
enriched	cell substrate adhesion(4)	8	1.53011	0.0201639
enriched	nuclear transport(6)	9	1.95607	0.0206048
enriched	positive regulation of secretion by cell(4)	9	1.95607	0.0206048
enriched	protein K48 linked ubiquitination(11)	4	0.26903	0.0206595
enriched	autophagosome maturation(5)	3	0.100886	0.0207894
enriched	glutamine metabolic process(7)	3	0.100886	0.0207894
enriched	negative regulation of nervous system development(4)	8	1.54132	0.0207894
enriched	protein depolymerization(8)	5	0.510036	0.0207894
enriched	response to cadmium ion(6)	3	0.100886	0.0207894
enriched	translational initiation(4)	5	0.510036	0.0207894
enriched	peptidyl lysine modification(8)	8	1.54692	0.0212278
enriched	regulation of proteasomal protein catabolic process(7)	7	1.16019	0.0212665
enriched	regulation of mRNA processing(6)	5	0.515641	0.0215719
enriched	regulation of macroautophagy(5)	5	0.515641	0.0215719
enriched	glutamine family amino acid metabolic process(6)	4	0.274635	0.0217617
enriched	establishment or maintenance of cell polarity(4)	6	0.818299	0.0217988
enriched	negative regulation of cellular catabolic process(5)	6	0.818299	0.0217988
enriched	single organism behavior(3)	10	2.43248	0.0217988
enriched	leukocyte homeostasis(3)	5	0.521245	0.0223614
enriched	negative regulation of DNA metabolic process(5)	5	0.521245	0.0223614
enriched	regulation of nuclear division(5)	6	0.829509	0.0232104
enriched	multi organism membrane organization(4)	3	0.106491	0.0232263
enriched	protein autophosphorylation(8)	7	1.18261	0.0232263
enriched	regulation of cell cycle phase transition(6)	7	1.18261	0.0232263
enriched	response to fluid shear stress(4)	3	0.106491	0.0232263
enriched	vacuole fusion(6)	3	0.106491	0.0232263
enriched	negative regulation of immune system process(3)	9	2.01212	0.0240513
enriched	platelet aggregation(6)	4	0.285844	0.0244918
enriched	regulation of neurotransmitter levels(4)	6	0.846323	0.0253487
enriched	protein maturation(5)	8	1.60297	0.0257988
enriched	cellular response to nitrogen compound(5)	10	2.49974	0.0261937
enriched	negative regulation of transport(3)	10	2.49974	0.0261937
enriched	glycosaminoglycan metabolic process(6)	5	0.543665	0.02621
enriched	positive regulation of mRNA catabolic process(6)	3	0.112096	0.02621
enriched	leukocyte activation involved in immune response(4)	7	1.21624	0.0266651
enriched	negative regulation of cell activation(4)	6	0.857533	0.0266651
enriched	neural precursor cell proliferation(4)	6	0.857533	0.0266651
enriched	organic acid catabolic process(5)&carboxylic acid catabolic process(6)	6	0.857533	0.0266651
enriched	establishment of protein localization to membrane(5)	7	1.22184	0.0273389
enriched	negative regulation of ERK1 and ERK2 cascade(7)	4	0.297054	0.0274279
enriched	positive regulation of intrinsic apoptotic signaling pathway(6)	4	0.297054	0.0274279
enriched	leukocyte mediated immunity(4)	8	1.63099	0.0282201
enriched	covalent chromatin modification(7)	9	2.07377	0.0289166
enriched	cellular metabolic compound salvage(5)	3	0.117701	0.0291954
enriched	sphingolipid catabolic process(6)	3	0.117701	0.0291954
enriched	positive regulation of GTPase activity(6)	7	1.23866	0.0292217
enriched	positive regulation of protein ubiquitination(8)	5	0.566084	0.0305551
enriched	developmental process involved in reproduction(3)	12	3.57025	0.0306833
enriched	ATP metabolic process(8)	6	0.885557	0.0308024
enriched	positive regulation of viral life cycle(5)	4	0.308263	0.0308024
enriched	lipid localization(4)	8	1.65902	0.0309856
enriched	positive regulation of apoptotic signaling pathway(5)	6	0.891161	0.0315989
enriched	regulation of leukocyte mediated immunity(5)	6	0.891161	0.0315989
enriched	positive regulation of secretion(4)	9	2.1074	0.0317473
enriched	peptidyl serine phosphorylation(8)	7	1.26108	0.0319019
enriched	gland development(4)	9	2.11301	0.0322297
enriched	DNA replication initiation(6)	3	0.123305	0.0322531
enriched	mitochondrial outer membrane permeabilization(6)	3	0.123305	0.0322531
enriched	positive regulation of alpha beta T cell activation(7)	4	0.313868	0.0322588
enriched	purine nucleoside monophosphate biosynthetic process(7)&purine ribonucleoside monophosphate biosynthetic process(8)	4	0.313868	0.0322588
enriched	single organism carbohydrate metabolic process(4)	11	3.09945	0.0337278
enriched	negative regulation of cell cycle process(5)	6	0.907976	0.0342082
enriched	cellular protein complex disassembly(7)	5	0.588503	0.0350521
enriched	neuron death(5)	8	1.69825	0.0350521
enriched	regulation of ion transport(5)	11	3.11626	0.0350521
enriched	response to organic cyclic compound(5)	11	3.11626	0.0350521
enriched	membrane lipid catabolic process(6)	3	0.12891	0.0356567
enriched	virion assembly(5)	3	0.12891	0.0356567
enriched	cell cell junction organization(5)	6	0.919185	0.0359674
enriched	positive regulation of nucleocytoplasmic transport(6)	5	0.594108	0.0361545
enriched	regulation of myeloid leukocyte differentiation(6)	5	0.594108	0.0361545
enriched	positive regulation of developmental growth(4)	6	0.92479	0.036904
enriched	erythrocyte differentiation(5)	5	0.599712	0.0374717
enriched	regulation of extent of cell growth(5)	5	0.599712	0.0374717
enriched	purine nucleotide biosynthetic process(7)	7	1.30592	0.0376126
enriched	ribonucleotide biosynthetic process(7)	7	1.30592	0.0376126
enriched	fatty acid beta oxidation(7)	4	0.330683	0.0376544
enriched	regulation of intracellular pH(10)	4	0.330683	0.0376544
enriched	cell matrix adhesion(5)	6	0.936	0.0387612
enriched	protein localization to nucleus(7)	8	1.73188	0.0387762
enriched	mitochondrial outer membrane permeabilization involved in programmed cell death(6)&positive regulation of mitochondrial membrane permeability involved in apoptotic process(7)	3	0.134515	0.038899
enriched	regulation of mRNA catabolic process(6)	3	0.134515	0.038899
enriched	regulation of protein localization to cell surface(6)	3	0.134515	0.038899
enriched	ribose phosphate biosynthetic process(6)	7	1.32273	0.0399312
enriched	positive regulation of cell projection organization(5)	8	1.74309	0.0400595
enriched	regulation of autophagy(4)	6	0.947209	0.0406138
enriched	regulation of ion homeostasis(4)	6	0.947209	0.0406138
enriched	blood vessel morphogenesis(4)	10	2.68469	0.040779
enriched	blood vessel development(4)	11	3.19473	0.041057
enriched	gene silencing by RNA(5)	5	0.616527	0.0411192
enriched	negative regulation of cell division(4)	4	0.341892	0.0414015
enriched	regulation of cellular pH(9)	4	0.341892	0.0414015
enriched	regulation of developmental growth(4)	8	1.7599	0.042009
enriched	aminoglycan metabolic process(5)	5	0.622132	0.0424215
enriched	guanosine containing compound metabolic process(8)	3	0.14012	0.0424215
enriched	regulation of actin cytoskeleton reorganization(6)	3	0.14012	0.0424215
enriched	metal ion homeostasis(8)	10	2.70711	0.0427533
enriched	ER to Golgi vesicle mediated transport(7)	4	0.347497	0.043357
enriched	regulation of protein localization to plasma membrane(6)&regulation of protein localization to cell periphery(6)	4	0.347497	0.043357
enriched	muscle cell proliferation(4)	6	0.964024	0.0433626
enriched	regulation of mitochondrion organization(6)	6	0.964024	0.0433626
enriched	purine containing compound biosynthetic process(6)	7	1.35075	0.0436819
enriched	positive regulation of protein catabolic process(5)	6	0.969628	0.0445078
enriched	centrosome cycle(5)	4	0.353102	0.0452913
enriched	neuromuscular process controlling balance(7)	4	0.353102	0.0452913
enriched	positive regulation of neuron apoptotic process(6)	4	0.353102	0.0452913
enriched	protein homotetramerization(8)	4	0.353102	0.0452913
enriched	cellular response to hormone stimulus(5)	9	2.24752	0.0453417
enriched	positive regulation of hemopoiesis(4)	6	0.975233	0.045369
enriched	establishment or maintenance of epithelial cell apical basal polarity(7)	3	0.145725	0.0457885
enriched	glycosyl compound catabolic process(5)	3	0.145725	0.0457885
enriched	protein K11 linked ubiquitination(11)	3	0.145725	0.0457885
enriched	regulation of DNA damage response signal transduction by p53 class mediator(6)	3	0.145725	0.0457885
enriched	positive regulation of protein modification by small protein conjugation or removal(7)	5	0.638946	0.0461377
enriched	regulation of ubiquitin protein transferase activity(6)	4	0.358706	0.0472764
enriched	calcium mediated signaling(7)	5	0.644551	0.0475314
enriched	negative regulation of cytoskeleton organization(6)	5	0.644551	0.0475314
enriched	negative regulation of protein catabolic process(5)	5	0.644551	0.0475314
enriched	regulation of response to extracellular stimulus(5)&regulation of response to nutrient levels(6)	5	0.644551	0.0475314
enriched	in utero embryonic development(7)	9	2.27554	0.0484414
enriched	positive regulation of kinase activity(6)	9	2.28115	0.0491936
enriched	regulation of ligase activity(5)	4	0.364311	0.0493935
enriched	positive regulation of mitochondrial membrane permeability(6)	3	0.151329	0.0496748
enriched	regulation of protein export from nucleus(7)	3	0.151329	0.0496748
enriched	response to peptide hormone(5)	7	1.38999	0.0496748
GO_-_Molecular_Function
Type	Name	Number of hits	Expected score	Adjusted p-value
enriched	kinase binding(5)	26	3.41892	2.40687e-11
enriched	protein kinase binding(6)	25	3.09384	2.40687e-11
enriched	protein C terminus binding(4)	17	1.14898	3.95797e-11
enriched	phosphotransferase activity alcohol group as acceptor(5)	25	3.67114	4.0315e-10
enriched	protein domain specific binding(4)	25	3.69916	4.0315e-10
enriched	SH3 domain binding(5)	12	0.633341	1.0771e-08
enriched	protein kinase activity(6)	21	3.11066	2.49618e-08
enriched	GTPase binding(5)	15	1.46285	7.22445e-08
enriched	structural molecule activity(2)	19	2.6959	8.86932e-08
enriched	double stranded RNA binding(6)	9	0.341892	1.94377e-07
enriched	phospholipid binding(4)	15	1.68704	3.43989e-07
enriched	protein serine threonine kinase activity(7)	17	2.33159	3.98777e-07
enriched	lipid binding(3)	19	3.12747	6.63303e-07
enriched	small GTPase binding(6)	13	1.32273	1.26085e-06
enriched	Ras GTPase binding(7)	12	1.24426	6.00214e-06
enriched	phosphatidylinositol binding(5)	11	1.02568	8.25137e-06
enriched	cell adhesion molecule binding(4)	10	0.896766	2.48572e-05
enriched	protein complex scaffold(3)	7	0.319473	3.54565e-05
enriched	coenzyme binding(4)	10	0.952814	3.80745e-05
enriched	cofactor binding(3)	11	1.31152	7.10354e-05
enriched	ATPase activity(8)	13	2.13542	0.000178937
enriched	phosphatidylinositol phosphate binding(6)	8	0.638946	0.00018601
enriched	structural constituent of ribosome(3)	8	0.683784	0.000288732
enriched	magnesium ion binding(6)	9	0.969628	0.000355737
enriched	actin binding(5)	12	1.97849	0.000415773
enriched	transferase activity transferring alkyl or aryl other than methyl groups(4)	6	0.308263	0.000415773
enriched	ubiquitin protein ligase binding(6)	10	1.33394	0.000507406
enriched	ubiquitin like protein ligase binding(5)	10	1.35636	0.000564684
enriched	organic acid binding(4)	9	1.0537	0.000566867
enriched	methyltransferase activity(5)	9	1.05931	0.000571274
enriched	single stranded RNA binding(6)	6	0.341892	0.000594602
enriched	ubiquitin protein ligase activity(6)	9	1.08172	0.000631155
enriched	transferase activity transferring one carbon groups(4)	9	1.09854	0.000670266
enriched	ubiquitin like protein ligase activity(5)	9	1.09854	0.000670266
enriched	helicase activity(8)	8	0.840718	0.000820967
enriched	receptor signaling protein activity(4)	7	0.594108	0.000872274
enriched	protein N terminus binding(4)	7	0.605317	0.000953696
enriched	mRNA binding(7)	8	0.874347	0.000996413
enriched	ATPase activity coupled(9)	10	1.64781	0.00211571
enriched	DNA helicase activity(9)	5	0.263425	0.00234314
enriched	carboxylic acid binding(5)	8	1.03689	0.00296107
enriched	scaffold protein binding(4)	5	0.280239	0.00296107
enriched	Rab GTPase binding(8)	6	0.515641	0.00391064
enriched	cytokine receptor binding(5)	9	1.47406	0.00498114
enriched	antioxidant activity(2)	5	0.336287	0.00610244
enriched	purine NTP dependent helicase activity(9)&ATP dependent helicase activity(10)	6	0.566084	0.00610244
enriched	structure specific DNA binding(6)	6	0.594108	0.00745821
enriched	ubiquitin protein transferase activity(5)	10	1.96728	0.00745821
enriched	ubiquitin conjugating enzyme activity(6)	4	0.173748	0.00755825
enriched	ubiquitin like protein conjugating enzyme activity(5)	4	0.179353	0.0082964
enriched	transferase activity transferring acyl groups(4)	8	1.26108	0.00931201
enriched	ubiquitin like protein transferase activity(4)	10	2.05135	0.00962127
enriched	ligase activity(3)	10	2.05696	0.00964969
enriched	phosphatidylinositol bisphosphate binding(7)	5	0.392335	0.0103782
enriched	ATP dependent DNA helicase activity(10)	4	0.201772	0.0105804
enriched	S100 protein binding(4)	3	0.0672575	0.0105804
enriched	hydrolase activity acting on carbon nitrogen but not peptide bonds(4)	6	0.661365	0.0105804
enriched	lamin binding(4)	3	0.0672575	0.0105804
enriched	lyase activity(3)	7	0.964024	0.0105804
enriched	receptor signaling complex scaffold activity(4)	3	0.0672575	0.0105804
enriched	DNA dependent ATPase activity(10)	5	0.420359	0.0125086
enriched	serine type exopeptidase activity(6)	3	0.0728623	0.0125499
enriched	chromatin binding(4)	11	2.64546	0.0136594
enriched	growth factor receptor binding(5)	6	0.711808	0.0145356
enriched	carbon carbon lyase activity(4)	4	0.235401	0.0169197
enriched	peptidase activity acting on L amino acid peptides(5)	12	3.26759	0.0198472
enriched	protein kinase A regulatory subunit binding(5)	3	0.0896766	0.0198472
enriched	protein kinase A binding(4)	4	0.252216	0.0207244
enriched	serine type peptidase activity(5)	7	1.12096	0.0219917
enriched	poly A binding(8)	3	0.0952814	0.0222566
enriched	GTPase activator activity(5)	7	1.13777	0.022699
enriched	peptidase activity(4)	12	3.34606	0.022699
enriched	serine hydrolase activity(4)	7	1.13777	0.022699
enriched	ligase activity forming carbon nitrogen bonds(4)	8	1.54692	0.025027
enriched	oxidoreductase activity acting on CH OH group of donors(4)	6	0.818299	0.0256674
enriched	phosphatidylinositol 4 5 bisphosphate binding(8)	4	0.280239	0.0270772
enriched	iron ion binding(7)	6	0.840718	0.0287533
enriched	integrin binding(5)	5	0.53806	0.0292969
enriched	GTPase regulator activity(5)	7	1.23305	0.0336329
enriched	poly purine tract binding(7)	3	0.123305	0.0384867
enriched	protein heterodimerization activity(5)	10	2.61744	0.0418239
enriched	AU rich element binding(6)	3	0.12891	0.0422706
enriched	oxidoreductase activity acting on the CH CH group of donors(4)	5	0.610922	0.0481054
Reactome_-_Pathways
Type	Name	Number of hits	Expected score	Adjusted p-value
enriched	Mitochondrial translation elongation	9	0.431569	7.12799e-06
enriched	Mitochondrial translation termination	9	0.442778	7.12799e-06
enriched	Cholesterol biosynthesis	5	0.106491	0.000529535
enriched	Ca2+ pathway	5	0.156934	0.00212804
enriched	FCERI mediated MAPK activation	5	0.173748	0.00266731
enriched	GRB2:SOS provides linkage to MAPK signaling for Integrins	4	0.0840718	0.00447026
enriched	Separation of Sister Chromatids	8	0.891161	0.0056373
enriched	G beta:gamma signalling through PLC beta	3	0.0280239	0.00916694
enriched	Presynaptic function of Kainate receptors	3	0.0336287	0.012172
enriched	Beta-oxidation of very long chain fatty acids	3	0.0392335	0.0155849
enriched	FCERI mediated Ca+2 mobilization	4	0.145725	0.0164243
enriched	Glycosphingolipid metabolism	4	0.168144	0.0250331
enriched	Hyaluronan uptake and degradation	3	0.0616527	0.0357665
enriched	APC/C:Cdh1 mediated degradation of Cdc20 and other APC/C:Cdh1 targeted proteins in late mitosis/early G1	5	0.392335	0.0364976
enriched	Signal regulatory protein (SIRP) family interactions	3	0.0672575	0.0385868
enriched	Regulation of KIT signaling	3	0.0728623	0.041731
enriched	Role of LAT2/NTAL/LAB on calcium mobilization	3	0.0728623	0.041731
enriched	Regulation of PLK1 Activity at G2/M Transition	5	0.437174	0.0460457
