# Supplementary material for: Strap associates with Csde1 and affects expression of select Csde1-bound transcripts
Source: PLoS One. 2018 Aug 23;13(8):e0201690. doi: 10.1371/journal.pone.0201690 (PMC6107111; doi:10.1371/journal.pone.0201690)
Supplement: S8 Table — (XLSX) [file pone.0201690.s013.xlsx]

## Sheet: Sheet1
Supplemental Table 8- Genewise Spearman rank correlation between RPKM and iBAQ after Strap knockdown
			Log10(RPKM)						Log10(iBAQ)
			KD Strap			Sc			KD Strap			Sc
Gene name	Spearman correlation	Csde1 target	a	b	c	a	b	c	a	b	c	a	b	c
0610007P14Rik	-0.485714	FALSE	1.57145	1.49887	1.5939	1.53252	1.49659	1.49568	7.29264	7.24649	7.3165	7.23335	7.36383	7.37165
0610009B22Rik	0.714286	FALSE	1.43785	1.43758	1.37281	1.36918	1.38563	1.35101	6.89114	6.927	6.7655	6.81267	6.93379	6.70861
0610010K14Rik	-0.654654	FALSE	1.93491	2.21025	1.99236	2.04262	2.06308	2.02043	6.6255	NA	NA	NA	NA	NA
0610010K14Rik	-0.828571	FALSE	1.93491	2.21025	1.99236	2.04262	2.06308	2.02043	7.49167	7.1659	7.4219	7.05065	7.16916	7.23417
0610037L13Rik	-0.2	FALSE	0.970316	1.25135	0.977365	0.969788	1.01389	1.02591	7.59807	7.56873	7.71174	7.78071	7.76496	7.8049
1110004E09Rik	-0.371429	FALSE	1.66962	1.72096	1.69919	1.57082	1.57751	1.60974	6.74574	5.8745	6.81696	6.75525	6.75232	6.65488
1110004F10Rik	0.257143	FALSE	2.03582	1.90402	1.96861	1.74586	1.72721	1.72734	8.39051	8.30678	8.10591	8.11558	8.1879	8.19013
1110008L16Rik	0.257143	FALSE	0.848042	0.729594	0.807278	0.739084	0.774536	0.853627	6.48571	6.01181	5.88888	5.49527	5.3715	5.90426
1110037F02Rik	-0.371429	FALSE	1.08899	0.804351	0.996606	0.892311	0.880295	0.892944	6.69584	6.78157	6.69216	6.77923	6.68687	6.73419
1110065P20Rik	0.392792	FALSE	0.787252	0.987733	1.00041	1.39406	1.44632	1.18693	NA	NA	NA	6.30969	NA	NA
1200014J11Rik	-0.314286	FALSE	0.962051	0.727579	0.868549	0.771685	0.774571	0.755326	7.26397	7.27612	7.14129	7.22719	7.05705	7.14413
1700020D05Rik	-0.714286	FALSE	-0.532092	-0.179879	-0.0825823	0.100653	-0.421142	-0.37774	5.99211	5.97247	5.82774	5.97011	6.10149	6.16362
1700021F05Rik	-0.142857	TRUE	1.35659	1.65136	1.32703	1.42425	1.45476	1.37127	6.92654	6.93246	6.92939	6.85145	6.78243	6.98043
1700037H04Rik	0.771429	FALSE	1.87893	2.03099	1.97495	1.81484	1.81702	1.78574	7.81804	7.88488	7.78888	7.68815	7.62766	7.66679
1810009A15Rik	0.257143	FALSE	-0.655857	NA	-0.786131	-0.68587	-1.2773	-0.756778	7.71448	7.37244	7.34483	7.30415	7.46345	7.47766
1810030O07Rik	-0.542857	FALSE	1.3795	1.30701	1.34937	1.33375	1.33726	1.32991	6.646	6.8076	6.35138	7.02637	6.82817	6.84664
2010107G23Rik	-0.758971	FALSE	0.89675	1.00775	0.947617	0.77362	0.75998	0.76423	NA	NA	NA	6.8526	6.56981	6.51241
2010204K13Rik	-0.142857	FALSE	1.34653	1.77017	1.3384	1.25976	1.31586	1.28236	6.57913	6.80684	6.78189	6.88429	6.89799	6.57768
2310022A10Rik	-0.428571	FALSE	1.2772	1.14913	1.2898	1.24109	1.24292	1.29563	6.07954	6.31648	6.18791	6.155	5.93471	5.99004
2310035C23Rik	0.828571	FALSE	1.04813	1.00077	0.949792	0.714061	0.707448	0.671669	6.93067	6.91698	6.86553	6.72514	6.64324	6.78446
2410002F23Rik	-0.257143	FALSE	1.64138	1.37161	1.65207	1.67193	1.6391	1.66239	7.14977	7.15941	7.10101	7.14805	7.19746	7.19977
2610301B20Rik	0.724714	FALSE	1.44594	1.35107	1.32091	0.885067	0.952286	0.901715	7.27693	7.12372	7.32588	NA	NA	6.35519
2700060E02Rik	0.257143	FALSE	1.73927	2.0055	1.66953	1.84136	1.85745	1.80876	8.32727	8.33352	8.34154	8.43474	8.44195	8.43919
2700097O09Rik	-0.657143	FALSE	0.495053	0.598943	0.453201	0.523907	0.4334	0.326016	6.83925	7.06459	6.86457	6.77059	7.15358	7.2407
2810004N23Rik	0.2	FALSE	1.54294	1.52401	1.5179	1.55938	1.49917	1.57231	6.92833	6.90354	6.84146	6.96931	6.91674	6.8417
2810428I15Rik	-0.257143	FALSE	2.16906	2.69182	2.25399	2.09744	2.10414	2.1034	6.88444	6.97529	6.9943	7.03547	7.0002	6.32499
3110002H16Rik	-0.819689	FALSE	1.29403	0.875783	1.24191	1.08638	1.08493	1.12399	NA	5.45118	NA	NA	5.2539	5.08438
3830403N18Rik	0.314286	FALSE	2.28439	2.69369	2.08462	2.16093	2.17783	2.01687	7.27416	7.19341	7.18981	7.23009	7.24397	7.22072
5730455P16Rik	-0.542857	FALSE	0.656998	0.382476	0.58786	0.561718	0.531211	0.544563	6.61301	6.81832	6.67131	6.82108	6.79304	6.63599
5730508B09Rik	0.657143	FALSE	1.07461	1.28296	1.098	1.46177	1.52511	1.37108	7.68714	7.60858	7.76185	7.96394	7.89003	7.89214
5730559C18Rik	-0.142857	FALSE	0.0384759	-0.211371	0.220918	0.0534303	-0.113816	-0.0624452	8.29163	8.06285	8.06	8.19714	8.28563	8.18582
8030462N17Rik	-0.347863	FALSE	0.917282	-0.02123	0.736315	0.753657	0.694513	0.725618	6.1529	6.45221	NA	NA	6.04005	6.11223
9030624J02Rik	-0.0857143	FALSE	1.81377	1.59648	1.7967	1.41054	1.39608	1.44572	6.82218	7.00179	7.13893	7.055	6.86006	7.04072
9130401M01Rik	-0.392792	FALSE	1.65262	1.84814	1.72252	1.69006	1.69082	1.67719	NA	NA	NA	NA	NA	6.17468
A230050P20Rik	0.2	FALSE	1.70636	1.44834	1.7977	1.9301	1.89314	1.89742	7.04133	7.19006	7.36597	7.27694	7.18316	7.18506
A430005L14Rik	-0.714286	FALSE	1.4701	1.82318	1.53707	1.56483	1.56339	1.55871	6.99548	6.88608	7.0125	6.76945	6.93025	7.02414
Aaas	-0.6	FALSE	1.72938	1.58026	1.77136	1.75586	1.76195	1.79584	7.46165	7.47172	7.23075	7.42382	7.50965	7.33253
Aacs	0.657143	FALSE	1.3791	1.31471	1.44422	1.12473	1.09274	1.13089	7.7556	7.70698	7.78465	7.6296	7.73528	7.68474
Aagab	0.657143	FALSE	1.28226	1.36108	1.28456	1.08031	1.05729	1.0701	5.89981	6.38552	6.24075	5.86615	6.10432	5.82354
Aak1	0.542857	FALSE	0.558729	0.128126	0.437274	0.630499	0.593948	0.609992	6.15792	6.54782	6.80916	6.93578	6.68236	6.79597
Aamp	-0.885714	FALSE	1.83448	2.08155	1.89932	1.62152	1.62702	1.67714	7.47779	7.39347	7.33007	7.57794	7.63289	7.56108
Aar2	-0.6	FALSE	1.2403	1.17357	1.26986	0.823449	0.854396	0.898524	6.59198	6.54409	6.72339	6.87305	6.7669	6.70931
Aars	-0.0857143	FALSE	2.16696	1.85144	2.18952	2.05214	2.03229	2.12247	8.52295	8.55768	8.49895	8.37114	8.4218	8.39176
Aars2	0.0285714	FALSE	1.26503	1.2404	1.34878	1.40914	1.39858	1.41727	6.92356	6.59786	6.873	6.84579	6.72137	6.73577
Aarsd1	0.142857	FALSE	1.30549	1.62123	1.393	1.50876	1.51868	1.49535	7.56858	7.54618	7.3404	7.46678	7.50889	7.42404
Aasdhppt	-0.257143	FALSE	1.27105	1.49126	1.15791	1.28485	1.27905	1.19051	7.3932	7.22661	7.2679	7.40553	7.4113	7.50491
Aatf	-0.428571	FALSE	1.81387	1.95203	1.81465	1.66385	1.66822	1.66321	7.99502	8.02765	8.04135	8.0855	8.05015	8.0328
AB124611	-0.941124	FALSE	2.29511	2.25836	2.31095	2.2052	2.21774	2.22286	NA	NA	NA	6.80644	6.78214	6.56692
Abat	0.811679	FALSE	0.67691	0.179974	0.685796	0.722524	0.783643	0.829685	NA	NA	5.07284	5.74672	5.21698	5.62059
Abca1	0.485714	FALSE	1.51345	1.01489	1.42031	1.03828	1.04308	1.06558	5.8658	5.57554	5.81997	5.62669	5.3002	5.26803
Abcb10	0.0285714	FALSE	1.5187	1.30705	1.54501	1.3373	1.32771	1.3288	7.4816	7.57365	7.60979	7.54474	7.58619	7.5858
Abcb6	0.314286	FALSE	1.34511	1.28173	1.39744	1.21431	1.227	1.23165	6.51383	6.59345	6.77559	6.65206	6.45679	6.30032
Abcb7	0.0857143	FALSE	0.995402	0.825724	0.82451	0.856571	0.871573	0.768934	7.28549	7.34675	7.23036	7.15039	7.23835	7.26057
Abcb8	0.27323	TRUE	1.47133	1.29445	1.54566	1.42208	1.41971	1.45039	NA	NA	5.61701	5.90175	NA	5.7845
Abcc1	-0.142857	FALSE	1.352	0.815171	1.34661	1.08021	1.06131	1.12131	5.71475	5.86482	6.06655	5.66051	5.84327	5.0355
Abcd1	0.880406	FALSE	0.306204	-0.169709	0.355781	1.00082	0.972756	1.04001	NA	NA	NA	6.40346	5.90333	6.30824
Abcd3	0.657143	FALSE	1.03745	0.85224	0.927062	1.0508	1.02623	1.0302	7.21493	7.18421	7.331	7.48876	7.38432	7.41498
Abce1	0.257143	FALSE	1.69636	1.53558	1.56	1.68893	1.70982	1.63588	8.42092	8.39184	8.43782	8.40844	8.41423	8.38943
Abcf1	0.485714	FALSE	1.87076	1.85221	1.90249	1.54458	1.5605	1.64282	8.15441	8.0895	8.0952	8.09276	8.08926	8.14623
Abcf2	0.0857143	TRUE	1.87493	1.65296	1.87886	1.61633	1.60473	1.67939	8.38124	8.45098	8.49109	8.45588	8.4131	8.37657
Abcf3	-0.257143	FALSE	1.31479	1.214	1.32108	0.947006	1.05488	1.09728	7.30783	7.26392	7.18499	7.32482	7.17956	7.34707
Abcg2	-0.0857143	FALSE	1.16536	1.11241	1.11438	1.10507	1.11666	1.0934	7.13437	6.89514	6.90062	7.07372	7.15286	7.17353
Abhd10	0.542857	FALSE	0.883241	0.985446	0.802941	0.582867	0.671579	0.59187	6.86399	6.79456	6.90206	6.69576	6.83405	6.67748
Abhd11	0.714286	FALSE	1.11746	1.1401	1.19116	1.20622	1.2135	1.21092	6.62968	6.98526	7.15121	7.0016	7.14936	7.18034
Abhd12	-0.0857143	FALSE	1.26434	1.17877	1.34515	1.38067	1.34801	1.31129	6.5214	6.6573	6.74454	6.53199	6.46267	6.35338
Abhd14b	-0.0857143	FALSE	0.778582	0.621715	0.810485	0.863865	0.926395	0.91052	7.44477	7.29343	7.51584	7.46673	7.22868	7.45495
Abhd16a	0.885714	FALSE	1.99171	1.96507	2.07584	1.90222	1.91987	1.90841	7.41999	7.43177	7.52315	7.21099	7.39919	7.15904
Abhd4	-0.257143	FALSE	1.59224	1.2603	1.61911	1.36787	1.33974	1.38407	6.2298	6.13135	5.85489	6.31262	5.89749	5.69867
Abhd5	0.0285714	FALSE	1.09598	1.115	1.06368	0.946294	0.937528	0.946054	6.54653	NA	6.27913	6.32313	6.25409	6.23332
Abi1	0.371429	FALSE	1.59415	1.36699	1.4551	1.41778	1.46193	1.37874	7.51554	7.32754	7.29149	7.39869	7.30016	7.28876
Abl1	0.270449	FALSE	1.48338	0.956504	1.52823	1.31097	1.27782	1.32171	5.24074	NA	NA	5.15706	NA	NA
Abl2	0.507093	FALSE	0.907029	0.42588	0.801578	0.625633	0.543852	0.644063	5.24074	NA	NA	5.15706	NA	NA
Abracl	0.0857143	FALSE	1.81704	2.14791	1.6616	1.68309	1.71018	1.58659	8.54529	8.21214	8.51051	8.45361	8.52156	8.44518
Abt1	0.0857143	FALSE	0.78998	0.897436	0.860621	0.708815	0.692265	0.773101	7.04119	7.2372	7.0594	7.31702	6.90032	7.28678
Acaa1a	0.771429	FALSE	1.24136	1.45543	1.29945	1.00994	1.00477	1.13188	7.9583	7.8713	7.84333	7.6849	7.63299	7.65139
Acaa2	0.657143	TRUE	1.88432	1.97218	1.93014	1.60644	1.61747	1.65695	8.4091	8.37603	8.44026	8.36931	8.25917	8.28298
Acaca	0.2	FALSE	0.719505	-0.233542	0.66047	0.537171	0.51899	0.619681	7.28914	7.26759	7.38849	7.45106	7.3675	7.42567
Acad10	0.142857	FALSE	0.278982	0.134768	0.237229	0.548107	0.559682	0.551932	5.41665	5.47521	5.62324	5.82043	5.6305	4.80456
Acad11	0.885714	FALSE	0.419644	0.40042	0.423083	0.489486	0.495394	0.557946	6.1113	5.89954	6.49678	6.41991	6.55952	6.51074
Acad12	-0.6	FALSE	0.616293	0.281935	0.644087	0.561768	0.455783	0.550948	5.81971	6.05848	6.03902	5.94424	6.06368	6.03277
Acad8	0.771429	FALSE	0.851618	0.860343	0.868384	0.719879	0.689034	0.729763	7.20581	7.10247	7.13359	6.60414	6.8296	6.92754
Acad9	0.542857	FALSE	1.01839	0.97417	1.00615	0.870593	0.842369	0.893241	7.88989	7.87881	7.91622	7.79218	7.81537	7.92808
Acadm	0.714286	FALSE	1.66586	1.67312	1.60809	1.34874	1.33762	1.32475	7.95847	7.93943	8.14225	7.85531	7.8869	7.76903
Acads	0.257143	FALSE	1.47282	1.60985	1.58263	1.51586	1.4874	1.48317	8.04162	8.00989	8.06785	7.99124	7.97402	7.98055
Acadsb	0.942857	FALSE	0.495365	0.397515	0.494965	0.858802	0.896172	0.855556	7.06311	6.97986	7.01862	7.36818	7.29216	7.25542
Acadvl	0.542857	FALSE	1.44906	1.42526	1.49908	1.44845	1.45141	1.49148	7.74018	7.83184	7.83922	7.78192	7.84865	7.84374
Acap1	0.257143	FALSE	1.27663	1.21104	1.32096	1.63219	1.6368	1.65042	6.92476	7.01204	6.83125	6.91603	6.97135	7.12954
Acap2	0.371429	FALSE	1.30233	0.984333	1.17424	1.10988	1.105	1.07832	6.46149	6.07392	6.41913	6.31798	6.32421	6.47019
Acat1	0.371429	FALSE	1.24297	1.16311	1.18178	1.37805	1.37358	1.37606	8.24683	8.08371	8.23592	8.24546	8.15663	8.16992
Acat2	0.771429	FALSE	1.43255	1.38371	1.45018	1.11651	1.15692	1.10247	8.37334	8.38306	8.43407	8.3009	8.13752	8.25066
Acat3	-0.40584	TRUE	-1.22093	NA	NA	-1.25094	-1.66628	-1.62288	8.37334	8.38306	8.43407	8.3009	8.13752	8.25066
Acbd3	0.771429	FALSE	1.52914	1.54492	1.45779	1.14366	1.14924	1.10886	7.60305	7.50278	7.5507	7.28827	7.36596	7.29701
Acbd5	0.811679	FALSE	1.19587	1.00081	1.03777	0.597652	0.465278	0.455216	6.02746	6.14857	5.91908	5.66762	NA	NA
Acbd6	0.434828	FALSE	1.66985	1.84162	1.74952	2.04768	2.04792	1.9809	NA	NA	6.27114	6.59706	6.26658	6.669
Acd	0.142857	FALSE	1.59271	1.28194	1.64132	1.69948	1.69116	1.68194	NA	5.95113	6.2176	6.03467	5.45089	5.74748
Acer3	-0.115954	FALSE	1.24105	1.16774	1.07873	1.35706	1.34814	1.27632	NA	6.53988	6.17219	6.48942	6.02572	NA
Acin1	0.314286	FALSE	1.69147	1.84925	1.73185	1.68417	1.66489	1.70396	7.73848	7.72608	7.75891	7.74372	7.67611	7.70112
Acin1	0.0857143	FALSE	1.69147	1.84925	1.73185	1.68417	1.66489	1.70396	7.39131	7.53134	7.45881	7.42354	7.65214	7.70918
Acly	0.771429	FALSE	1.50593	1.08528	1.5098	1.56919	1.555	1.61678	7.99597	7.92723	8.05789	8.22412	8.23158	8.17394
Aco1	-0.0857143	FALSE	1.09452	0.684274	1.07253	0.98212	0.935926	0.996015	7.11921	7.03375	7.37758	7.43584	7.47427	7.21626
Aco2	-0.485714	FALSE	2.01664	1.63918	2.06411	1.96608	1.92718	1.9601	8.64456	8.67328	8.66463	8.60437	8.65551	8.66994
Acot1	-0.485714	FALSE	1.02702	1.04791	1.14001	1.20387	1.20514	1.17647	7.14828	7.01323	6.84197	6.98779	6.91049	6.84859
Acot13	-0.371429	TRUE	1.94854	2.12418	1.97218	1.97373	2.03826	1.96665	8.0786	8.00366	8.04595	8.02082	7.95954	7.93911
Acot2	-0.657143	FALSE	1.5264	1.15527	1.5481	1.45274	1.43658	1.4471	5.75548	6.88415	6.79697	6.71002	6.8726	6.99095
Acot7	0.771429	FALSE	1.52962	1.63433	1.57818	1.57727	1.59602	1.62099	7.98096	8.01521	8.01413	7.99591	8.06688	8.03874
Acot8	-0.0857143	FALSE	1.24879	1.27463	1.30093	1.22132	1.21812	1.20283	7.36157	7.12938	7.05245	7.03826	7.17676	7.0672
Acot9	0.428571	TRUE	1.39853	1.32522	1.30824	1.1249	1.09195	1.12693	7.69566	7.75335	7.7073	7.7217	7.68414	7.68716
Acox1	0.542857	FALSE	1.52592	1.18268	1.51335	0.961885	0.978687	1.02911	7.22475	7.32708	7.23351	6.93568	6.8167	6.75427
Acox3	-0.130931	FALSE	1.20022	0.861975	1.19571	0.735304	0.755692	0.777905	NA	NA	NA	NA	NA	5.68351
Acp1	-0.771429	FALSE	0.861298	0.664369	0.808164	0.928418	0.922066	0.884204	7.10472	7.14894	7.2236	7.0387	6.86031	6.91903
Acp2	0.314286	FALSE	0.853672	0.910685	0.815429	0.674863	0.707781	0.708296	6.86776	6.9584	6.98688	6.90897	6.76666	6.88227
Acp6	0.371429	TRUE	1.85023	1.73273	1.90378	1.83643	1.82665	1.86255	7.69315	7.75459	7.75529	7.61938	7.61831	7.64522
Acsf2	0.485714	FALSE	1.45625	0.97308	1.50737	1.17603	1.16698	1.17864	7.70412	7.6261	7.78924	7.61405	7.46764	7.45867
Acsf3	0.485714	FALSE	1.23196	1.18056	1.29911	1.22742	1.24467	1.27982	6.9952	7.00495	7.25406	6.94387	6.89746	7.02433
Acsl1	0.6	FALSE	1.22953	0.953976	1.17719	1.04675	1.0688	1.10237	7.58273	7.56853	7.70083	7.54148	7.54036	7.5952
Acsl3	-0.542857	FALSE	1.09855	0.99325	1.01544	1.08094	1.06679	1.00024	7.23888	7.42884	7.28837	7.13373	7.24669	7.21825
Acsl4	-0.314286	FALSE	1.27745	1.23973	1.09211	1.04648	1.09796	0.987383	7.70562	7.64317	7.71423	7.71967	7.62522	7.67585
Acsl5	0.428571	FALSE	1.70142	1.68571	1.67188	1.91815	1.93189	1.95582	7.50685	7.46913	7.54304	7.74645	7.54191	7.62102
Acss1	0.142857	FALSE	0.974351	0.843844	0.969207	1.09134	1.05585	1.12751	7.18404	7.27305	7.30601	7.10931	7.30109	7.33782
Acss2	0.0289886	FALSE	0.572839	0.414139	0.616196	0.550126	0.490173	0.564389	NA	NA	5.90828	6.02653	5.939	6.19494
Actg1	-0.714286	FALSE	2.35911	2.31547	2.36395	2.31877	2.34628	2.39598	8.91341	8.91451	8.89074	8.90187	8.93826	8.88909
Actl6a	0.257143	FALSE	1.73109	1.62071	1.68442	1.74222	1.75767	1.78179	7.43332	6.76987	6.96362	6.90035	7.49663	6.83312
Actl6a	-0.485714	FALSE	1.73109	1.62071	1.68442	1.74222	1.75767	1.78179	4.67949	4.78799	4.56984	4.75071	4.5421	4.58781
Actn1	0.2	FALSE	1.2839	0.980498	1.2836	1.02499	1.04049	1.0272	7.75873	7.69555	7.65504	7.61424	7.66261	7.68318
Actn4	0.142857	TRUE	1.783	1.37463	1.76137	1.4924	1.4794	1.51129	6.5483	6.54531	6.67401	6.55365	6.66555	6.39245
Actn4	0.542857	TRUE	1.783	1.37463	1.76137	1.4924	1.4794	1.51129	6.92619	6.59524	6.61981	6.58548	6.70092	6.59888
Actn4	0.485714	TRUE	1.783	1.37463	1.76137	1.4924	1.4794	1.51129	7.22084	7.15604	7.41638	7.25003	7.06983	7.13803
Actr10	0.485714	FALSE	1.10066	1.27736	1.02342	1.13532	1.136	1.07316	7.05992	7.00758	6.87263	7.48542	7.03501	6.94042
Actr1a	0.428571	FALSE	2.10105	1.95361	2.16834	1.91401	1.91364	1.96265	7.81989	7.77608	7.84908	7.74005	7.82644	7.81229
Actr1b	0.942857	FALSE	1.36655	1.08489	1.3987	1.63891	1.60916	1.63613	6.88792	6.8486	6.98295	7.21582	7.20065	7.29612
Actr2	-0.657143	FALSE	1.96075	1.82206	1.79712	1.63602	1.64424	1.55927	8.52612	8.51414	8.602	8.63064	8.52691	8.59457
Actr3	0.2	FALSE	1.89676	1.83351	1.82807	1.89656	1.90808	1.85091	8.51883	8.66319	8.50713	8.5291	8.58976	8.58228
Actr3b	0.6	FALSE	1.03634	1.06449	1.0276	0.836968	0.862779	0.825303	6.55968	6.83265	6.6778	6.57043	6.71707	6.41185
Actr5	0.714286	FALSE	1.16301	1.26183	1.22457	0.975297	0.949607	0.943615	6.96123	6.97127	7.11275	7.01481	6.90699	6.86728
Actr6	0.485714	FALSE	0.857652	1.04294	0.694377	0.57279	0.600232	0.486369	5.87074	6.30346	6.32724	6.22863	5.88168	NA
Actr8	0.2	TRUE	1.38658	1.44418	1.40344	1.13656	1.09934	1.17508	6.38305	6.52562	6.36525	6.12473	6.51448	6.51338
Acy1	0.714286	FALSE	1.19444	1.32053	1.30158	1.14803	1.18358	1.17116	7.77863	7.79464	7.91984	7.62949	7.48131	7.61017
Acy3	0.130931	FALSE	0.744094	0.716096	0.819307	0.871531	0.842288	0.88569	NA	NA	NA	NA	6.19309	NA
Acyp1	-0.314286	FALSE	1.48405	1.87405	1.54027	1.79104	1.88191	1.72853	8.14451	8.00832	8.06168	7.95743	8.0925	8.08036
Acyp2	-0.392792	FALSE	0.530173	0.612588	0.325266	0.500161	0.408127	0.451529	NA	NA	NA	NA	6.09868	NA
Ada	0.257143	FALSE	0.997429	1.0187	1.11694	1.08966	1.03881	1.04022	7.85798	7.73257	7.92986	7.82384	7.84846	7.76696
Adal	0.637536	FALSE	1.11375	0.721669	0.98567	0.883123	0.85797	0.88198	6.39838	NA	6.42946	NA	6.09192	NA
Adam10	0.6	FALSE	1.58359	1.29476	1.41374	1.59807	1.63562	1.56969	6.69992	7.02333	7.2239	7.40792	7.45392	7.12592
Adam17	0.371429	FALSE	0.845013	0.585257	0.746981	0.715429	0.765766	0.710145	6.01793	6.06407	6.21767	5.96468	6.24442	5.83646
Adam9	0.43948	FALSE	1.15401	0.900995	1.09709	0.73189	0.724616	0.711392	NA	5.04299	5.5491	NA	NA	NA
Adar	-0.771429	FALSE	1.93527	1.55496	1.95726	1.50983	1.48549	1.552	6.77696	6.71572	6.78253	6.83862	6.85191	6.8231
Adat1	-0.257143	FALSE	0.467894	0.335924	0.439545	0.390565	0.473684	0.54213	6.67055	6.93595	6.53266	5.56207	6.62399	6.3236
Adat2	-0.142857	FALSE	0.722057	0.559976	0.734993	0.656716	0.660855	0.647465	7.1237	6.99799	6.65272	7.05465	6.77992	6.7056
Adck1	0.371429	FALSE	1.27095	1.16323	1.33144	1.08488	1.07997	1.10371	6.61542	6.1901	6.35516	6.54836	6.1559	6.54991
Adck4	0.771429	FALSE	1.24285	1.36098	1.34936	1.10822	1.11123	1.09086	6.22475	6.14102	6.20484	5.96829	6.09642	5.56183
Adcy6	0.941124	FALSE	1.57774	1.17382	1.59823	1.75665	1.71341	1.80338	NA	NA	NA	5.71574	5.6408	5.96126
Add1	0.828571	FALSE	2.14935	1.85623	2.16362	1.76978	1.751	1.79521	7.8242	7.7777	7.83465	7.67952	7.65786	7.62313
Add2	0.771429	FALSE	1.26322	1.17515	1.31577	1.67433	1.65526	1.73799	6.66726	6.69352	6.48708	6.79108	6.75694	6.85555
Adh5	0.142857	FALSE	1.63671	1.75066	1.67355	1.70097	1.73242	1.76777	8.1847	8.29507	8.26252	8.22391	8.16113	8.19927
Adi1	0.885714	FALSE	1.51309	1.40705	1.45785	1.70664	1.72495	1.71415	7.88563	7.82698	7.88765	8.04139	8.11237	8.16616
Adk	0.0857143	FALSE	1.31722	1.52978	1.25012	1.49484	1.47264	1.41224	8.0047	7.8652	7.98027	8.1482	8.10131	8.11473
Adnp	-0.142857	FALSE	0.590911	-0.288736	0.829541	0.872208	0.784376	0.596671	7.10002	7.03934	7.13061	6.79021	7.0425	6.92474
Ado	0.771429	FALSE	1.35196	1.24426	1.36201	1.34127	1.29156	1.22588	7.07008	7.03374	7.11894	6.96989	6.99097	6.85026
Adpgk	0.657143	FALSE	0.79078	0.446146	0.760471	1.26218	1.24766	1.23611	7.12014	7.14808	7.37554	7.55249	7.44518	7.55924
Adprh	-0.6	FALSE	1.78338	1.85926	1.82757	1.8176	1.79029	1.78994	7.72168	7.68925	7.61816	7.64759	7.67269	7.72884
Adprhl2	-0.485714	FALSE	1.48488	1.50845	1.56575	1.55796	1.55285	1.55378	7.58193	7.47767	7.41307	7.57903	7.59544	7.5309
Adrbk1	-0.428571	FALSE	1.84014	1.75561	1.8837	1.67957	1.63667	1.66368	6.52879	6.41113	6.57	6.02135	6.73469	6.61616
Adrm1	0.771429	FALSE	2.0468	2.02383	2.1294	2.15221	2.11565	2.09739	7.94221	7.96134	8.00501	8.0335	8.06771	7.98625
Adsl	0.885714	FALSE	1.48763	1.37623	1.52299	1.37311	1.33129	1.36378	8.58317	8.53284	8.54583	8.51068	8.42894	8.41566
Adss	0.885714	FALSE	1.53053	1.41358	1.46432	1.3512	1.35219	1.27346	8.18876	8.15165	8.19535	8.0182	8.06046	8.02965
Adssl1	0.657143	FALSE	2.10059	1.90443	2.16238	2.01146	2.02482	2.03503	7.97838	7.97621	7.9991	7.82814	7.87488	7.87604
Aen	-0.314286	FALSE	1.21736	0.70671	1.2646	1.08522	1.09333	1.10593	7.43548	7.48601	7.53615	7.73588	7.65958	7.56412
Aff4	0.40584	FALSE	1.57244	1.13838	1.44814	1.07845	1.08083	1.07647	5.90974	5.96198	5.4628	NA	NA	5.7495
Afg3l1	-0.771429	FALSE	1.23325	1.12062	1.25541	1.21759	1.19957	1.18898	6.56526	6.79845	6.49996	6.41155	6.66581	6.64714
Afg3l2	0.0857143	FALSE	1.82187	1.58775	1.82463	1.72823	1.70522	1.73507	7.62319	7.66652	7.64758	7.57315	7.43323	7.56217
Aftph	-0.0285714	FALSE	1.52257	1.38274	1.46529	1.29975	1.33079	1.25876	6.63285	6.51007	6.48202	6.49096	6.72828	6.53611
Aga	0.257143	FALSE	1.05391	1.0382	0.998647	1.17433	1.30035	1.24321	6.47497	6.43362	6.30258	6.71634	6.40209	6.43512
Agap3	0.885714	FALSE	1.65893	1.49963	1.72705	1.77006	1.72372	1.73442	6.48489	6.4293	6.61522	6.79884	6.62552	6.8244
Agfg1	0.371429	FALSE	0.95291	0.724666	0.864262	1.00888	0.979632	0.956252	6.99058	7.16446	6.9192	7.15996	7.30838	7.30287
Agfg2	-0.142857	FALSE	1.18049	1.05893	1.23993	1.17712	1.15016	1.13902	7.13842	7.23053	7.13517	6.99054	7.10634	7.12977
Aggf1	-0.540899	FALSE	1.53163	1.46561	1.52905	1.33574	1.26557	1.3046	NA	NA	NA	5.79127	5.1691	NA
Agk	-0.2	FALSE	1.17486	0.910987	1.22379	0.935064	0.933819	0.954174	7.71026	7.79094	7.73608	7.74681	7.63305	7.66819
Ago2	0.257143	FALSE	1.54091	0.51459	1.38572	1.20236	1.16099	1.26973	7.54031	7.52653	7.49735	7.06378	7.15737	7.09163
Agpat1	0.637536	FALSE	1.11277	0.872024	1.22042	1.89375	1.86796	1.87646	NA	NA	6.08091	7.06874	6.94753	NA
Agpat4	0.845154	FALSE	0.852105	0.922926	0.90863	0.699062	0.700061	0.721494	NA	5.80032	5.79984	NA	NA	NA
Agpat5	-0.257143	FALSE	1.0737	1.29989	1.04512	1.28459	1.30642	1.19348	6.54459	6.67886	6.66184	6.20377	6.50898	6.57845
Agpat6	-0.257143	FALSE	1.48653	1.58196	1.5133	1.34205	1.32331	1.38754	5.0963	NA	6.07852	6.32603	4.68206	5.29269
Agps	0.942857	FALSE	0.464177	0.154137	0.295893	0.998546	1.00074	0.934203	7.3021	7.2092	7.21559	7.69276	7.97383	7.74543
Agtrap	0.394665	FALSE	1.09619	0.914032	1.09125	0.84174	0.757566	0.836663	7.13063	7.1738	NA	NA	NA	7.00287
Ahctf1	0.714286	FALSE	1.0719	0.780828	0.967295	1.16263	1.15983	1.17718	6.7479	6.88996	6.88294	7.14476	7.00651	7.01717
Ahcy	-0.0285714	FALSE	1.66281	1.43893	1.66932	1.79922	1.79269	1.87487	8.78261	8.75803	8.78376	8.75906	8.76734	8.76029
Ahcyl1	0.542857	FALSE	1.31572	0.964258	1.22353	1.50925	1.5163	1.51875	6.7601	6.93351	6.72774	6.96512	6.89339	7.07304
Ahcyl2	0.771429	FALSE	1.14664	0.74547	1.12409	0.902968	0.882061	0.924554	6.67187	6.51401	6.72399	6.57538	6.63252	6.60231
Ahnak	-0.428571	FALSE	1.23101	0.767619	1.11872	0.60953	0.638711	0.617327	6.62003	6.60243	6.64147	6.64826	6.52563	6.68275
Ahsa1	0.6	FALSE	2.18158	2.10378	2.16014	1.8944	1.90456	1.93781	8.64348	8.60359	8.58192	8.43659	8.60558	8.51553
Ahsa2	-0.2	FALSE	0.771703	0.457792	0.70922	0.505404	0.482669	0.562482	6.39417	6.49516	6.59886	6.37269	6.831	6.59927
AI314180	0.0857143	TRUE	1.53983	1.25026	1.44936	1.37028	1.35098	1.37243	7.66173	7.54505	7.6109	7.74897	7.71758	7.63341
AI837181	0.6	FALSE	1.6006	1.53654	1.68912	1.45359	1.44168	1.45761	6.82735	6.80265	6.67674	6.46942	6.60184	6.70757
Aida	-0.2	FALSE	1.11866	1.07351	1.05867	1.1143	1.1339	1.08751	NA	6.30697	6.06907	6.16349	6.16641	6.19784
Aifm1	-0.942857	FALSE	1.24659	1.06137	1.25923	1.20777	1.21023	1.20218	7.92038	7.97301	7.90688	7.96319	7.95211	7.96119
Aifm2	0.0285714	FALSE	0.772453	0.708847	0.797966	0.620446	0.620465	0.684012	NA	5.94929	6.46722	6.28673	6.18811	6.40454
Aim2	0.2	FALSE	1.22405	0.847221	1.06664	0.778942	0.846517	0.796916	7.18685	7.23601	6.92483	6.99933	6.83644	6.94446
Aimp1	0.142857	TRUE	1.81134	2.06236	1.79578	2.00095	2.02902	2.00021	8.33349	8.33496	8.33708	8.38338	8.33792	8.35373
Aimp2	0.428571	FALSE	1.55648	1.67583	1.61333	1.60636	1.60635	1.60894	8.27788	8.31642	8.31051	8.33419	8.21088	8.22874
Aip	0.885714	FALSE	1.73475	1.88047	1.75832	1.45872	1.44356	1.45921	7.96743	7.98568	7.89666	7.65128	7.6855	7.69049
AK010878	-0.845154	FALSE	0.436182	0.613327	0.444955	0.640935	0.521826	0.486046	7.1932	NA	6.91942	NA	NA	NA
Ak2	0.6	FALSE	2.27607	2.3051	2.27195	2.18752	2.1976	2.21815	9.0529	9.03133	9.0218	9.02612	8.9307	8.98903
Ak3	0.485714	FALSE	1.0287	0.972381	0.953982	1.14646	1.15709	1.13046	8.48475	7.5696	7.5671	7.77538	7.63819	7.69856
Ak4	0.714286	FALSE	0.794269	0.738727	0.746934	0.944372	0.897237	0.986626	7.27378	7.11526	7.286	7.3788	7.21698	7.32268
Ak6	0.2	FALSE	1.17593	1.2277	1.00914	1.13528	1.15698	1.17192	6.87929	7.0665	6.89774	6.35616	7.08973	6.82972
Akap1	-0.0285714	FALSE	1.35312	0.922284	1.3827	1.35802	1.34629	1.38487	7.36107	7.31047	7.3193	7.03874	7.29449	7.30184
Akap10	0.0857143	FALSE	1.20039	0.696953	1.1112	0.929232	0.925454	0.92506	6.52476	6.73994	6.45837	6.3834	6.38391	6.09415
Akap8	-0.542857	FALSE	1.36206	0.980977	1.29905	1.11811	1.08278	1.12254	7.57535	7.68224	7.48392	7.64792	7.55025	7.59928
Akap8l	-0.942857	FALSE	1.33752	1.32704	1.38849	1.26194	1.28113	1.3033	7.18478	7.19958	7.14906	7.24222	7.28837	7.23754
Akap9	0.828571	FALSE	1.0555	0.621356	0.921046	0.914067	0.924573	0.928283	5.60281	5.06994	5.56095	5.22451	5.41489	5.45435
Akr1a1	0.0285714	FALSE	2.39039	2.51585	2.44417	2.35207	2.34679	2.36421	7.98553	8.0226	8.03271	8.11324	7.91407	8.03724
Akr1b10	0.257143	FALSE	1.01517	1.09298	1.02727	0.781039	0.781822	0.811214	7.18685	7.11331	7.13631	7.12568	7.0537	7.03202
Akr1b7	-0.811679	FALSE	-0.205159	-0.267919	-0.449376	-0.0268957	0.0680536	-0.215903	6.49091	6.42285	6.57728	NA	NA	6.27416
Akr1c12	-0.257143	FALSE	0.299638	0.471769	0.219338	-0.167067	-0.22702	-0.158794	7.99402	7.94502	7.90732	7.99965	7.96207	7.90985
Akr1c13	-0.257143	FALSE	1.47749	1.59752	1.45495	1.13506	1.19346	1.15845	7.99402	7.94502	7.90732	7.99965	7.96207	7.90985
Akr1e1	-0.428571	FALSE	0.963311	0.98074	0.870963	0.865525	0.805572	0.8316	7.03914	6.85036	7.0586	7.10988	6.97459	7.12936
Akt1	-0.428571	FALSE	2.46816	2.2736	2.54585	2.32633	2.30005	2.31994	7.42928	7.68316	7.68221	7.55948	7.61401	7.59052
Akt1s1	0.6	FALSE	1.74055	1.66916	1.86722	1.73419	1.73529	1.69208	7.28353	6.84709	6.85443	6.50534	7.06773	6.71332
Akt2	0.714286	FALSE	1.95716	1.57689	1.98039	1.72932	1.70178	1.7802	6.65521	6.62818	6.78299	6.577	6.61526	6.6603
Alad	0.828571	FALSE	1.79114	2.13849	1.85063	1.58599	1.58017	1.59654	8.72545	8.83701	8.74376	8.58356	8.56184	8.54753
Aldh16a1	0.6	FALSE	1.40551	1.58619	1.50105	1.17652	1.21281	1.21125	7.50903	7.44199	7.47705	7.36706	7.35763	7.21637
Aldh18a1	-0.771429	FALSE	1.62416	1.27212	1.66669	1.86966	1.86397	1.90896	8.02949	8.01346	7.97923	7.86168	7.86591	7.87264
Aldh2	-0.428571	TRUE	2.50053	2.30802	2.59993	2.56319	2.57843	2.60163	9.16257	9.02756	9.11746	9.01502	8.98052	8.9919
Aldh3a2	1	FALSE	0.720071	0.537171	0.724703	0.797995	0.808018	0.791086	5.96022	NA	6.23457	6.46602	6.80269	6.38611
Aldh4a1	-0.257143	FALSE	0.66472	0.2765	0.749535	0.647918	0.622971	0.560432	6.44954	6.71364	6.40201	6.56533	6.43951	6.22957
Aldh6a1	-0.333947	FALSE	0.122208	-0.13157	-0.0577542	0.343537	0.328761	0.350712	NA	5.52347	NA	5.45626	5.51456	NA
Aldh7a1	0.885714	FALSE	0.606552	0.635035	0.682153	0.913258	0.860169	0.942765	7.13145	7.10903	7.3033	7.38083	7.33344	7.36426
Aldh9a1	0.428571	FALSE	1.66193	1.35529	1.6929	1.41576	1.39113	1.45618	8.35058	8.25038	8.29403	8.29835	8.27682	8.2414
Aldoa	0.714286	FALSE	2.66441	2.72455	2.74597	3.20087	3.18578	3.26028	9.1267	9.08279	9.17586	9.16388	9.17128	9.23328
Aldoc	0.828571	FALSE	1.28018	1.18388	1.35892	0.690618	0.756971	0.846698	6.95765	6.91882	7.03383	6.33278	6.36664	6.31918
Alg1	0.169031	FALSE	1.23685	1.05652	1.32843	1.33498	1.31387	1.3258	NA	5.92465	NA	6.16423	NA	NA
Alg11	0.811679	FALSE	0.732559	0.512675	0.67936	0.864181	0.880946	0.803181	6.77846	NA	NA	6.5288	6.78925	6.13763
Alg13	-0.371429	FALSE	0.926272	0.702955	0.754149	0.925994	0.863781	0.857209	5.71718	6.01954	6.23862	6.07471	6.13384	5.98529
Alg2	0.0857143	FALSE	1.37056	1.21835	1.33355	1.26555	1.29079	1.26964	7.68305	7.78899	7.81616	7.67111	7.59363	7.60301
Alg3	-0.144943	FALSE	1.38523	1.06512	1.46197	1.49637	1.5132	1.52841	5.99381	5.73673	6.01159	NA	6.08613	NA
Alg5	-0.0285714	FALSE	1.0057	0.911915	0.991109	1.06379	1.08322	1.10846	6.83052	6.60246	6.00865	7.02301	6.11107	6.42349
Alkbh5	0.257143	FALSE	1.73123	1.45968	1.69837	1.62725	1.57776	1.60491	6.78006	6.75477	6.95513	6.8754	6.92818	6.93508
Alkbh8	-0.0857143	FALSE	1.28281	0.483185	1.16141	0.908461	0.933053	0.938405	7.34417	7.38254	7.18387	7.14423	7.01825	6.97364
Alox5	0.657143	FALSE	1.56882	1.28545	1.59136	1.68263	1.6669	1.71539	7.57363	7.55022	7.6062	7.69195	7.62632	7.58522
Als2	-0.0676123	FALSE	1.09488	0.537007	1.0806	0.694306	0.679412	0.733239	NA	5.54866	5.65664	NA	NA	NA
Alyref	0.828571	FALSE	2.42613	2.54148	2.41385	2.27086	2.28438	2.24018	8.93759	8.93915	8.91223	8.86777	8.88445	8.88459
Amdhd2	0.542857	FALSE	1.34022	1.53423	1.40067	1.29619	1.32124	1.33377	7.22285	7.00846	7.08303	6.80556	6.70385	6.64397
Amfr	-0.142857	FALSE	1.71447	1.61164	1.73076	1.68227	1.67592	1.67878	NA	6.39047	6.59746	5.75658	6.32503	6.62392
Ammecr1	0.314286	FALSE	1.49986	1.10407	1.4242	1.25317	1.1772	1.07399	6.84317	7.00707	7.03429	6.64171	6.99294	6.61772
Ammecr1l	0.771429	FALSE	1.017	0.598009	0.941905	0.939668	0.946768	0.94976	5.93726	NA	5.66639	5.77979	6.02917	5.82497
Ampd2	-0.714286	FALSE	1.56459	1.26197	1.63568	1.73799	1.70783	1.79637	7.53109	7.47429	7.55006	7.46561	7.37116	7.26786
Ampd3	0.657143	FALSE	1.61596	1.05055	1.59022	0.938084	0.928087	0.934963	7.33948	7.42812	7.45001	6.62734	6.66928	6.69743
Anapc1	-0.142857	FALSE	1.58774	1.2184	1.52721	1.4494	1.44693	1.48412	7.05754	7.0655	7.16163	7.20298	7.12036	7.11607
Anapc10	0.840668	FALSE	0.511488	0.402017	0.447343	0.690567	0.755864	0.640343	NA	NA	6.51665	6.90991	6.7231	6.70584
Anapc11	0.257143	FALSE	1.7026	2.03626	1.77503	1.58549	1.60176	1.60856	6.78173	6.875	6.449	6.67983	6.86778	6.71771
Anapc2	-0.0285714	FALSE	1.63239	1.45959	1.67282	1.47001	1.42968	1.48576	6.93757	7.14923	7.03416	7.03953	6.78137	7.04504
Anapc4	0.257143	FALSE	1.39547	1.33954	1.32137	1.26786	1.27405	1.24914	7.16446	7.03447	6.985	6.98715	7.01506	7.05009
Anapc5	0.0285714	FALSE	1.90624	1.8557	1.93704	2.07267	2.06626	2.07126	6.97802	7.08864	7.03015	7.05629	7.00578	7.08163
Anapc7	-0.771429	FALSE	1.47923	1.49447	1.49306	1.43552	1.39676	1.44691	7.26433	7.21119	7.30247	7.30854	7.35335	7.2265
Angel2	0.142857	FALSE	1.37995	1.45821	1.32929	1.22779	1.26321	1.19621	6.5929	6.402	6.55926	6.0436	6.69769	6.5018
Angpt2	-0.811679	FALSE	-1.07537	-1.50131	-1.60358	NA	NA	-1.39814	6.00227	5.88659	6.19918	6.36105	6.20499	NA
Ank2	-0.0857143	FALSE	0.448341	0.0174678	0.287578	0.31337	0.250559	0.315613	5.8399	6.05219	5.40618	5.96223	5.73943	6.04326
Ankfy1	0.142857	FALSE	0.938133	0.543152	0.848097	0.974107	0.961615	1.00603	6.77046	7.11643	6.82825	7.14026	7.0548	6.95505
Ankhd1	-0.942857	FALSE	1.44133	1.18274	1.32044	1.23545	1.21606	1.26358	6.77323	6.90407	6.8118	6.8443	6.88733	6.79736
Ankle2	0.714286	FALSE	1.00852	0.660668	0.918047	1.06759	1.06172	1.03736	6.28384	6.22082	6.29968	6.41155	6.66229	6.28155
Ankmy2	-0.0857143	FALSE	1.18454	0.924139	1.06252	0.905186	0.851788	0.910984	6.98869	7.13305	7.03351	6.99602	7.0049	7.04148
Ankrd10	0.885714	FALSE	1.03957	1.03105	1.02224	1.16386	1.1498	1.13071	6.76547	6.50998	6.54731	6.79486	6.92381	6.79296
Ankrd13a	0.0857143	FALSE	1.89345	1.5102	1.88612	1.88419	1.87887	1.89988	6.46386	6.29771	6.50452	6.83328	6.67342	6.55579
Ankrd17	0.6	FALSE	1.28144	1.19912	1.17097	1.27187	1.2716	1.27048	6.22604	6.06195	5.84419	6.80771	6.57983	6.70968
Ankrd27	0.485714	FALSE	1.64679	1.31812	1.63762	1.74868	1.7409	1.78899	6.27237	6.22417	6.30103	6.2404	6.61129	6.45182
Ankrd28	-0.257143	FALSE	1.18515	0.747533	1.04069	0.967201	0.946183	0.949884	6.40412	6.53174	6.71518	6.55867	6.81339	6.67821
Ankrd44	-0.135225	FALSE	0.439193	0.0473055	0.268603	0.244489	0.156375	0.247858	NA	NA	NA	NA	5.57429	5.69566
Ankrd46	0.2	FALSE	1.36175	1.08302	1.32131	1.1308	1.16417	1.17439	6.99431	6.60598	6.84737	6.97757	7.06286	6.49235
Ankrd49	-0.0857143	TRUE	1.79045	1.47063	1.61756	1.71808	1.73049	1.65085	6.86794	6.85646	6.76991	6.42912	6.56354	6.67468
Ankrd54	-0.0285714	FALSE	1.49242	1.51563	1.6018	1.54712	1.54661	1.52406	6.79801	6.96836	6.78197	6.97911	7.30746	7.01259
Ankzf1	-0.0857143	FALSE	0.633257	0.183892	0.658083	0.56383	0.530506	0.663183	4.55553	5.0026	4.67492	5.52342	NA	4.96312
Anln	0.714286	FALSE	1.15798	0.907686	1.08331	1.35168	1.36424	1.37412	7.40504	7.52313	7.50694	7.75836	7.79429	7.76445
Ano6	0.542857	FALSE	1.50839	1.29191	1.45751	1.32464	1.32863	1.35596	7.11881	7.10515	7.13371	7.0667	7.02995	7.07866
Anp32a	0.0285714	FALSE	1.95417	2.10415	1.87319	1.894	1.90518	1.93139	8.76073	8.90128	8.87001	8.92801	8.8727	8.93395
Anp32b	0.771429	FALSE	2.29936	2.57162	2.269	2.74843	2.77474	2.74416	8.66218	8.6056	8.51987	8.84203	8.76133	8.83488
Anp32e	0.142857	FALSE	2.18657	2.12131	2.05661	1.97535	1.97859	1.96807	9.15921	9.12371	9.1104	9.09012	9.09821	9.16599
Anpep	0.142857	FALSE	1.35565	1.09552	1.39324	1.31615	1.30467	1.34536	7.13253	7.11884	7.1003	7.23216	7.08625	7.12326
Anxa11	0.771429	FALSE	1.00203	0.581996	1.09296	1.35902	1.31794	1.3938	7.44062	7.46702	7.39438	7.83962	7.7834	7.8447
Anxa2	0.657143	FALSE	1.15895	1.43264	1.19727	1.66449	1.65317	1.69687	7.33154	7.13454	7.13052	7.57158	7.69785	7.65328
Anxa3	0.771429	FALSE	0.863842	1.06036	0.812749	0.0351564	-0.0264476	0.063951	6.53238	6.23576	6.51135	NA	5.80999	6.07709
Anxa4	0.885714	FALSE	1.28566	1.06965	1.25364	1.24819	1.22376	1.31303	8.03561	7.9403	7.97385	7.94622	7.96839	7.98492
Anxa5	0.6	FALSE	2.32715	2.38388	2.29608	1.94809	1.97215	1.98756	8.99684	8.91761	8.97766	8.84684	8.80055	8.76145
Anxa6	-0.6	FALSE	0.51043	0.392255	0.581629	0.322055	0.253067	0.276452	6.45995	6.23753	6.11539	6.5276	6.47322	6.44994
Anxa7	0.657143	FALSE	1.43381	1.5042	1.45059	1.2482	1.21153	1.25455	8.00956	8.04392	8.08847	8.02259	7.9896	7.96512
Ap1b1	0.828571	FALSE	1.6689	1.58773	1.72221	1.55781	1.52799	1.58611	7.89744	7.81937	7.81723	7.69169	7.6464	7.73051
Ap1g1	0.714286	FALSE	1.42811	1.02344	1.3413	0.979865	0.993348	0.994255	7.82472	7.89195	7.87008	7.76663	7.68107	7.78339
Ap1g2	0.485714	FALSE	1.10961	0.671867	1.17262	1.09219	1.06787	1.13774	6.81752	6.46195	6.8013	7.00783	6.70337	6.82015
Ap1m1	0.314286	FALSE	1.87772	1.56791	1.92213	1.74466	1.74636	1.77557	7.94551	7.86866	7.8672	7.78994	7.79537	7.80679
Ap1s1	-0.428571	FALSE	2.0874	2.19802	2.13768	1.93361	1.95425	1.95614	7.39896	7.32529	7.25942	7.35938	7.35502	7.3083
Ap2a1	0.428571	FALSE	1.88195	1.40586	1.96073	1.63275	1.60276	1.62795	7.82815	7.85814	7.87162	7.62632	7.60319	7.62327
Ap2a2	-0.314286	FALSE	1.32922	1.17224	1.34384	1.30157	1.30502	1.32532	7.48265	7.49311	7.43626	7.44518	7.41541	7.47391
Ap2b1	0.714286	FALSE	1.15391	0.876934	1.12644	1.38301	1.37578	1.43444	7.74222	7.66271	7.75908	7.75859	7.77828	7.80622
Ap2m1	0.828571	FALSE	2.12948	2.00916	2.14984	1.91598	1.90064	1.92778	7.87586	7.83869	7.93395	7.87325	7.79398	7.79924
Ap2s1	0.428571	FALSE	2.31444	2.8306	2.37169	2.2244	2.23878	2.21305	7.87322	7.86487	7.95733	7.87727	7.7165	7.64646
Ap3b1	-0.885714	FALSE	1.52719	1.15476	1.48226	1.54047	1.53358	1.56668	7.36164	7.43483	7.33113	7.2545	7.20358	7.14606
Ap3d1	0.771429	FALSE	2.00136	1.76973	2.0277	1.648	1.64089	1.68841	7.57605	7.56746	7.59689	7.33133	7.3463	7.30662
Ap3m1	-0.428571	FALSE	0.726793	0.395555	0.624272	0.837681	0.837007	0.772315	7.12068	7.26147	7.25685	7.156	7.09466	7.29925
Ap3m2	0.130931	FALSE	0.706981	0.512356	0.738328	0.365508	0.251198	0.276117	NA	6.19914	NA	NA	NA	NA
Ap3s1	-0.6	FALSE	1.75806	1.88205	1.63556	1.90433	1.93159	1.82005	7.40926	7.37999	7.39939	7.26567	7.25364	7.15291
Ap4b1	-0.542857	FALSE	1.31539	1.14676	1.29655	1.11444	1.12602	1.15082	4.69572	5.44812	NA	5.51795	5.81169	5.86452
Ap4e1	0.130931	FALSE	0.587911	0.34622	0.448274	0.48768	0.476287	0.542013	NA	NA	NA	5.62092	NA	NA
Ap4m1	-0.6	FALSE	0.975564	0.365855	1.01655	0.855005	0.846978	0.962812	5.96912	6.57189	6.18437	6.62954	6.64574	6.62899
Ap4s1	0.758971	FALSE	0.193015	0.528694	0.392735	0.824456	0.723015	0.638296	NA	NA	NA	6.33678	6.24548	6.34636
Apaf1	0.942857	FALSE	1.30617	1.08744	1.22946	0.718563	0.675823	0.702095	6.76341	6.73426	6.66727	6.58386	6.27191	6.4558
Apbb1ip	0.371429	FALSE	1.57176	1.22567	1.50682	1.36387	1.32901	1.34398	7.78155	7.74518	7.80341	7.60706	7.6866	7.6236
Apeh	-0.257143	FALSE	1.52951	1.49634	1.55516	1.32034	1.31035	1.35528	7.58658	7.82574	7.56115	7.68249	7.58548	7.57417
Apex1	0.885714	FALSE	1.94301	2.17015	1.93403	1.65654	1.68531	1.70199	8.55643	8.54359	8.48363	8.31135	8.40338	8.38831
Aph1a	0.714286	FALSE	2.03193	1.93089	2.08552	2.00514	2.00154	2.0258	7.39504	6.93073	7.51569	NA	6.7567	7.44083
Api5	-0.142857	FALSE	1.76786	1.51994	1.63865	1.5816	1.57918	1.54495	6.2681	6.41086	6.5558	6.25377	6.41325	6.36376
Api5	-0.0857143	FALSE	1.76786	1.51994	1.63865	1.5816	1.57918	1.54495	7.02206	7.00107	6.77073	6.7634	6.8655	6.96113
Apip	-0.0285714	TRUE	0.840824	1.14328	0.86301	0.963271	1.04003	1.01802	7.20191	7.11022	7.26146	7.48236	7.35699	7.35168
Aplf	0.885714	FALSE	0.886816	0.784955	0.85304	1.11629	1.08379	1.13417	6.6382	6.26849	6.19785	6.8837	6.69328	6.85157
Apmap	0.314286	FALSE	0.788851	0.711866	0.767292	0.972503	0.992183	0.984107	6.07751	6.28414	5.96084	6.55122	6.27148	6.45347
Apoa1bp	-0.257143	FALSE	2.06276	2.12551	2.12873	2.27232	2.28295	2.26989	8.13815	7.84611	8.08785	7.91874	7.98489	7.96019
Apob	-0.941124	FALSE	NA	NA	NA	-2.3962	-2.51051	-2.4671	5.90495	5.99528	5.88668	NA	5.80092	5.78878
Apobec3	0.771429	FALSE	1.04053	1.03596	1.00504	0.609194	0.596139	0.635681	6.97334	6.83991	6.81048	6.5163	6.59154	6.48715
Apoo	0.942857	FALSE	0.123555	0.046339	-0.374696	0.214586	0.248078	0.131779	7.24253	7.26638	7.2299	7.49275	7.52942	7.48113
Apool	0.6	FALSE	1.19126	1.30202	1.07812	1.31777	1.34358	1.23984	7.81816	7.72135	7.78936	7.84052	7.87585	7.81525
Appbp2	-0.318874	FALSE	1.46381	0.912067	1.40874	1.23639	1.24201	1.2336	NA	5.74168	5.96673	5.51689	NA	5.42416
Appl1	0.657143	FALSE	0.567909	0.415645	0.472553	0.684024	0.706572	0.628008	NA	5.75681	6.07163	6.5776	6.3213	5.85405
Aptx	0.0285714	FALSE	0.364024	0.449065	0.36884	0.322112	0.266045	0.344885	6.29825	6.32842	6.38629	6.05507	6.39762	5.94462
Aqp1	-0.257143	FALSE	2.32774	2.08816	2.41865	2.36843	2.35409	2.43891	8.32521	8.29783	8.31277	8.02886	8.07697	8.17116
Aqr	-0.542857	FALSE	1.3282	0.867226	1.29612	1.25885	1.25973	1.30753	7.31987	7.38146	7.34073	7.60633	7.57969	7.57425
Araf	-0.0857143	FALSE	1.42593	1.21669	1.39485	1.36146	1.36069	1.38301	6.07344	6.44761	6.28287	5.7811	6.06881	6.10183
Arap3	0.6	FALSE	1.1437	0.876887	1.21597	1.09813	1.03677	1.12931	5.81146	5.52546	6.13477	5.99784	5.87795	5.92267
Arcn1	-0.6	FALSE	1.97114	1.60301	1.87843	1.82879	1.83526	1.80956	8.17799	8.21248	8.19152	8.29217	8.27041	8.27758
Arel1	0.985611	FALSE	1.66315	1.26107	1.63689	1.4297	1.41283	1.45636	6.25753	NA	6.10379	5.72541	NA	5.74107
Arf1	0.0285714	FALSE	2.47604	2.39041	2.46998	2.2523	2.24407	2.2459	7.19577	7.31525	6.99318	7.17771	7.1142	7.24987
Arf2	0.314286	FALSE	1.36631	1.38776	1.33823	0.902471	0.916911	0.931742	6.94055	6.747	6.93961	6.78312	6.39015	6.79241
Arf3	-0.314286	FALSE	2.22357	1.74686	2.19659	1.96234	1.94866	1.99947	7.08933	6.97638	6.87582	7.40799	7.12281	6.95461
Arf4	0.942857	FALSE	1.19945	1.27916	1.16801	1.88389	1.87843	1.7933	7.25088	7.31323	6.98662	8.30233	8.305	8.18227
Arf5	0.0285714	FALSE	2.48538	2.79472	2.58075	2.4659	2.45705	2.43685	7.98772	7.78268	7.88487	7.84391	7.8028	7.82054
Arf6	0.2	FALSE	1.90486	1.77146	1.95702	2.04714	2.02115	1.93999	7.98035	8.08615	8.0815	8.07438	8.11988	8.06529
Arfgap1	0.485714	FALSE	1.38522	1.25392	1.43056	1.12953	1.13986	1.1366	7.37821	7.51319	7.45696	7.33664	7.31235	7.44649
Arfgap2	0.142857	FALSE	0.761681	0.0425619	0.706388	0.658517	0.609365	0.742355	6.99752	6.93942	6.91693	6.76649	7.13828	6.97146
Arfgap3	0.485714	FALSE	1.02096	0.727344	1.06519	1.06712	1.03371	1.06778	6.10099	5.70503	5.99558	6.32129	6.39215	6.21611
Arfgef1	0.828571	FALSE	1.67892	1.34593	1.54609	1.36701	1.34043	1.303	6.59443	6.565	6.67383	6.37771	6.30523	6.35952
Arfgef2	0.142857	FALSE	1.49836	1.02879	1.41837	1.08324	1.06461	1.13567	6.83689	6.83795	6.78183	6.47883	6.29929	6.5059
Arfip1	0.485714	FALSE	1.10616	1.06921	0.971089	1.1251	1.09871	1.01401	7.25603	7.32614	7.23078	7.47924	7.5133	7.4645
Arfip2	0.314286	FALSE	1.17545	0.994813	1.21451	1.25281	1.22723	1.27164	6.66189	6.72256	6.84666	6.90676	6.89519	6.70918
Arfrp1	-0.485714	FALSE	0.996276	1.10933	0.964927	1.13214	1.16787	1.21949	6.9974	6.72879	7.0079	7.00432	6.89586	6.93787
Arglu1	-0.771429	FALSE	1.56022	1.58268	1.49143	1.42635	1.41465	1.30002	7.67618	7.60735	7.5878	7.72984	7.71832	7.81978
Arhgap1	0.771429	FALSE	1.3048	1.05327	1.31748	0.927608	0.908135	0.948757	7.39333	7.35565	7.42561	7.25592	7.35196	7.20284
Arhgap1	0.828571	FALSE	1.3048	1.05327	1.31748	0.927608	0.908135	0.948757	7.12407	7.12012	7.18466	6.87675	7.10569	6.98626
Arhgap12	0.485714	FALSE	0.91296	0.643971	0.745127	0.734668	0.726929	0.743089	6.32733	5.9534	5.97941	6.02975	6.17655	6.17545
Arhgap17	0.657143	FALSE	1.8109	1.34056	1.78151	1.54569	1.53128	1.57514	7.73202	7.62572	7.65995	7.45307	7.37656	7.46887
Arhgap19	0.657143	FALSE	1.00617	0.706537	0.874895	1.16615	1.12784	1.20277	NA	5.90934	6.0062	6.28612	6.54802	6.47871
Arhgap21	0.777542	FALSE	1.03344	0.570399	0.98874	1.11938	1.07137	1.12198	NA	NA	NA	5.32362	NA	4.97738
Arhgap25	-0.142857	FALSE	1.06174	0.886555	1.09775	0.743725	0.76047	0.823177	6.92941	7.16518	6.90834	6.90909	6.95563	6.91625
Arhgap30	0.257143	FALSE	1.83923	1.55806	1.83811	1.29517	1.29785	1.36069	6.62007	7.16152	7.21848	7.08615	6.34633	7.20958
Arhgap5	-0.714286	FALSE	0.89459	0.375868	0.642132	0.564185	0.512616	0.440529	5.27898	5.50393	5.27647	NA	5.49593	5.86017
Arhgap6	0.142857	FALSE	1.40772	1.08258	1.31136	0.715048	0.714509	0.673056	5.94151	5.64549	5.99952	5.95378	5.95851	5.81996
Arhgap9	0.371429	FALSE	1.53839	1.45985	1.63039	1.25043	1.22715	1.26876	6.26332	5.92457	6.42711	6.3901	5.94256	5.85403
Arhgdia	0.371429	FALSE	2.55995	2.35014	2.61536	2.30857	2.31149	2.3502	9.30344	9.34518	9.34065	9.19593	9.22687	9.16424
Arhgdib	0.0285714	TRUE	2.64603	2.69996	2.64301	2.328	2.3545	2.38011	8.90222	8.83143	8.86424	8.82176	8.90788	8.89919
Arhgef1	0.0285714	FALSE	1.77615	1.59129	1.85961	1.70464	1.69615	1.70942	7.50111	7.49077	7.50061	7.61172	7.52818	7.58538
Arhgef10l	0.333947	FALSE	1.3474	1.30592	1.42787	0.846979	0.772242	0.773846	6.09306	6.13009	NA	5.6537	NA	NA
Arhgef12	-0.371429	FALSE	1.53019	1.0277	1.44392	1.03347	1.00833	1.08091	NA	5.75932	5.72549	5.94966	5.7018	5.75722
Arhgef2	-0.257143	FALSE	1.68852	1.38909	1.70193	1.595	1.59823	1.64405	7.8836	7.92177	7.93553	8.14007	8.08293	8.0835
Arhgef40	0.0285714	FALSE	0.971563	0.804462	1.07803	0.748406	0.709294	0.782014	4.96758	5.71818	5.8219	6.55634	NA	5.9918
Arhgef7	-0.142857	FALSE	1.02619	0.593953	1.05214	0.612332	0.624948	0.714583	7.30573	7.32629	7.21057	7.11998	7.22856	7.18812
Arid1a	0.142857	FALSE	1.80926	1.4081	1.76794	1.62136	1.57854	1.61928	7.0929	7.0656	6.96999	7.12372	6.98946	6.99586
Arid1b	0.0285714	FALSE	1.24356	0.724865	1.22929	1.06135	1.01236	1.05077	6.71152	6.57598	6.40025	6.48749	6.53366	6.71031
Arid2	-0.0285714	FALSE	1.06674	0.827702	0.957665	1.03697	0.997504	1.01214	6.12508	6.23166	6.2491	6.33612	6.53061	6.56313
Arid3a	0.257143	FALSE	1.20049	0.835236	1.17923	0.835188	0.789131	0.839189	6.01018	5.99415	6.27846	6.27889	5.85785	6.20996
Arid4a	-0.0338062	FALSE	0.994733	1.09338	0.905272	0.602172	0.615936	0.577021	NA	NA	4.98821	NA	5.30143	NA
Arid4b	-0.318874	FALSE	0.981197	1.06185	0.837392	0.648374	0.668703	0.610096	NA	5.87134	5.64572	5.70845	NA	6.27925
Arih1	0.371429	FALSE	1.44684	1.0618	1.34031	1.20596	1.21553	1.17342	7.75333	7.72127	7.70109	7.58458	7.64829	7.61392
Arih2	0.257143	FALSE	1.39194	1.27475	1.39742	1.341	1.3343	1.35325	7.02555	6.96443	7.04959	6.75736	7.12429	7.02992
Arl1	-0.485714	FALSE	1.96373	1.55297	1.87167	1.90636	1.9031	1.85331	7.96435	8.13701	7.83596	7.85646	8.05153	8.05089
Arl14ep	-0.0857143	FALSE	1.01863	0.940853	0.86573	1.24763	1.27357	1.20945	7.43675	6.74589	7.23296	6.8558	7.17702	7.24338
Arl2	-0.485714	FALSE	1.66546	2.04638	1.74445	1.91188	1.93081	1.90714	7.78346	7.68568	7.72578	7.61484	7.59232	7.51696
Arl2bp	0.257143	FALSE	1.89426	1.91611	1.8345	1.43921	1.49543	1.48588	6.73751	6.60641	6.57848	6.6595	NA	6.36523
Arl3	0.371429	FALSE	1.98084	2.1411	1.99156	1.92635	1.96614	1.9348	8.33307	8.33699	8.36077	8.31591	8.3218	8.3684
Arl6ip4	-0.0857143	FALSE	1.81204	2.04645	1.91585	1.8526	1.88136	1.84636	7.0142	7.02685	6.35847	6.99258	NA	6.99369
Arl6ip5	0.657143	FALSE	2.23995	2.18296	2.19308	1.85736	1.87093	1.82495	8.17819	8.37194	8.37698	8.12733	8.26016	8.02406
Arl8a	0.657143	FALSE	2.06703	1.91766	2.04273	1.82577	1.8372	1.8124	7.54782	7.39888	7.60707	7.3067	7.46122	7.41878
Arl8b	-0.428571	FALSE	1.97668	1.82773	1.8576	1.85282	1.88729	1.80918	7.96568	7.97716	7.88688	7.85111	7.91574	8.11639
Armc1	0.2	FALSE	1.16501	1.18027	1.08128	1.06684	1.03909	1.04739	7.17118	7.13082	7.20941	7.34151	7.09656	7.13262
Armc10	-0.657143	FALSE	1.60563	1.60462	1.56419	1.58668	1.59473	1.57407	8.16699	8.13533	8.22856	8.23777	8.19035	8.17893
Armc6	0.428571	FALSE	0.975414	1.25032	1.06674	1.06688	0.978291	1.04428	7.47089	7.63828	7.54927	7.42563	7.48056	7.51993
Armc8	-0.142857	FALSE	0.625897	0.456225	0.480127	0.385814	0.42829	0.434731	6.78607	6.96636	7.01126	6.94293	6.9667	6.91392
Armcx3	0.394665	FALSE	0.557184	0.173798	0.461672	0.545921	0.55348	0.548033	NA	NA	NA	5.67944	6.1081	5.74455
Arnt	0.142857	FALSE	1.61817	1.26407	1.52786	1.56384	1.53261	1.58677	6.42457	6.41614	6.62106	6.54911	6.66219	6.63818
Arpc1a	0.942857	TRUE	2.01607	2.02582	2.04663	2.05572	2.06216	2.06962	6.82998	6.66204	6.86016	6.96363	7.10657	7.13583
Arpc1b	0.0285714	TRUE	2.46387	2.45176	2.53541	2.39046	2.36105	2.37009	8.53114	8.54971	8.47253	8.48307	8.48263	8.47575
Arpc2	-0.371429	FALSE	2.4015	2.46153	2.3807	2.34834	2.3699	2.28567	8.38323	8.26483	8.38513	8.44458	8.44784	8.3425
Arpc3	0.6	FALSE	1.99763	2.06524	1.96666	2.14524	2.12517	2.12999	8.33221	8.20889	8.22353	8.4018	8.34278	8.2762
Arpc4	-0.314286	FALSE	1.82419	1.87904	1.75347	1.60067	1.61563	1.57885	8.46524	8.50975	8.47775	8.51427	8.48994	8.50893
Arpc5	-0.485714	FALSE	2.254	2.18176	2.19009	1.96776	1.96602	1.91147	7.5135	7.66191	NA	7.75462	7.51829	7.54018
Arpc5l	-0.2	FALSE	1.69827	1.95289	1.68005	1.7174	1.7456	1.69753	7.87649	7.8111	7.85144	7.94572	7.6273	7.78304
Arpp19	0.428571	FALSE	1.39787	1.60126	1.31448	1.43866	1.48212	1.43762	7.50309	7.52416	7.42263	6.95474	7.59622	7.53946
Arrb1	-0.657143	FALSE	1.1753	0.735342	1.17794	1.01205	0.963497	1.07144	7.06436	7.29746	7.24775	7.3616	7.27411	7.28235
Arrb2	-0.257143	FALSE	2.16614	2.21375	2.21489	1.94312	1.94268	1.96143	7.74129	7.75015	7.71718	7.68212	7.77708	7.74894
Arsa	-0.542857	FALSE	1.257	1.13762	1.38035	1.40308	1.39648	1.41992	6.93304	6.93562	7.08948	6.85626	6.97904	6.75669
Arv1	-0.758971	FALSE	0.697558	0.521637	0.461326	0.532032	0.64201	0.626899	NA	7.62291	7.34978	7.44646	NA	NA
As3mt	0.771429	FALSE	1.47534	1.4917	1.47727	1.05891	1.03296	1.06129	7.13177	7.16861	7.28568	6.82976	6.82719	6.65352
Asah1	0.942857	FALSE	1.56304	1.31998	1.48479	1.27325	1.27075	1.21924	7.2441	7.12028	7.31234	7.02918	6.82991	6.82318
Asb6	0.6	FALSE	1.42023	1.44208	1.49425	1.22085	1.1887	1.23439	6.45156	6.62281	6.51999	6.49004	6.47409	6.51091
Ascc1	0.371429	FALSE	1.52497	1.67224	1.53828	1.60092	1.62164	1.57914	6.46845	6.78557	6.94421	6.57692	6.74312	6.6428
Ascc2	-0.428571	FALSE	1.15159	0.893213	1.18042	1.2245	1.16735	1.2547	6.73974	6.68788	6.42207	6.67247	6.37441	6.64098
Ascc3	0.542857	FALSE	1.07365	0.788671	0.959785	0.71847	0.698082	0.691205	6.48843	6.42318	6.46203	6.52071	6.44542	6.41116
Asf1a	0.0285714	FALSE	1.38667	1.48067	1.32292	1.5275	1.57154	1.4963	7.42585	7.27675	7.26733	7.248	7.3704	7.55681
Asf1b	0.714286	FALSE	1.38684	1.24683	1.39384	1.53757	1.54121	1.57271	7.49912	7.44902	7.48726	7.6635	7.56113	7.54396
Ash2l	-0.2	FALSE	1.82635	1.69329	1.77298	1.73236	1.74491	1.75595	7.61021	7.65181	7.5906	7.51306	7.61249	7.52732
Asl	0.885714	FALSE	1.35538	1.42083	1.40045	0.914875	0.91078	0.91503	7.20307	7.22086	7.31543	6.7391	6.87135	6.98555
Asna1	0.657143	FALSE	2.20615	2.11907	2.22172	1.89639	1.90977	1.94279	8.22354	8.16586	8.08737	7.95006	8.01285	7.94738
Asns	0.6	FALSE	2.0908	2.09931	2.07486	2.33734	2.33873	2.34313	8.54793	8.61805	8.62797	8.61024	8.6428	8.66981
Asph	0.6	FALSE	0.901145	0.569493	0.838788	0.744446	0.75891	0.747138	7.6315	7.51519	7.61725	7.43375	7.46691	7.49198
Aspscr1	0.942857	FALSE	1.10164	1.18631	1.21675	1.43454	1.418	1.40063	6.58464	6.68341	6.9303	7.08835	6.98309	7.00131
Asrgl1	0.428571	FALSE	1.32612	1.45415	1.36486	1.33132	1.3367	1.38759	7.40961	7.56663	7.61501	7.32924	7.6212	7.49624
Asun	-0.371429	FALSE	1.11696	1.02396	1.00262	1.10288	1.16964	1.15581	6.93583	6.93936	7.02252	6.91995	6.80669	7.02254
Asxl1	-0.0338062	FALSE	1.31765	0.920802	1.32774	1.34743	1.32731	1.3981	NA	NA	5.07427	NA	5.11042	NA
Atad1	0.314286	FALSE	1.30521	1.16028	1.11935	1.32365	1.36317	1.2801	7.44009	7.58856	7.5861	7.65034	7.62429	7.78234
Atad2	-0.314286	FALSE	1.39138	1.16714	1.1898	1.18759	1.1698	1.12082	7.17114	7.2137	7.16717	7.30283	7.12998	7.23612
Atad2b	0.0857143	FALSE	0.747042	0.368152	0.616193	0.698246	0.694079	0.649554	5.19015	5.25624	5.8127	6.06621	5.96208	5.96801
Atad5	-0.142857	FALSE	0.458284	0.014565	0.342692	0.4182	0.333428	0.297411	5.40931	5.09015	NA	5.69179	5.69857	5.70868
Ate1	-0.142857	FALSE	0.945349	0.736277	0.860997	0.562327	0.558125	0.569565	7.49255	7.53046	7.62957	7.58327	7.54247	7.1461
Atf1	1	FALSE	1.71335	1.65146	1.6606	1.918	1.9067	1.85974	6.87498	6.64479	6.86265	7.39742	7.24381	7.07315
Atf7	0.941124	FALSE	0.677298	-0.0376941	0.549871	0.839731	0.823156	0.877049	NA	NA	NA	6.41073	5.7167	6.4778
Atf7ip	0.657143	FALSE	1.66735	1.07873	1.59923	1.2451	1.21352	1.26982	6.71291	6.61553	6.70274	6.45126	6.38123	6.45167
Atg16l1	0.6	FALSE	1.40308	1.33447	1.40734	0.943643	0.870725	0.958381	6.11494	6.24695	6.57741	6.5299	5.79873	5.93688
Atg2b	0.540899	FALSE	0.67388	0.378196	0.643753	0.898659	0.881138	0.924781	NA	NA	NA	NA	4.98405	4.7689
Atg3	0.0285714	FALSE	1.51348	1.56088	1.44885	1.50546	1.53415	1.50075	7.35555	7.38702	7.31013	7.17765	7.21072	7.39923
Atg4a	0.0910765	FALSE	-0.469222	-0.877432	-0.377647	-0.101295	-0.215605	-0.0811227	NA	6.17625	NA	6.3449	6.56719	NA
Atg4b	0.6	FALSE	1.50003	1.3783	1.5464	1.31503	1.32645	1.35106	7.62747	7.60709	7.56521	7.55488	7.52837	7.52323
Atg5	-0.0857143	FALSE	1.14127	1.14853	1.10406	1.16241	1.17357	1.1243	7.19542	7.36274	7.54808	7.36303	7.25759	7.22636
Atg7	0.0857143	FALSE	1.14738	1.28021	1.11456	0.923944	0.938851	0.913796	6.86937	6.70533	6.93516	6.82364	6.8659	6.7967
Atg9a	0.637748	FALSE	1.46397	1.0771	1.55836	1.25579	1.20791	1.2402	5.97242	5.87349	6.01516	5.49249	NA	NA
Atic	0.6	FALSE	1.89913	1.71234	1.88527	1.68112	1.65768	1.73418	8.77015	8.82879	8.76562	8.74295	8.7546	8.75592
Atl2	0.714286	FALSE	1.66483	1.50271	1.51173	1.41052	1.43109	1.3622	7.72749	7.89862	7.88012	7.68199	7.58097	7.58033
Atl3	-0.0285714	FALSE	1.24091	0.718984	1.08423	0.911872	0.891713	0.851049	7.8855	7.89462	7.76633	7.67695	7.59547	7.68956
Atm	-0.942857	FALSE	0.839115	0.390569	0.664828	0.707446	0.676144	0.682176	5.32236	5.85557	5.81593	5.25169	5.71656	5.65896
Atox1	-0.371429	FALSE	2.32848	2.62059	2.38121	2.30318	2.30265	2.28562	8.22597	8.16036	8.26715	8.42333	8.25416	8.26691
Atp11b	0.550782	FALSE	1.12394	0.660911	0.915051	1.22177	1.23113	1.13626	NA	NA	5.19358	5.0769	5.37244	5.69911
Atp11c	0.753702	FALSE	0.153935	-0.157365	-0.0483419	0.538431	0.603298	0.410525	NA	5.61378	NA	6.06006	5.96149	5.90113
Atp13a1	0.371429	FALSE	1.47229	1.33345	1.56837	1.4802	1.45078	1.45371	7.1816	7.16276	7.25421	7.15782	7.15976	7.1774
Atp13a3	0.0857143	FALSE	1.48994	1.27282	1.27266	1.45027	1.46581	1.36864	5.98275	6.03665	6.1139	6.4598	6.47438	6.37123
Atp1a1	0.714286	FALSE	2.47044	2.24901	2.5042	2.23435	2.22975	2.2403	8.19998	8.21241	8.19251	8.12975	8.15219	8.18435
Atp1b2	-0.0285714	FALSE	2.44065	1.88927	2.43459	2.42919	2.41357	2.44369	7.94576	7.77158	7.87089	7.76116	7.80138	7.73403
Atp1b3	-0.2	FALSE	1.59936	1.70732	1.56514	1.68799	1.69991	1.66	7.86429	7.66462	7.79278	7.94304	7.84512	7.90768
Atp2a2	0.714286	FALSE	1.26706	0.800898	1.1972	1.72913	1.72541	1.71769	7.17696	7.31899	7.23033	7.88798	7.84931	7.85375
Atp2a3	0.6	FALSE	2.03051	1.56204	2.06382	1.84959	1.83911	1.89053	6.98625	6.97942	7.06342	6.92176	6.73561	6.78452
Atp2b1	0.142857	FALSE	1.12896	1.13607	0.9852	1.03921	1.03012	1.0234	6.38486	6.16612	5.95654	6.60101	6.20908	6.38593
Atp2b4	0.6	FALSE	0.589235	-0.144239	0.45572	0.889138	0.863965	0.909208	4.03696	5.15216	5.67032	6.3638	6.41836	6.22791
Atp5a1	0.771429	FALSE	2.55619	2.55995	2.56938	2.47789	2.47032	2.51726	9.22239	9.25912	9.27468	9.22484	9.21512	9.22364
Atp5b	0.371429	FALSE	2.85079	2.75054	2.85708	2.86053	2.85346	2.87596	9.45164	9.44086	9.42524	9.44157	9.40204	9.45246
Atp5c1	0.142857	FALSE	2.0728	2.22284	2.02311	2.12832	2.13824	2.11111	8.80929	8.7847	8.76449	8.70886	8.77059	8.66668
Atp5d	0.6	FALSE	2.32825	2.70584	2.4543	2.62393	2.60808	2.59889	8.46923	8.62271	8.60155	8.58179	8.61117	8.42287
Atp5e	0.2	FALSE	2.53486	3.28207	2.54078	2.79059	2.83123	2.83799	8.59792	8.68938	8.68811	8.81278	8.58838	8.64278
Atp5f1	0.142857	FALSE	1.8487	2.16797	1.80561	2.16605	2.18387	2.11952	8.53694	8.59038	8.57564	8.61212	8.54606	8.54622
Atp5h	-0.485714	TRUE	2.54415	3.12259	2.56681	2.50141	2.53758	2.53731	8.92281	8.88378	8.96936	8.9695	8.90581	8.9126
Atp5j	-0.542857	FALSE	2.31474	2.31691	2.2653	2.24732	2.25894	2.18425	8.40678	8.15544	8.31369	8.57639	8.56631	8.3495
Atp5j2	-0.257143	FALSE	2.45558	2.93457	2.51965	2.45311	2.50069	2.48903	8.77544	8.53692	8.82196	8.80485	8.76623	8.80954
Atp5k	-0.485714	FALSE	2.36365	2.76273	2.34966	2.33171	2.39375	2.33985	8.66553	8.57654	8.66032	8.90125	7.92044	8.30677
Atp5l	-0.371429	FALSE	2.2548	2.67034	2.24826	2.31756	2.32528	2.34989	8.31947	8.27737	8.44958	8.2492	8.21349	8.34518
Atp5o	-0.0285714	FALSE	2.40656	2.71227	2.43215	2.54861	2.56524	2.55618	8.97824	9.00379	8.99751	8.90945	8.8881	8.92187
Atp5s	-0.6	FALSE	0.592158	0.723516	0.52819	0.742691	0.730576	0.625039	6.27496	7.7312	6.49965	6.25399	6.26676	6.42788
Atp5sl	0.314286	FALSE	1.24656	1.37947	1.31745	1.09999	1.11122	1.10708	7.07455	6.6255	6.79227	6.60008	6.62231	6.92185
Atp6ap1	0.885714	FALSE	1.94995	1.94581	1.95874	1.75007	1.7148	1.71994	7.56864	7.62822	7.74143	7.54406	7.53638	7.51906
Atp6ap2	-0.485714	FALSE	1.84032	2.02416	1.77022	1.94478	1.9641	1.87422	7.63106	7.59541	7.63165	7.48064	7.47467	7.46285
Atp6v0a1	0.0285714	FALSE	1.42861	1.16117	1.4737	1.30319	1.29849	1.30724	7.24594	7.16293	7.16414	7.15467	7.26256	7.13573
Atp6v0a2	0.2	FALSE	1.48929	1.18283	1.47435	1.21781	1.18474	1.22814	6.65844	6.60364	6.70542	6.78901	6.6943	6.74787
Atp6v0c	-0.257143	FALSE	-1.28396	NA	-1.11321	-1.01295	-1.12726	-1.38488	8.54847	8.60552	8.67276	8.42812	8.42533	8.50459
Atp6v0d1	0.771429	FALSE	2.20799	2.34133	2.25444	2.13245	2.13639	2.1292	7.91582	7.86005	7.93872	7.84608	7.78922	7.67236
Atp6v1a	0.942857	FALSE	1.76889	1.51317	1.67558	1.36895	1.36927	1.37976	8.36473	8.32172	8.35224	8.14789	8.10626	8.15971
Atp6v1b2	0.885714	FALSE	2.14061	1.97017	2.12848	1.6821	1.66866	1.71642	8.2701	8.26956	8.30291	8.03826	7.95585	8.02402
Atp6v1c1	0.828571	FALSE	1.98319	2.07381	1.9327	1.82927	1.8346	1.79451	7.86599	7.88628	7.77687	7.45883	7.61996	7.63737
Atp6v1d	0.771429	FALSE	2.18672	2.26707	2.10314	1.99876	2.02315	2.01524	7.63982	7.71011	7.69311	7.44634	7.42951	7.5316
Atp6v1e1	0.714286	FALSE	2.12688	2.33938	2.14657	2.02933	2.04715	2.03205	8.24116	8.06784	8.10037	7.99607	8.02646	8.03399
Atp6v1f	-0.6	FALSE	2.42582	2.5788	2.49057	2.45151	2.47228	2.46504	7.87466	7.66934	7.81086	7.75987	7.84076	7.81998
Atp6v1g1	0.0857143	FALSE	2.37688	2.59574	2.42743	2.37565	2.39865	2.38522	8.18372	8.08922	8.15692	8.03399	8.16257	7.9226
Atp6v1h	0.6	FALSE	1.61551	1.7591	1.54078	1.45913	1.45974	1.41783	7.8049	7.71782	7.76974	7.63451	7.59002	7.65426
Atp9b	-0.698253	FALSE	1.07598	1.05396	1.11081	0.980156	1.00504	1.04504	5.21529	NA	NA	5.40057	5.32073	NA
Atpaf1	0.142857	FALSE	1.18863	0.897632	1.17821	1.23647	1.18451	1.12041	7.08642	7.10276	7.03908	7.27864	7.07697	7.17075
Atpaf2	0.0857143	FALSE	1.41965	1.47672	1.41405	1.31887	1.26512	1.29528	6.95348	6.98725	6.49673	6.97697	6.87697	7.05568
Atpif1	-0.6	TRUE	2.26384	2.50326	2.30702	2.26249	2.28616	2.25253	8.04644	8.0357	8.07186	8.25655	8.1306	8.11111
Atr	0.428571	FALSE	0.736311	0.416057	0.613651	0.753295	0.777624	0.731472	NA	5.30767	5.72015	6.17641	5.77806	6.05118
Atraid	0.333947	FALSE	1.3389	1.65897	1.36291	1.42264	1.423	1.41895	NA	NA	NA	6.23875	6.22493	6.11314
Atrip	0.0910765	FALSE	0.924349	1.04041	0.934668	0.92566	0.935168	0.964021	5.99477	NA	NA	NA	6.22663	6.05381
Atrx	0.0285714	FALSE	0.988057	0.806087	0.786203	0.725189	0.750072	0.655616	7.29653	6.5285	6.93794	6.68699	7.09967	7.17634
Atrx	0.257143	FALSE	0.988057	0.806087	0.786203	0.725189	0.750072	0.655616	5.81186	6.00502	5.70525	5.91602	5.6601	5.71802
Atxn10	-0.2	FALSE	1.38672	1.35385	1.34167	1.31421	1.30039	1.30851	7.29792	7.38319	7.376	7.36416	7.36164	7.45104
Atxn2	-0.371429	FALSE	1.23551	0.744035	1.21931	1.1659	1.15372	1.18224	6.91055	6.93045	6.94023	7.06077	6.91691	6.91465
Atxn2l	-0.0857143	FALSE	2.06642	1.37249	2.08886	1.9735	1.95094	1.99271	6.38006	6.22679	6.31007	6.59834	6.61427	6.5998
Atxn2l	-0.942857	FALSE	2.06642	1.37249	2.08886	1.9735	1.95094	1.99271	6.7413	6.95149	6.69269	6.89346	6.82471	6.74539
Atxn3	-0.314286	FALSE	0.621889	0.457308	0.499584	0.697431	0.702848	0.678276	6.0544	6.14635	6.1819	6.29363	5.91798	6.08486
Atxn7l3b	0.695725	FALSE	1.66607	1.72683	1.64052	1.73857	1.74732	1.70806	6.75209	NA	NA	7.36254	7.32597	7.12901
AU019823	-0.758971	FALSE	0.710858	0.673684	0.566747	0.74671	0.733965	0.707149	NA	5.77745	5.92557	NA	NA	6.07458
Auh	-0.542857	FALSE	1.0893	1.07676	1.03266	1.12217	1.09735	1.12034	6.49555	6.63759	6.37017	NA	6.23009	6.37286
Aup1	-0.6	FALSE	1.92397	1.98485	2.02492	2.05345	2.05186	2.04051	7.09236	7.10009	7.02709	6.53043	7.00164	7.13588
Aurka	0.657143	FALSE	1.60897	1.52322	1.57684	1.61678	1.61894	1.66097	7.4606	7.495	7.31839	7.66372	7.73986	7.6517
Aurkb	0.771429	FALSE	1.41647	1.31061	1.41933	1.68108	1.67565	1.68541	7.32693	7.48385	7.57498	7.64651	7.63784	7.60644
Aven	0.0857143	FALSE	1.27622	1.45065	1.32445	1.24621	1.29452	1.23284	6.29846	6.53193	6.4359	6.62739	6.26452	6.43476
Avil	-0.542857	FALSE	1.40109	1.13471	1.45789	1.71099	1.71499	1.79092	7.59231	7.45455	7.65768	7.47401	7.36986	7.42793
B2m	0.771429	FALSE	2.74345	2.92638	2.6968	2.67467	2.69726	2.62784	7.87273	7.8303	7.73429	7.67819	7.82626	7.78962
B4galnt1	-0.540899	FALSE	1.29548	1.13351	1.39742	1.51107	1.49285	1.46254	NA	5.85494	6.15911	NA	NA	NA
Babam1	-0.0857143	FALSE	1.53421	1.57615	1.59164	1.66143	1.68924	1.69592	6.7628	7.05349	6.61605	6.85422	6.75693	6.83815
Bad	0.885714	FALSE	1.49916	1.71713	1.60647	1.34167	1.311	1.31688	6.84674	6.90092	7.1869	6.85253	5.3076	5.39193
Bag1	-0.485714	FALSE	2.21729	2.43248	2.25955	2.32029	2.33066	2.26947	7.41667	7.28835	7.38831	7.40156	7.24419	7.21965
Bag2	0.0285714	FALSE	1.50769	1.35356	1.48313	1.40782	1.40167	1.43351	8.09876	8.07345	8.03445	8.03064	8.1718	8.09052
Bag3	-0.485714	FALSE	1.20404	1.0386	1.2567	1.02261	1.02039	1.00354	5.77234	4.92695	5.90407	5.67233	6.0836	6.10441
Bag4	-0.212512	FALSE	0.506076	0.379898	0.513643	0.707604	0.692971	0.681858	6.27381	5.73524	NA	NA	6.70162	NA
Bag5	0.428571	FALSE	1.30484	1.32206	1.27003	1.27664	1.26556	1.27396	7.37453	7.33936	7.35467	7.33232	7.25597	7.18087
Bag6	0.0857143	FALSE	2.16951	1.85612	2.22239	2.08654	2.04353	2.07443	7.82194	7.87323	7.81064	7.76453	7.62405	7.75845
Baiap2	0.771429	FALSE	0.596182	0.589547	0.665672	0.723619	0.742735	0.791705	5.8377	5.28684	5.82904	6.32467	5.92207	6.17877
Bak1	0.771429	FALSE	1.69549	1.5188	1.75851	1.75697	1.74395	1.77405	7.32441	7.48189	7.62643	7.6963	7.69291	7.73577
Banf1	0.942857	FALSE	2.08314	2.19919	2.14328	2.40504	2.41959	2.37351	8.80219	8.82231	8.78145	8.93629	8.93782	8.8267
Banp	0.371429	TRUE	0.6313	0.557913	0.66327	0.746467	0.742004	0.780464	6.92759	6.80555	6.7575	7.02296	7.17646	6.84351
Bap1	-0.542857	FALSE	1.77558	1.54688	1.80042	1.57526	1.54584	1.61947	6.07542	6.41533	6.08754	6.56305	6.09176	6.20561
Bax	-0.142857	FALSE	2.32495	2.5139	2.41496	2.2901	2.32704	2.29396	8.18709	8.2087	8.24303	8.36479	8.25234	8.19908
Baz1a	-0.885714	FALSE	1.23072	1.40489	1.20188	1.16003	1.18172	1.18609	6.85496	7.13614	7.13885	7.49185	7.414	7.45723
Baz1b	-0.657143	FALSE	1.62709	1.32452	1.60891	1.27913	1.24499	1.29753	7.67545	7.70684	7.69713	7.72211	7.73143	7.67307
Baz2a	0.0857143	FALSE	1.25687	0.774853	1.19867	1.00627	0.999035	1.0539	5.78077	6.15665	5.79511	5.5184	5.30959	5.68659
BC017158	-0.6	FALSE	0.954098	0.635003	1.02697	1.18965	1.13045	1.10145	6.78462	6.58455	6.43075	6.30298	6.45497	6.6259
BC017643	-0.0857143	FALSE	1.50714	1.41716	1.53152	1.29994	1.33377	1.3887	7.79812	7.87542	7.74528	7.90179	7.67942	7.73624
BC027231	0.828571	FALSE	1.00558	0.728001	0.89628	0.903665	0.903054	0.883557	6.81523	6.47491	6.57975	6.70969	6.59007	6.66688
BC037034	0.0857143	FALSE	1.65251	1.35058	1.74518	1.60274	1.55997	1.55858	5.06872	5.73131	5.06873	5.84276	NA	5.02458
Bcap29	0.6	FALSE	1.35344	1.40444	1.16164	1.41001	1.43791	1.30843	7.69201	7.7894	7.79258	7.96229	7.88331	7.54772
Bcap31	0.6	FALSE	1.9276	2.01184	1.88652	1.82103	1.86808	1.8364	8.37334	8.40653	8.32078	8.28747	8.34956	8.3739
Bcas2	-0.257143	FALSE	2.6024	2.84283	2.52392	2.40266	2.41916	2.38005	8.41041	8.34911	8.25282	8.46382	8.34327	8.4101
Bcas3	0.257143	FALSE	1.02029	0.864626	1.0342	0.902595	0.89973	0.895658	NA	6.15281	6.44046	6.22876	6.07486	5.3151
Bcat2	0.657143	FALSE	1.6574	1.87143	1.70846	1.39245	1.39509	1.41252	8.11056	8.2129	8.22699	8.10473	8.1107	8.07088
Bccip	0.371429	FALSE	1.85548	1.89459	1.78603	1.64128	1.66669	1.68209	7.75651	7.83223	7.72604	7.76194	7.71888	7.74626
Bckdha	-0.6	FALSE	1.42877	1.2928	1.53643	1.20254	1.2539	1.2424	6.66412	6.62822	6.69179	6.86141	6.87597	6.9725
Bckdhb	0.6	FALSE	0.442391	0.534966	0.497753	1.17581	1.20548	1.16276	6.82836	6.69934	6.8022	7.00363	6.91963	6.9528
Bcl10	-0.0338062	FALSE	1.52095	1.60767	1.4817	1.36399	1.3628	1.35727	NA	NA	6.08637	6.29693	NA	NA
Bcl11a	0.771429	FALSE	1.08872	0.927038	1.02314	1.43153	1.41061	1.38513	6.62652	6.67375	6.60626	7.0327	6.86443	6.95454
Bcl2	-0.142857	FALSE	1.77683	1.52607	1.65402	1.64166	1.61986	1.59429	7.74467	7.71521	7.77302	7.70941	7.79602	7.84713
Bcl2l13	-0.942857	FALSE	1.40587	0.984833	1.37763	1.41552	1.39954	1.44315	7.69741	7.78046	7.73674	7.65305	7.6789	7.60251
Bcl7b	0.428571	TRUE	1.40424	1.27718	1.4312	1.47433	1.46878	1.48431	NA	6.78957	6.24458	6.43439	6.95977	6.81394
Bclaf1	-0.142857	FALSE	1.47592	1.21325	1.32225	1.33713	1.36442	1.33794	6.20554	6.85825	6.60514	6.33399	6.89148	6.93765
Bclaf1	-0.142857	FALSE	1.47592	1.21325	1.32225	1.33713	1.36442	1.33794	6.22106	6.36037	6.3121	6.65752	6.39836	6.49282
Bcor	0.371429	FALSE	1.90016	1.43513	1.89345	1.48174	1.46741	1.48982	5.8108	5.77174	6.06599	6.19882	5.64328	5.74045
Bcs1l	-0.6	FALSE	0.970887	0.986006	0.983806	1.31692	1.3297	1.38888	7.46097	7.16165	7.43984	7.37767	7.28165	7.29778
Bdh1	0.0285714	FALSE	1.24015	1.03042	1.29397	1.38802	1.3797	1.41438	8.12305	7.99885	8.07723	8.09297	8.0673	8.0353
Becn1	-0.771429	FALSE	1.6379	1.27391	1.63754	1.63084	1.59108	1.61375	6.02675	6.58018	6.05046	6.01511	6.07546	6.47618
Bend3	-0.257143	FALSE	0.767016	0.397183	0.737311	0.618629	0.608502	0.644244	5.63452	5.81336	6.05322	6.08203	5.74384	5.52094
Bet1	-0.257143	FALSE	1.17683	1.41164	1.016	1.20731	1.20859	1.12284	6.85851	6.88713	7.15452	NA	7.2614	7.62324
Bet1l	0.142857	FALSE	1.3758	1.6428	1.42396	1.00491	0.960412	1.02312	7.01253	7.00282	7.49472	6.96453	7.08418	6.80582
Bex4	0.942857	FALSE	2.58374	2.75408	2.50197	2.81787	2.87411	2.83309	6.69926	6.98376	6.5366	6.87695	7.19657	7.11944
Bicd2	-0.371429	FALSE	1.09379	0.588668	1.0401	0.933639	0.874026	0.930566	6.04605	6.10002	6.10954	5.52307	6.17449	6.32296
Bid	-0.0285714	FALSE	1.76335	1.71422	1.79617	1.53487	1.53161	1.54251	8.02732	8.00203	8.08706	8.01662	8.14341	7.93875
Bin2	-0.485714	FALSE	2.16375	1.52697	2.1783	2.16175	2.15499	2.17508	8.0496	8.1598	8.09075	8.08034	8.13229	8.08498
Birc5	0.485714	FALSE	1.04362	1.3983	1.00985	1.36218	1.41124	1.34923	7.04907	7.39752	7.34879	7.71045	7.50273	7.53749
Birc6	0.942857	FALSE	1.28699	0.7142	1.16532	1.33323	1.3215	1.34494	6.95371	6.88394	7.03764	7.11444	7.10865	7.12499
Blm	0.0857143	FALSE	1.09316	0.760724	0.924324	1.07692	1.09174	1.11163	5.47144	5.79728	5.69655	6.34725	6.40982	6.33327
Blmh	0.714286	FALSE	1.60542	1.71278	1.56466	1.41768	1.4392	1.4494	8.36224	8.39505	8.37793	8.32205	8.24153	8.16127
Bloc1s1	-0.428571	FALSE	1.40036	1.63509	1.43022	1.62058	1.63594	1.68556	7.13527	7.12102	7.0917	7.25734	7.07795	7.10329
Bloc1s2	-0.485714	FALSE	2.3168	2.50287	2.2626	2.15395	2.17234	2.12359	6.65506	6.54706	6.8512	6.68852	6.83164	6.70737
Bloc1s3	-0.371429	FALSE	1.25329	1.22765	1.3046	1.30848	1.23921	1.27012	6.5926	6.29548	6.33908	NA	6.99778	6.73689
Bloc1s4	0.428571	FALSE	1.47741	1.81071	1.58205	1.71645	1.71219	1.62508	5.31366	6.28975	6.26505	6.42025	6.5742	6.81756
Bloc1s5	-0.257143	FALSE	1.40676	1.43335	1.39343	1.36743	1.33591	1.35583	6.80728	6.95272	6.72002	7.02617	6.814	6.96624
Bloc1s6	-0.434828	FALSE	1.09889	1.08546	1.00985	0.874023	0.899026	0.882605	NA	6.92176	NA	6.78413	7.23492	7.18038
Blvra	-0.428571	TRUE	0.915752	1.16807	0.904988	0.869245	0.805153	0.886759	7.14365	7.06178	7.09085	7.10322	7.21807	6.98874
Blvrb	0.428571	FALSE	1.78573	1.94171	1.87482	2.08222	2.07692	2.08935	8.33747	8.20375	8.41504	8.45255	8.37614	8.3955
Bmi1	0.714286	FALSE	1.29489	1.12702	1.19369	1.52133	1.52	1.43511	7.09844	6.98386	7.30585	7.51112	7.12396	7.42992
Bmp2k	-0.0857143	FALSE	1.57636	0.931246	1.45245	1.41977	1.42034	1.41482	7.05225	7.12059	7.2326	7.29953	7.25327	7.13088
Bms1	0.142857	FALSE	1.45555	1.39171	1.42688	1.21314	1.20029	1.28797	7.61416	7.54676	7.69799	7.67459	7.59807	7.65068
Bnip1	-0.314286	FALSE	1.43541	1.73072	1.46571	1.36777	1.38126	1.41601	7.42287	7.14405	7.19166	7.22321	7.248	7.1264
Bnip2	0.771429	FALSE	1.47832	1.38733	1.38031	1.18789	1.22225	1.18901	7.17319	7.18262	7.10446	7.05786	6.97569	6.88154
Bnip3l	0.6	FALSE	1.88949	1.88918	1.76077	1.72168	1.72078	1.67579	7.10741	7.28346	7.17953	6.49622	6.82059	6.91163
Bod1l	0.6	FALSE	1.17678	1.0731	1.10409	1.23942	1.24461	1.27138	6.3174	6.436	6.35755	6.58599	6.50654	6.53925
Bola1	-0.428571	FALSE	1.8739	2.31176	1.96078	2.00363	2.0173	2.00098	8.12698	8.04474	8.20574	8.12339	8.20274	8.14145
Bola2	-0.314286	FALSE	2.32685	2.99123	2.45306	2.64987	2.67664	2.61335	8.41896	8.3229	8.33652	8.52265	8.3918	8.38766
Bola3	0.771429	TRUE	2.12545	2.14771	2.09807	2.31795	2.33827	2.26409	7.73614	7.45355	7.66231	8.23623	7.83123	7.81334
Bop1	-0.6	FALSE	1.55421	1.41189	1.60623	1.47029	1.45016	1.45534	8.01866	8.07299	7.96996	8.09667	8.03887	8.04811
Bora	0.845154	FALSE	0.854459	0.662868	0.815351	1.00994	1.01668	1.00687	NA	NA	NA	6.10968	6.19403	NA
Bphl	0.2	FALSE	0.821791	0.806567	0.789721	0.84365	0.876699	0.829293	6.53487	6.5296	6.98846	7.01098	6.77257	6.91581
Bpnt1	-0.828571	FALSE	0.822073	0.722013	0.777806	0.677758	0.651869	0.679759	7.2265	7.13226	7.25071	7.27416	7.3748	7.27075
Bptf	-0.2	TRUE	1.08867	0.818237	1.00073	0.919851	0.922793	0.962691	4.92363	5.21187	5.50696	5.60095	5.68651	5.77035
Brap	-0.542857	FALSE	1.53077	1.30792	1.5636	1.42275	1.38311	1.41061	5.63602	5.79362	5.64161	6.37291	5.8369	5.73208
Brat1	0.428571	FALSE	1.19586	0.822861	1.23722	1.14492	1.07241	1.13486	7.00564	6.9099	7.04455	6.72525	6.86152	6.81132
Brca1	-0.173931	FALSE	0.720834	0.254803	0.617938	0.547658	0.544098	0.610136	NA	NA	5.18401	5.75181	5.37179	4.92421
Brcc3	-0.657143	FALSE	1.07511	0.913082	0.899351	0.908387	0.932257	0.852672	7.24879	7.28623	7.33485	7.32656	7.36912	7.41251
Brd1	0.371429	FALSE	1.47634	1.08059	1.45412	1.22924	1.25188	1.26039	6.18478	6.17096	6.02254	5.9531	5.98894	6.14093
Brd2	0.6	FALSE	1.96785	1.7634	1.97764	1.90606	1.88835	1.90042	6.93991	6.87934	6.95401	6.86459	6.9262	6.91258
Brd3	0.371429	FALSE	1.50338	1.70401	1.49852	1.37252	1.35047	1.35561	7.09987	7.13357	7.06081	7.08314	7.12456	7.00495
Brd4	0.257143	FALSE	1.77862	1.49944	1.76912	1.65778	1.61958	1.65677	6.93991	6.91823	6.86951	6.63148	6.71706	6.78037
Brd7	0.885714	FALSE	1.52228	1.49064	1.47621	1.62617	1.59868	1.59303	5.76981	6.12108	5.56302	6.60463	6.37879	6.53554
Brd8	-0.0857143	FALSE	1.38351	1.11327	1.33389	1.17261	1.17436	1.23178	6.04044	6.24078	6.27825	6.1487	5.8883	6.22436
Brd9	0.0579771	FALSE	0.903747	0.939053	0.87754	0.58716	0.64374	0.631387	5.84128	NA	5.87933	NA	5.90432	5.7578
Bre	-0.942857	FALSE	1.64779	1.68822	1.64594	1.6002	1.57497	1.59713	7.32885	7.28985	7.39151	7.44649	7.46076	7.48158
Brf1	0.0285714	FALSE	1.61666	1.43022	1.60344	1.6734	1.6266	1.66356	5.82723	6.07143	5.88918	5.9704	6.29301	6.0051
Bri3	0.507093	FALSE	2.23293	2.53512	2.37507	2.49316	2.47876	2.30703	NA	6.77018	6.71595	NA	NA	NA
Bri3bp	0.2	FALSE	1.744	1.70795	1.75913	1.6389	1.62942	1.63352	8.24184	8.12435	7.94295	8.16358	7.93687	8.22589
Brix1	-0.0285714	FALSE	1.54354	1.5727	1.40905	1.41204	1.41463	1.29051	8.20651	8.20962	8.11501	8.20884	8.19394	8.22516
Brk1	-0.257143	FALSE	2.12934	2.34125	2.12197	2.09968	2.12049	2.14679	7.81852	7.63738	7.6964	7.64799	7.83203	7.81411
Brms1	-0.540899	FALSE	1.73308	1.81745	1.80119	1.57101	1.61422	1.59779	NA	NA	NA	5.59748	6.45082	NA
Brox	-0.428571	FALSE	1.35415	1.16575	1.23795	1.05733	1.0499	1.0655	7.17182	7.38493	7.16297	7.3076	7.18282	7.23651
Bsdc1	-0.257143	FALSE	1.57459	1.37128	1.58252	1.47741	1.43954	1.51911	7.03111	6.82375	6.57328	6.92227	6.99966	6.74325
Bsg	-0.142857	FALSE	2.43732	2.58135	2.50632	2.5817	2.59112	2.60163	8.46743	8.42835	8.57051	8.37814	8.45901	8.49738
Bst2	0.942857	FALSE	2.8128	3.00552	2.90211	2.60943	2.62437	2.58937	7.14576	7.19997	7.16852	6.66977	6.6393	6.5302
Btaf1	0.314286	FALSE	1.45103	0.923039	1.29388	1.1294	1.12071	1.101	7.45756	7.45705	7.47808	7.55598	7.46956	7.47609
Btd	0.898645	FALSE	1.144	0.987204	1.18337	1.03172	1.0647	1.08079	5.83934	NA	6.10499	4.69412	NA	5.4841
Btf3	-0.0303588	FALSE	2.76216	2.94652	2.6989	2.90806	2.91797	2.89731	NA	NA	6.4884	6.33524	6.59366	NA
Btf3	0.142857	FALSE	2.76216	2.94652	2.6989	2.90806	2.91797	2.89731	8.30862	8.10347	8.06885	7.68545	8.31151	8.24311
Btf3l4	-0.0857143	FALSE	0.910553	0.874262	0.859802	1.12108	1.12889	1.07705	7.70531	7.66318	7.05425	7.52319	7.44233	7.56743
Btk	0.6	FALSE	2.23735	2.10609	2.169	1.72025	1.75709	1.79335	8.47763	8.43928	8.43551	8.39616	8.43592	8.37649
Btrc	0.0285714	FALSE	1.10767	0.960891	1.10033	0.943862	0.949663	0.962912	5.69647	5.88305	5.76108	5.66613	5.7664	5.78503
Bub1	0.885714	FALSE	1.10559	1.01501	0.919205	1.25386	1.25039	1.20868	6.11122	6.13239	5.91891	6.5313	6.40514	6.48091
Bub1b	0.771429	FALSE	1.35993	1.03399	1.31807	1.48983	1.48271	1.54123	6.32136	6.50416	5.75813	6.76292	6.63484	6.64516
Bub3	0.142857	FALSE	1.86484	2.05456	1.84377	1.78415	1.77007	1.79362	8.47871	8.44335	8.37751	8.46667	8.44048	8.46017
Bud13	-0.2	FALSE	1.15821	1.0446	1.18933	1.0668	1.02915	1.0796	6.16597	6.3141	6.22038	6.22502	6.18281	6.20306
Bud31	-0.771429	FALSE	1.81345	1.89537	1.79054	1.66488	1.74253	1.66352	8.13211	8.16552	8.15215	8.23902	8.18979	8.23275
Bysl	-0.257143	FALSE	1.52364	1.38436	1.55215	1.33786	1.34354	1.34579	7.93884	8.00154	8.03277	8.03479	7.96636	8.0078
Bzw1	0.771429	FALSE	1.61222	1.46152	1.4788	1.78998	1.81249	1.77868	8.15336	8.18246	8.27392	8.36568	8.40302	8.38039
Bzw2	0.828571	TRUE	1.17714	1.22523	1.17548	1.52035	1.49775	1.53574	7.81855	7.8513	7.81045	7.93799	7.89484	7.89166
C1d	0.0285714	FALSE	1.26147	1.58189	1.1426	0.920687	1.00766	0.917147	6.74858	7.17509	7.3401	6.70095	7.00153	7.24474
C1qbp	-0.2	FALSE	2.17839	2.24472	2.22218	2.46066	2.45967	2.42124	8.89333	8.84258	8.73817	8.62958	9.04965	8.88113
C2cd2	-0.314286	FALSE	0.347863	0.160362	0.416787	0.404677	0.341195	0.384597	5.65643	5.35971	NA	5.64153	5.65433	5.59839
C2cd5	0.771429	FALSE	1.31466	1.05082	1.19731	1.18676	1.17089	1.21541	6.67188	6.4657	6.47333	6.55862	6.46313	6.53235
C330007P06Rik	0.371429	FALSE	1.06774	0.906739	0.952526	0.982395	0.918733	0.921213	6.85699	6.25083	6.76328	6.07401	6.72822	6.30457
C330027C09Rik	0.428571	FALSE	1.05984	0.920002	0.8497	1.11635	1.12099	1.00689	6.84416	6.90279	6.89723	7.22011	7.13082	7.21711
C4a	0.394665	FALSE	-0.952133	-1.02589	-0.781378	-1.28318	-1.14221	-1.20796	6.16642	5.76144	NA	NA	5.56406	NA
C4b	0.27323	FALSE	-1.05163	-1.07963	-0.971049	-1.50761	-1.62192	NA	6.16642	5.76144	NA	NA	5.56406	NA
Caap1	0.40584	FALSE	0.892368	1.15904	0.845206	0.953223	0.951177	0.830681	7.51727	7.69762	NA	NA	5.95655	5.79189
Cab39	-0.142857	FALSE	1.68616	1.55476	1.60513	1.50197	1.48965	1.41987	7.92309	7.95627	7.95137	7.97651	7.88141	7.95226
Cab39l	-0.657143	TRUE	1.20154	1.29157	1.09176	1.13506	1.1244	1.08136	6.25729	6.17163	6.3453	6.65994	6.26973	6.47091
Cabin1	0.371429	FALSE	1.53855	0.935181	1.5634	1.23495	1.19653	1.26525	4.75792	4.23753	4.35141	4.91959	4.18036	4.85395
Cactin	-0.257143	FALSE	1.38684	1.20096	1.4431	1.36227	1.3324	1.37035	6.21817	6.56847	6.57949	6.83586	6.74159	6.70081
Cacul1	0.542857	FALSE	1.70294	1.37966	1.61615	1.28415	1.27357	1.23553	6.81183	6.90661	6.8317	6.05603	6.27315	6.57506
Cacybp	0.314286	FALSE	1.92383	1.98071	1.78973	1.80614	1.80219	1.70403	8.91349	8.94896	8.96725	8.88751	8.82592	8.87985
Cad	0.542857	FALSE	1.73417	1.32519	1.82457	1.68527	1.67574	1.72375	8.32589	8.30405	8.37654	8.35691	8.32732	8.30562
Calhm2	0.142857	FALSE	1.60356	1.45419	1.64	1.08098	1.00878	1.0169	6.07947	6.32941	6.5744	5.97701	6.35068	6.32772
Calm1	-0.314286	FALSE	2.11705	2.22638	2.04632	1.87361	1.87516	1.82661	9.35394	9.17138	9.24706	9.30127	9.23337	9.25546
Calr	0.714286	FALSE	2.96043	2.93286	2.97781	2.77112	2.79593	2.78934	9.26299	9.30565	9.23185	9.11029	9.17314	9.2128
Calu	-0.885714	FALSE	1.59777	1.4807	1.54812	1.43149	1.47605	1.46689	6.53005	7.22059	7.31029	7.46166	7.45106	7.47452
Calu	-0.657143	FALSE	1.59777	1.4807	1.54812	1.43149	1.47605	1.46689	NA	6.53571	6.50394	6.98834	6.9654	6.4827
Camk2b	0.333947	FALSE	NA	-1.56958	-1.49576	NA	NA	-1.94353	6.87102	6.99371	7.09765	7.03177	7.05432	6.96685
Camk2g	0.2	FALSE	0.942323	0.831604	0.943746	0.992559	0.98828	0.991632	6.87102	6.99371	7.09765	7.03177	7.05432	6.96685
Cand1	0.657143	FALSE	1.4263	1.35505	1.36904	1.25638	1.23556	1.26323	8.38673	8.3797	8.39072	8.37974	8.35999	8.3557
Cand2	0.6	FALSE	0.354344	-0.202192	0.372601	0.54954	0.499298	0.566922	6.16487	6.24884	6.7026	6.44199	6.42473	6.61365
Canx	0.885714	FALSE	2.1647	2.02492	2.06644	2.20949	2.21844	2.17593	8.73575	8.73161	8.7045	8.79762	8.8083	8.73201
Cap1	0.771429	FALSE	2.24626	1.7028	2.25238	1.77681	1.77934	1.83029	8.77237	8.64733	8.69487	8.56451	8.58548	8.64823
Cap2	0.0285714	FALSE	1.30271	0.944025	1.22692	1.23424	1.20879	1.2322	7.26204	7.21763	7.23247	7.07828	7.41282	7.62222
Capg	0.771429	FALSE	1.80857	1.99644	1.90191	1.51679	1.49877	1.52229	8.24434	8.22328	8.2905	8.20123	8.13558	8.20108
Capn1	0.314286	FALSE	1.63188	1.59174	1.74105	1.43013	1.3851	1.47762	7.7333	7.67843	7.69473	7.64724	7.69998	7.66225
Capn2	0.771429	TRUE	1.24108	0.771049	1.21635	1.33177	1.29195	1.32933	6.89869	6.86649	6.89637	7.10836	7.20453	7.10997
Capn7	-0.637536	FALSE	1.43826	1.15801	1.30905	1.04495	0.978844	0.997358	NA	NA	5.45773	NA	5.6499	5.79171
Capns1	-0.428571	FALSE	2.0957	2.06945	2.14239	1.97844	1.98598	2.01222	7.78111	7.90002	7.98148	7.99513	7.92698	7.90542
Caprin1	0.2	FALSE	1.7447	1.36563	1.62243	1.61043	1.60765	1.5991	8.4959	8.45096	8.4742	8.42995	8.47109	8.53761
Capza1	-0.485714	FALSE	2.0539	1.63419	1.87681	1.75773	1.7579	1.73783	8.48365	8.58061	8.5072	8.49382	8.50863	8.48516
Capza2	0.0857143	FALSE	1.81056	1.82899	1.64902	1.54915	1.58766	1.46528	8.2725	8.18356	8.12313	8.1827	8.14386	8.26632
Capzb	-0.314286	TRUE	2.1509	2.19756	2.14976	2.14543	2.15124	2.16711	8.85111	8.82087	8.89794	8.85247	8.85827	8.87088
Carhsp1	-0.314286	FALSE	1.25843	1.25726	1.32887	1.17379	1.15855	1.21449	7.49678	7.35164	7.25081	7.41022	7.38708	7.3374
Carkd	0.257143	FALSE	1.39788	1.34733	1.39437	1.46929	1.4704	1.48055	7.5039	7.37304	7.62019	7.51219	7.47796	7.54333
Carm1	-0.542857	FALSE	1.76963	0.881015	1.79841	1.95022	1.91003	1.92196	8.14188	8.18922	8.11873	8.13745	8.15873	8.14164
Cars	-0.333947	FALSE	1.33382	1.2804	1.35646	1.36543	1.35969	1.3926	6.49845	NA	6.57015	NA	6.44451	NA
Cars	-0.657143	FALSE	1.33382	1.2804	1.35646	1.36543	1.35969	1.3926	7.22735	7.2533	7.3041	7.06247	7.10656	7.11785
Cars2	0.885714	FALSE	0.772392	0.925987	0.89818	1.1875	1.15308	1.20629	6.45722	6.61637	6.78563	7.10813	6.91181	7.08419
Casc1	0.314286	FALSE	-0.848543	-1.05263	-0.580877	-1.35568	-1.2939	-0.882517	7.34504	7.01739	7.27968	7.0553	7.34381	7.28854
Casc3	0.0285714	FALSE	1.5482	1.16768	1.5246	1.09203	1.08129	1.15269	6.45489	6.52412	6.72814	6.59488	6.47318	6.38506
Casc4	0.698253	FALSE	0.841515	0.587347	0.718913	1.10908	1.11775	0.987181	NA	NA	NA	6.05926	6.00558	6.24909
Casc5	0.371429	FALSE	0.813178	0.0837527	0.563846	0.885312	0.923037	0.821606	6.43019	6.11015	5.9465	6.25556	6.17458	6.25997
Cask	-0.20292	FALSE	0.354541	0.0845344	0.299768	0.569916	0.546222	0.529179	NA	7.13515	5.69263	7.11234	NA	6.97774
Casp2	0.257143	FALSE	1.1097	0.738021	1.04268	1.0433	1.00993	1.05127	6.03442	5.80011	6.39678	5.84143	6.15277	6.30378
Casp3	-0.714286	FALSE	1.19362	1.14405	1.12672	1.09088	1.07947	1.07975	7.94126	7.90658	7.87724	7.95294	7.95944	7.97629
Casp6	0.885714	FALSE	1.47696	1.47408	1.43517	1.08481	1.07466	1.06969	7.0649	7.13877	7.0526	7.04273	6.69854	6.90707
Casp7	0.142857	FALSE	1.92091	1.60766	1.91584	1.73567	1.71277	1.76425	8.04814	8.07988	8.00772	7.96923	7.94375	7.98664
Casp8	-0.428571	FALSE	1.31793	0.979731	1.22767	1.02453	1.03357	1.07638	7.20752	7.20808	7.16301	7.20374	7.21819	7.20169
Cast	-0.314286	FALSE	0.979789	0.775125	0.913914	0.792491	0.764581	0.746406	5.05295	5.23774	5.61594	5.41066	6.06735	5.3234
Cat	0.714286	FALSE	2.04425	1.62457	1.98559	1.48776	1.47184	1.4935	8.39282	8.37043	8.36813	8.18193	8.18364	8.16043
Cbfa2t3	0.0285714	FALSE	2.07135	1.80869	2.08845	1.87975	1.84137	1.88084	7.47523	7.59935	7.44969	7.43675	7.36222	7.42781
Cbfb	-0.771429	FALSE	1.61489	1.53373	1.50181	1.30724	1.26985	1.12354	6.93808	6.63861	7.18672	7.52447	7.67098	7.23318
Cbfb	-0.428571	FALSE	1.61489	1.53373	1.50181	1.30724	1.26985	1.12354	7.01655	7.09143	7.02963	5.57939	7.07479	7.16782
Cbl	-0.371429	FALSE	0.785322	-0.0936832	0.625563	0.2914	0.229865	0.361006	6.43347	6.65486	6.67348	6.95576	6.7919	6.70346
Cbll1	-0.270449	FALSE	1.05909	0.718004	0.907342	0.724064	0.782018	0.72465	NA	NA	NA	6.44426	6.41402	NA
Cbr1	0.371429	TRUE	1.75781	1.81081	1.80614	1.76597	1.74571	1.75296	8.30599	8.29924	8.30833	8.37849	8.23224	8.30466
Cbr4	0.6	FALSE	0.616328	0.863207	0.616597	0.901222	0.871072	0.827574	6.74249	6.71942	6.72476	7.01795	7.01613	6.9538
Cbwd1	-0.885714	FALSE	0.693808	0.539124	0.571313	0.567539	0.617179	0.551756	6.62909	7.17666	6.91388	7.09715	6.94084	6.98264
Cbx1	-0.714286	FALSE	1.74013	1.62121	1.69852	1.86595	1.88708	1.84449	8.13497	8.07354	8.10027	7.85336	7.85964	7.86447
Cbx2	0.771429	FALSE	0.632376	0.14937	0.573654	0.822588	0.734779	0.846045	NA	5.16527	5.13322	5.5608	5.46382	5.78326
Cbx3	0.257143	FALSE	2.0499	1.91159	1.90922	1.98914	1.98958	1.90861	9.00835	8.95354	9.01945	8.98172	9.03413	8.99884
Cbx4	-0.135225	FALSE	0.915058	0.626647	0.999271	0.911016	0.882238	0.888834	NA	NA	NA	5.96651	5.78922	NA
Cbx5	0.6	FALSE	0.700341	0.373039	0.594185	1.01233	0.985862	0.996783	8.24201	8.00856	8.16882	8.2349	8.36875	8.32372
Cbx8	0.771429	FALSE	1.22311	1.04133	1.16659	0.648471	0.767592	0.792312	6.58232	6.75102	6.82062	6.37012	6.22644	6.3964
Cc2d1b	0.314286	FALSE	1.59066	1.52691	1.6119	1.4943	1.45874	1.48545	7.15416	7.16667	7.2167	6.95958	7.20274	7.13112
Ccar1	0.0857143	FALSE	1.53512	1.76957	1.42227	1.51647	1.53849	1.49153	7.80912	7.91154	7.81421	7.76259	7.78484	7.81465
Ccar2	0.885714	FALSE	1.1889	0.788969	1.24489	1.37791	1.37693	1.4566	7.51059	7.48369	7.57036	7.69713	7.53395	7.60661
Ccbl1	-0.27323	FALSE	0.593278	0.551269	0.670129	0.839472	0.890163	0.870553	6.01412	NA	5.99697	NA	NA	5.87212
Ccbl2	-0.6	FALSE	0.68654	0.555723	0.62755	0.357838	0.257316	0.347831	7.13666	7.19258	7.33082	7.30986	7.36449	7.28174
Ccdc101	0.428571	FALSE	1.54483	1.58659	1.5836	1.58512	1.58145	1.58584	6.10483	6.52211	6.50016	6.47138	6.51187	6.3655
Ccdc115	0.6	FALSE	1.78092	2.03167	1.80851	1.54638	1.56153	1.55741	7.44248	7.76294	7.74136	7.71391	7.48631	7.41696
Ccdc117	0.5161	FALSE	1.17441	0.923371	1.10557	1.12505	1.09769	1.13625	6.54588	NA	NA	6.44053	6.02741	NA
Ccdc12	-0.828571	FALSE	2.02083	2.26549	2.09252	1.95954	1.95649	1.95442	7.47469	7.48771	7.5693	7.59518	7.72807	7.80496
Ccdc124	0.828571	TRUE	2.00877	2.35473	2.07808	1.95342	1.96241	1.93152	7.49992	7.65979	7.65734	7.61879	7.45778	7.43659
Ccdc126	0.463817	FALSE	1.01874	1.04835	0.871721	0.811094	0.793385	0.735524	NA	6.62243	6.44529	6.42867	NA	6.3146
Ccdc127	0.0857143	FALSE	0.779876	0.534845	0.662434	0.620055	0.643495	0.589741	6.7663	6.74127	6.61893	6.97213	6.55761	6.618
Ccdc132	0.0285714	FALSE	0.885284	0.853225	0.771999	0.611511	0.602731	0.63812	6.38703	6.67266	6.49574	6.45638	6.49108	6.52218
Ccdc134	-0.485714	FALSE	0.897783	0.774881	0.922732	0.937466	0.897284	0.899524	7.26787	7.4076	7.12954	7.22066	7.20349	7.31546
Ccdc137	-0.142857	FALSE	1.12805	0.85367	1.10151	1.06526	1.04756	1.09578	7.21207	7.10937	7.06332	7.40871	7.33954	7.20875
Ccdc138	0.135225	FALSE	0.191299	0.105309	-0.073057	-0.0766917	-0.0871059	-0.0345605	NA	5.45768	5.59816	NA	NA	NA
Ccdc167	-0.485714	FALSE	-0.302531	-0.826536	-0.481653	-0.256453	-0.306038	-0.212227	6.90441	7.23839	6.88236	7.11667	7.33655	6.82585
Ccdc174	0.314286	FALSE	1.20166	1.1064	1.10536	1.12558	1.0835	1.15075	6.29547	5.57393	NA	6.21152	6.42996	6.68577
Ccdc186	-0.0285714	FALSE	1.74284	1.10014	1.5703	1.39243	1.34603	1.4059	6.62195	6.72218	6.61664	6.23012	6.47033	6.45013
Ccdc22	0.542857	FALSE	1.39736	1.34953	1.53654	1.21	1.15969	1.22865	7.29049	7.19022	7.20329	7.24866	6.97766	7.07859
Ccdc23	-0.257143	TRUE	1.57828	1.90803	1.60305	1.75717	1.76247	1.74149	6.60103	NA	6.19308	6.51797	7.04165	7.08047
Ccdc25	0.0857143	FALSE	1.08549	1.35078	1.04341	1.13816	1.18598	1.14405	7.2415	7.30207	7.30653	7.90516	7.71892	7.87481
Ccdc43	-0.142857	FALSE	1.15205	1.01548	1.02808	1.08302	1.05507	1.04874	7.27977	7.29153	7.12516	7.05316	7.20838	6.87111
Ccdc47	-0.771429	FALSE	1.46231	1.28172	1.36859	1.56888	1.59519	1.54447	7.77131	7.88222	7.90462	7.79688	7.72051	7.80043
Ccdc50	-0.144943	FALSE	0.899858	0.658444	0.746696	1.00488	0.990739	0.935675	5.74177	6.22731	NA	NA	6.46947	5.53936
Ccdc51	0.485714	FALSE	0.612288	0.617419	0.597584	0.765372	0.768995	0.797583	7.15784	7.15604	7.06766	7.19318	7.13457	7.1851
Ccdc53	0.257143	TRUE	1.2034	1.54907	1.18029	1.36265	1.39414	1.3601	7.33432	7.35849	7.18898	7.41278	7.1079	7.3308
Ccdc55	0.657143	FALSE	1.33928	1.53746	1.29091	1.00401	1.01135	1.0151	6.76458	6.88896	7.02317	6.74093	6.63388	6.81313
Ccdc58	-0.0285714	FALSE	1.16898	1.23962	1.121	1.50344	1.57444	1.53303	8.20852	8.21389	8.07332	8.18724	8.18159	8.14502
Ccdc6	0.314286	FALSE	1.54441	1.2424	1.49073	1.32643	1.28758	1.31788	7.14977	7.38832	7.44142	7.42164	7.06284	6.99898
Ccdc71l	-0.392792	FALSE	1.16329	1.20609	1.18663	1.21024	1.16128	1.04973	NA	NA	NA	NA	6.18075	NA
Ccdc82	0.492805	FALSE	1.12994	0.851047	0.998001	0.970816	0.977232	0.970907	5.84151	NA	6.0032	5.90139	5.56383	NA
Ccdc86	0.142857	TRUE	1.3145	1.27156	1.39973	1.15434	1.12231	1.12652	7.26498	7.57435	7.50582	7.33288	7.37373	7.3925
Ccdc88a	0.257143	FALSE	0.368657	0.224828	0.138639	0.324613	0.323747	0.252406	5.26803	NA	5.36257	5.60346	5.45049	5.53419
Ccdc88b	0.771429	FALSE	1.46679	1.38878	1.54738	1.08271	1.02411	1.08357	5.95026	6.07026	6.03829	5.60942	5.40051	5.52771
Ccdc9	0.828571	FALSE	1.83538	2.01441	1.87967	1.55015	1.56567	1.60769	7.45772	7.44219	7.47851	7.2717	7.2907	7.3002
Ccdc93	-1	FALSE	1.20107	0.72915	1.11513	0.75387	0.758416	0.804053	5.2904	6.14842	5.82189	5.98598	5.90559	5.87488
Ccdc93	0.428571	FALSE	1.20107	0.72915	1.11513	0.75387	0.758416	0.804053	6.08302	5.84295	5.94094	5.29506	6.29162	6.13675
Ccdc94	-0.371429	FALSE	1.16264	1.07018	1.16606	1.09866	1.0561	1.0336	7.0975	7.29693	6.95974	7.22167	7.01679	7.12483
Ccdc97	-0.142857	FALSE	1.79296	1.49492	1.83957	1.62226	1.57683	1.61507	6.23363	6.33599	6.65216	5.9754	6.8074	6.5849
Ccm2	0.771429	FALSE	1.68732	1.66935	1.69909	1.42923	1.43196	1.47798	6.88379	6.52412	6.75189	NA	6.5671	6.39035
Ccna2	0.657143	FALSE	1.33343	1.13847	1.28327	1.50154	1.4882	1.43389	6.87141	6.90239	6.85545	7.01632	6.99001	7.0307
Ccnb1	0.0285714	FALSE	1.73085	1.50757	1.62923	1.63082	1.64408	1.64187	7.68478	7.73632	7.73375	7.77264	7.87421	7.89544
Ccnb2	0.828571	FALSE	1.70392	1.77509	1.65272	1.80923	1.80709	1.78681	6.10441	6.28223	NA	6.48061	6.35605	6.50101
Ccnd2	-0.314286	FALSE	1.91211	1.57095	1.83556	1.69546	1.65178	1.7088	5.98362	6.03727	6.15873	6.48453	6.46653	6.0699
Ccnd3	0.371429	FALSE	2.15241	1.77213	2.2501	2.25213	2.21805	2.22539	6.03469	6.41948	5.83534	7.23391	7.0114	7.21906
Ccndbp1	0.289886	FALSE	1.48429	1.59994	1.40415	1.3178	1.34696	1.32235	6.40222	6.57269	NA	NA	6.58918	6.47914
Ccnh	0.142857	FALSE	1.35231	1.52003	1.26114	1.48874	1.52027	1.41222	7.35125	7.34574	7.47208	7.46593	7.59314	7.5433
Ccnk	-0.771429	FALSE	1.6254	1.44874	1.62536	1.60602	1.6059	1.62233	6.61824	7.06665	6.98976	7.1395	7.0927	7.04858
Ccnl1	0.0285714	FALSE	1.25592	1.18336	1.23865	1.32416	1.2642	1.24404	6.03662	NA	6.67117	6.08009	6.30093	6.34421
Ccnl2	0.942857	FALSE	1.51906	1.49777	1.48311	1.36923	1.36824	1.33689	6.32498	6.42465	6.25251	6.11982	5.88554	NA
Ccnt1	-0.428571	FALSE	1.18706	0.807854	1.10803	0.888207	0.894121	0.965072	7.20006	7.28536	7.25808	7.23992	7.2734	7.36578
Ccnt2	-0.371429	FALSE	1.143	0.543756	1.05576	0.877991	0.833622	0.893068	5.46035	5.84437	5.59686	5.69134	5.41711	NA
Ccny	0.828571	FALSE	1.25957	1.09019	1.19216	1.44401	1.4395	1.41903	6.25786	6.2752	6.30735	6.36791	6.36042	6.35446
Ccs	0.485714	FALSE	1.52093	1.66903	1.57652	1.61289	1.64694	1.6704	7.04404	6.97974	6.78188	7.24939	7.05418	7.29529
Cct2	-0.142857	FALSE	2.40129	2.43203	2.3695	2.39437	2.38779	2.38622	9.01114	9.00088	8.98856	9.03125	9.04331	9.05668
Cct3	-0.771429	FALSE	2.47546	2.52511	2.46429	2.26311	2.27021	2.28365	8.96631	8.96194	8.93299	9.06269	9.03568	9.0602
Cct4	0.657143	FALSE	2.1571	2.33059	2.08226	2.40978	2.41351	2.39031	8.86252	8.87657	8.89671	9.04143	8.94425	8.94432
Cct5	-0.885714	TRUE	2.5542	2.76391	2.55439	2.51343	2.51353	2.54613	8.90198	8.88452	8.9261	9.02251	8.99657	9.00333
Cct6a	0.130931	FALSE	2.15192	2.21707	2.07644	2.14977	2.14444	2.12507	NA	NA	NA	6.65375	NA	NA
Cct6a	-0.304256	FALSE	2.15192	2.21707	2.07644	2.14977	2.14444	2.12507	NA	NA	5.40383	6.12584	NA	NA
Cct7	0.942857	FALSE	1.61906	1.69545	1.68497	2.18138	2.19212	2.22006	8.66362	8.71569	8.71536	8.86587	8.84704	8.87653
Cct8	-0.542857	FALSE	2.28418	2.3085	2.17717	2.19239	2.19741	2.19831	8.81955	8.82739	8.86898	8.9764	8.93233	8.94711
Ccz1	-0.942857	FALSE	1.57976	1.57766	1.4801	1.50669	1.53088	1.49702	5.8764	6.03528	6.41568	6.23837	6.30903	6.41343
Cd151	0.714286	FALSE	1.78735	1.7103	1.83848	1.31679	1.28389	1.33964	6.61212	6.66339	6.87224	6.6166	6.02226	6.43617
Cd2ap	0.714286	FALSE	0.572429	0.452963	0.463528	0.828367	0.843476	0.790833	6.13572	6.14202	6.13828	6.92444	6.74906	6.73109
Cd2bp2	0.142857	FALSE	1.40831	1.3832	1.43409	1.13943	1.1761	1.24894	7.29052	7.05304	7.23279	7.20674	7.27176	7.24234
Cd3eap	-0.314286	TRUE	1.19137	1.44808	1.22177	1.2039	1.25819	1.25471	7.25997	7.17951	7.33804	7.42713	7.34777	7.09752
Cd44	0.657143	FALSE	0.79862	0.737198	0.735919	1.07725	1.11172	1.08288	7.26194	7.39422	7.34357	7.8454	7.81281	7.76678
Cd47	-0.0857143	FALSE	2.21051	2.31413	2.1322	2.24055	2.25637	2.20723	7.6601	7.74908	7.88222	7.78602	7.8311	7.6722
Cd48	0.257143	FALSE	1.48586	1.51362	1.38989	1.18498	1.26354	1.16383	7.18053	7.40244	6.96	7.1432	6.84149	7.28678
Cd81	0.2	FALSE	1.75571	1.82263	1.84776	1.86686	1.90346	1.87963	7.76914	7.4311	7.50701	7.61684	7.58951	7.80404
Cd82	0.314286	FALSE	1.72094	1.5684	1.77345	1.61943	1.63571	1.65168	6.6899	6.68028	7.34826	6.86434	6.77932	6.66516
Cd84	0.0910765	FALSE	0.895896	0.672357	0.775029	0.549802	0.583335	0.523556	NA	6.11996	5.95206	NA	NA	5.62158
Cd9	0.371429	FALSE	1.49532	1.44148	1.47365	1.39015	1.37671	1.3715	6.95491	7.12098	7.23737	6.68056	6.26129	7.00607
Cda	0.771429	FALSE	0.976374	0.96827	1.03774	1.06187	1.05728	1.05828	7.20651	7.22591	7.33585	7.49263	7.42295	7.33157
Cdan1	0.771429	FALSE	0.706019	0.591404	0.765507	0.88944	0.824208	0.902911	5.67319	4.78661	4.80888	5.82105	6.22011	6.06851
Cdc123	-0.6	FALSE	1.69584	1.6025	1.65976	1.60645	1.59653	1.63906	7.25637	7.26802	7.30716	7.38789	7.43568	7.38925
Cdc16	-0.542857	FALSE	1.50743	1.4647	1.4923	1.58044	1.57052	1.56498	7.41015	7.77138	7.38321	7.40346	7.34215	7.36202
Cdc20	0.0285714	FALSE	1.91577	1.90101	1.98057	1.91862	1.9067	1.90423	7.04634	6.85818	6.97364	7.1487	7.10089	7.18435
Cdc23	0.542857	TRUE	0.962146	0.43594	0.914129	1.05553	1.01598	1.06069	7.25855	7.36998	7.35234	7.44919	7.48015	7.42585
Cdc26	0.0857143	FALSE	1.82276	1.93778	1.8152	1.62903	1.70005	1.69282	7.61309	6.80991	7.66596	7.35131	7.59672	7.4264
Cdc27	0.657143	FALSE	1.06259	0.61415	0.875154	1.11118	1.15319	1.08045	6.90407	6.95736	6.89561	7.20436	7.09939	7.17877
Cdc34	-0.257143	FALSE	2.28502	2.51855	2.38714	2.14873	2.15184	2.04432	7.124	7.09734	7.04685	6.61762	7.39908	7.15599
Cdc37	0.2	FALSE	2.40911	2.56848	2.482	2.55443	2.55683	2.56981	8.96228	8.92891	8.99353	8.98758	8.98055	9.00099
Cdc40	0.0285714	FALSE	1.34355	1.07886	1.25115	1.19555	1.23453	1.20074	7.52028	7.49833	7.55111	7.62307	7.51058	7.58544
Cdc42	0.657143	FALSE	1.94621	1.94673	1.82032	1.73849	1.74849	1.68036	7.69945	7.80613	7.69247	7.7056	7.56137	7.47577
Cdc42	0.942857	FALSE	1.94621	1.94673	1.82032	1.73849	1.74849	1.68036	7.08751	6.989	6.95785	6.94073	6.94569	6.79708
Cdc42ep4	0.542857	FALSE	1.76498	1.67887	1.84177	1.5019	1.47651	1.52267	6.4793	6.90376	6.91644	NA	6.53224	6.80975
Cdc42se1	-0.304256	FALSE	2.20179	2.14433	2.23166	2.14215	2.12253	2.14762	NA	NA	NA	NA	6.68306	6.74537
Cdc45	-0.2	FALSE	1.14245	1.09843	1.06863	1.08072	1.05228	1.16273	6.90263	6.82152	6.7445	6.94587	7.02848	6.91852
Cdc5l	-0.0285714	FALSE	1.77639	1.56725	1.67343	1.40771	1.38917	1.43863	8.18033	8.1697	8.2548	8.21706	8.18768	8.16483
Cdc6	-0.333947	FALSE	1.05868	0.870015	1.01919	0.913129	0.892565	0.965897	NA	NA	NA	6.4187	6.25242	5.68985
Cdc73	-0.542857	FALSE	1.11697	0.775766	0.936105	0.759147	0.731285	0.68466	7.39354	7.46006	7.43939	7.48618	7.4226	7.48554
Cdca2	-0.6	FALSE	0.796341	0.662356	0.774035	0.975308	0.98068	0.973115	NA	6.24199	6.01821	5.56547	5.27393	5.48685
Cdca3	0.753702	FALSE	1.07873	1.3682	1.14448	1.7797	1.75817	1.72708	5.08225	NA	NA	6.58439	6.58841	6.15475
Cdca5	-0.771429	FALSE	1.3295	1.1949	1.31951	1.33089	1.28157	1.31357	6.39702	6.71387	6.38668	6.50987	6.68415	6.54902
Cdca7	0.314286	FALSE	1.53531	1.47604	1.51254	1.52873	1.51157	1.53862	6.52687	5.922	6.09782	6.0743	6.55587	6.36793
Cdca7l	-0.657143	FALSE	1.44595	1.0655	1.42786	1.47017	1.44541	1.48236	5.11105	5.61527	5.87983	5.57548	5.71226	5.48968
Cdca8	-0.257143	FALSE	1.69857	1.75889	1.67801	1.70093	1.66866	1.7172	7.42709	7.40538	7.38015	7.59984	7.62825	7.50769
Cdipt	-0.485714	FALSE	1.86687	1.82459	1.93355	1.66509	1.65583	1.6775	7.84477	7.80235	7.67227	7.72796	7.91373	7.71087
Cdk1	0.542857	FALSE	1.56354	1.79312	1.50854	1.76568	1.77181	1.76228	8.42966	8.52263	8.43178	8.60665	8.61709	8.61052
Cdk11b	0.2	FALSE	1.77239	1.91679	1.7513	1.56288	1.58515	1.6098	7.62376	7.67507	7.48915	7.6465	7.61314	7.59272
Cdk12	-0.142857	FALSE	0.910011	0.321279	0.803682	0.665918	0.619927	0.685862	6.22364	6.09598	5.92753	6.30901	6.3191	6.43155
Cdk13	0.231908	FALSE	0.998532	0.413567	0.961988	0.965562	0.948532	0.859118	NA	NA	5.05296	5.13716	4.59748	4.8513
Cdk17	-0.771429	FALSE	1.28754	1.16947	1.20232	1.09945	1.05496	1.03486	5.78604	NA	5.26418	6.16917	6.3578	6.63394
Cdk19	0.371429	FALSE	0.95168	0.749338	0.828847	0.811163	0.765914	0.789611	7.04144	7.02565	7.15304	7.17964	7.08088	7.00876
Cdk2	-0.657143	FALSE	1.4725	1.25747	1.43985	1.42108	1.39512	1.41473	7.71118	7.76877	7.73678	7.79127	7.83252	7.82962
Cdk2ap1	0.2	FALSE	1.76299	1.8566	1.88136	1.93665	1.94225	1.81151	7.40546	7.28546	7.25851	7.87927	7.72812	7.73561
Cdk2ap2	-0.828571	FALSE	2.06187	2.12825	2.18769	1.91792	1.90627	1.87744	7.40546	7.28546	7.25851	7.87927	7.72812	7.73561
Cdk4	0.428571	FALSE	2.47634	2.53542	2.52336	2.55812	2.55176	2.58013	7.67069	7.63072	7.58239	7.65983	7.86578	7.84667
Cdk5	-0.0857143	FALSE	1.35909	1.43523	1.40711	1.25056	1.2836	1.27603	7.48585	7.49589	7.63714	7.50289	7.55192	7.52494
Cdk5rap2	0.304256	FALSE	0.658003	0.264594	0.630391	0.601631	0.592861	0.643837	5.08917	NA	NA	5.36912	NA	NA
Cdk5rap3	1	FALSE	1.47088	1.70142	1.5119	1.37081	1.34847	1.37305	6.91544	6.92457	6.91989	6.85772	6.59432	6.88659
Cdk6	-0.485714	FALSE	1.61458	1.45489	1.49057	1.48684	1.45577	1.47787	7.70673	7.8231	7.73102	7.97673	7.95339	7.93528
Cdk7	-0.828571	FALSE	1.00807	0.948376	0.917566	0.747271	0.76918	0.734069	7.43715	7.46774	7.60289	7.55528	7.61834	7.64696
Cdk8	0.257143	FALSE	1.82568	1.58934	1.74031	1.58342	1.57676	1.54573	7.04144	7.02565	7.15304	7.17964	7.08088	7.00876
Cdk9	-0.0857143	FALSE	1.72038	1.78323	1.76268	1.64823	1.62854	1.66173	7.68396	7.66181	7.72434	7.65714	7.7429	7.64293
Cdkal1	-0.371429	FALSE	0.508806	0.124145	0.433489	0.307767	0.381957	0.363681	6.21229	6.28093	6.15984	6.45693	5.68847	5.63462
Cdkn1b	-0.828571	FALSE	1.38007	1.11851	1.23931	1.405	1.41184	1.3892	6.7322	6.7287	6.88998	6.57099	6.56504	6.62405
Cdkn2a	0.771429	FALSE	2.45098	2.80755	2.56616	2.37657	2.40491	2.33169	7.96067	7.8953	7.98322	7.74239	7.6492	7.61802
Cdkn2a	-0.714286	FALSE	2.45098	2.80755	2.56616	2.37657	2.40491	2.33169	7.15697	7.23576	7.20801	7.45532	7.35868	7.36061
Cdkn2aip	-0.428571	FALSE	0.976515	0.940591	0.942364	0.951965	0.907032	0.88028	6.62834	6.57958	6.58194	6.70986	7.00358	6.91581
Cdkn2aipnl	0.463817	FALSE	1.53929	1.5275	1.52807	1.76063	1.7716	1.72631	NA	6.47759	6.56401	6.65105	6.63652	NA
Cdkn2c	0.43948	FALSE	1.24913	1.14532	1.25597	1.77364	1.74063	1.7011	NA	NA	NA	NA	6.44756	6.38724
Cds2	0.657143	FALSE	1.38302	1.1439	1.37157	0.875648	0.890125	0.904517	6.95279	6.96798	7.07428	6.86228	6.95053	6.80095
Cdv3	0.657143	FALSE	1.80804	1.64601	1.74275	1.77652	1.76283	1.72539	8.31953	8.29683	8.27253	8.37011	8.33433	8.29977
Cdyl	0.714286	FALSE	0.778327	0.605081	0.733797	0.888417	0.782017	0.850547	6.39482	6.13585	6.11399	6.41295	6.65685	6.41783
Cebpb	0.724714	FALSE	1.76197	2.2707	1.95228	2.09384	2.09822	1.90939	NA	6.25007	NA	6.091	6.2584	6.1518
Cebpg	0.0910765	FALSE	1.35647	1.31937	1.2721	1.54757	1.54472	1.50401	6.84974	6.78739	NA	NA	7.39379	NA
Cebpz	0.0857143	FALSE	1.49556	1.29954	1.38207	1.10102	1.1327	1.09927	7.71914	7.70542	7.70653	7.76786	7.75339	7.68497
Cecr5	0.657143	FALSE	1.17596	1.22669	1.21752	0.962066	0.921585	0.950707	6.79167	6.71804	6.68742	6.7174	6.59344	6.23211
Celf1	-0.0285714	FALSE	1.2799	1.14328	1.19759	1.24368	1.24255	1.25673	7.91027	8.06436	7.88497	8.04509	8.21601	8.16997
Celf2	-0.714286	FALSE	0.961626	1.0453	0.829865	0.811692	0.809516	0.716236	7.44561	7.52858	7.561	7.94566	7.91569	7.74216
Cenpc1	-0.60876	FALSE	0.86425	0.548383	0.649416	0.565392	0.586744	0.561431	5.03083	5.35844	NA	NA	5.10062	5.56475
Cenpe	0.428571	FALSE	0.993873	0.815815	0.872285	1.13871	1.10602	1.1252	6.24105	5.66603	5.81888	6.0661	6.2022	6.07791
Cenpf	0.142857	FALSE	1.10439	0.841865	0.995807	1.2231	1.2242	1.19997	6.30448	6.05331	6.02844	5.76786	6.32838	6.03472
Cenpi	-0.130931	FALSE	1.1774	1.14375	1.0176	1.10152	1.11397	1.0816	NA	NA	NA	5.38008	NA	NA
Cenpo	0.0285714	FALSE	0.751046	0.512725	0.688476	0.52595	0.516138	0.58863	6.02224	NA	5.81582	6.35759	6.46475	5.98095
Cenpu	0.142857	FALSE	0.449401	0.0893387	0.474777	0.707113	0.720627	0.747915	5.99929	6.12819	6.31778	6.38191	6.31122	6.11055
Cenpv	0.371429	FALSE	1.43745	1.75163	1.59893	1.84885	1.83285	1.75087	8.04142	7.93525	8.03774	8.10288	8.2042	8.16173
Cep131	0.142857	FALSE	0.822263	0.785423	0.907445	0.902729	0.805061	0.813632	5.97345	6.17313	6.20996	5.46981	5.40501	6.26983
Cep170	-0.314286	FALSE	0.887231	0.309781	0.717263	0.641166	0.623926	0.597386	5.86179	5.89651	5.99937	5.92001	6.11178	6.03445
Cep55	-0.142857	FALSE	0.887263	0.781053	0.695866	0.87391	0.849923	0.797125	6.63411	6.67191	6.68853	6.84309	6.42708	6.55628
Cep57	1	FALSE	1.53396	1.5065	1.41787	1.76076	1.74739	1.72257	5.55466	5.0396	4.78162	6.24534	6.2007	5.66875
Cep83	0.0857143	FALSE	1.01719	0.876084	0.951345	1.19004	1.12337	1.05541	7.24308	7.30275	7.25902	7.30805	7.24157	7.33861
Cep85	0.0285714	FALSE	0.794077	0.498312	0.813159	0.82448	0.759857	0.87851	6.05502	6.31821	5.58283	6.14189	6.26539	6.42692
Cept1	0.714286	FALSE	0.969041	0.882362	0.806804	0.838734	0.878111	0.772652	7.18709	7.25465	7.04861	6.44897	7.06869	7.06574
Cers2	0.828571	FALSE	2.14358	1.65312	2.15591	2.43095	2.43847	2.44546	8.16875	8.15202	8.17241	8.3185	8.26052	8.28251
Cers5	0.428571	FALSE	1.47867	1.51596	1.43142	1.25548	1.2651	1.2055	6.8693	7.07281	7.18712	6.86827	6.98871	6.9015
Ces2g	-0.6	FALSE	1.95558	1.62046	1.91441	2.12613	2.13091	2.1593	8.64234	8.65711	8.72097	8.71824	8.65305	8.60656
Cetn2	0.942857	FALSE	1.53297	1.84057	1.50268	1.12633	1.05007	1.01708	7.55242	7.55965	7.49805	7.53537	7.3746	7.0955
Cetn3	-0.257143	FALSE	1.7741	1.96778	1.61666	1.69814	1.73574	1.66314	6.28527	6.46799	6.35762	6.79547	6.62702	6.74243
Cfap20	0.142857	FALSE	1.62897	1.68328	1.64007	1.78806	1.75689	1.74438	7.2952	7.48326	7.3456	7.4131	7.28504	7.52334
Cfdp1	0.942857	FALSE	1.73274	1.96186	1.73399	2.00711	2.01641	2.01041	7.7361	7.80329	7.82652	7.85514	8.06366	8.00076
Cfl1	0.257143	FALSE	2.80506	2.9253	2.83279	2.83027	2.84133	2.84264	9.48577	9.46981	9.31342	9.44949	9.55743	9.5309
Cfl2	-0.0285714	FALSE	0.243559	0.173157	0.0926003	0.529468	0.51109	0.392831	7.207	7.03201	NA	6.54904	6.40718	6.71087
Cggbp1	0.0857143	FALSE	1.6847	1.5955	1.56524	1.55111	1.53951	1.44383	7.41626	7.52741	7.63991	7.6417	7.37575	7.4457
Chaf1a	0.714286	FALSE	1.74511	1.72217	1.77013	1.72695	1.70562	1.77687	7.45548	7.46242	7.4718	7.41474	7.42598	7.49007
Chaf1b	-0.257143	FALSE	1.5542	1.51115	1.57997	1.64119	1.64949	1.64975	7.38972	7.52259	7.30186	7.27409	7.37184	7.41764
Champ1	-0.428571	FALSE	1.23773	1.05893	1.20653	1.12318	1.14758	1.17993	7.0245	7.03514	6.96228	7.18259	7.21999	7.20436
Chchd1	-0.485714	FALSE	1.68111	2.02187	1.60712	1.67242	1.71921	1.65372	6.99553	6.83824	7.08717	7.40853	7.23512	7.24342
Chchd2	0.257143	FALSE	2.61011	3.00036	2.70952	2.60983	2.60071	2.54082	7.95614	8.07001	8.01631	7.90565	7.96477	8.03583
Chchd3	0.771429	FALSE	1.69084	1.70945	1.68458	2.18797	2.22028	2.18329	8.0734	8.08854	8.04582	8.18261	8.16835	8.18981
Chchd4	-0.0857143	FALSE	1.51317	1.66594	1.50784	1.63284	1.62398	1.6518	7.90303	7.50776	7.39522	7.84673	7.8293	7.78138
Chchd5	0.257143	FALSE	1.16356	1.32998	1.21527	1.41639	1.37732	1.41284	6.73879	6.77465	6.94496	7.06251	6.87329	6.68694
Chchd6	0.6	FALSE	1.4228	1.86784	1.51958	1.46862	1.46887	1.50317	7.40593	7.42076	7.71407	7.24017	7.28102	7.37659
Chd1	0.0857143	FALSE	1.26535	0.818982	1.1479	1.08728	1.07778	1.03717	6.67556	6.65166	6.69756	6.79779	6.7939	6.7819
Chd1l	0.142857	FALSE	1.54139	1.26081	1.55674	1.55938	1.56278	1.60172	7.3229	7.48144	7.39944	7.54653	7.41745	7.42475
Chd2	0.257143	FALSE	1.30304	1.09271	1.24027	0.9201	0.902507	0.951278	4.7318	5.26527	5.41898	5.29708	NA	5.34034
Chd3	0.392792	FALSE	1.06043	0.7851	1.1002	1.18659	1.16312	1.23905	NA	NA	NA	5.08877	NA	NA
Chd4	-0.771429	TRUE	1.96715	1.61	1.95227	1.49444	1.49097	1.55549	7.82096	7.80288	7.82116	7.86616	7.90266	7.89394
Chd5	0.338062	FALSE	-0.0860274	-0.293471	-0.112761	-0.0204685	0.013641	0.0793194	NA	NA	4.67295	NA	NA	6.194
Chd8	0.771429	TRUE	1.41564	1.02024	1.35192	1.21312	1.2196	1.26218	6.25447	6.21362	6.39009	6.24276	6.21722	6.21726
Chek1	0.885714	FALSE	0.590409	0.50582	0.412408	0.856486	0.85451	0.759993	5.75736	5.42125	5.42524	6.58094	6.05513	6.1966
Chek2	0.314286	FALSE	1.44794	1.15186	1.36231	1.13189	1.12317	1.12668	7.53759	7.65668	7.28692	7.4774	7.44257	7.44936
Cherp	0.485714	FALSE	1.61975	0.939446	1.62239	1.56543	1.51555	1.61135	7.94684	7.91145	7.94406	7.85063	7.93335	7.88998
Chid1	0.0857143	FALSE	0.958349	1.07677	0.989233	1.01469	1.02001	1.02784	6.87054	6.86907	6.88968	7.01364	6.9369	7.02917
Chka	0.542857	FALSE	0.972127	1.00827	1.01553	0.792048	0.790109	0.72549	6.11373	6.30334	6.62356	NA	6.23651	6.1859
Chm	0.0285714	FALSE	0.759168	0.553214	0.547288	0.522236	0.506629	0.38687	6.25812	NA	5.374	6.12284	5.73205	5.89985
Chmp1a	-0.142857	FALSE	1.9018	1.8969	1.96242	1.67455	1.66923	1.69055	7.00794	7.43874	7.3625	7.22461	7.37993	7.26217
Chmp2a	0.828571	TRUE	1.94453	2.32919	1.97422	1.86065	1.90551	1.86838	7.52891	7.4945	7.44102	7.24167	7.37748	7.31448
Chmp2b	-0.142857	FALSE	1.72761	1.85933	1.65387	1.49937	1.52012	1.44688	6.74728	7.02872	5.99784	6.36992	6.98322	7.04746
Chmp3	-0.657143	FALSE	1.51454	1.55975	1.48435	1.31844	1.34917	1.31832	7.05802	6.8729	7.14165	7.25457	6.86519	7.79136
Chmp4b	-0.314286	FALSE	2.33186	2.42189	2.37133	2.15169	2.15758	2.13565	8.10221	8.03157	8.06562	8.02526	8.1577	8.10225
Chmp5	0.542857	FALSE	1.68936	1.94278	1.65156	1.53557	1.555	1.52516	7.67851	7.60735	7.62431	7.53742	7.67577	7.59347
Chmp6	0.657143	FALSE	1.39528	1.43994	1.45904	1.22764	1.22897	1.21998	7.3423	7.29539	7.30497	NA	7.03363	7.1151
Chmp7	0.714286	FALSE	1.30763	1.20215	1.34901	1.34618	1.30324	1.33377	6.97528	6.77772	7.00933	7.01275	6.97981	6.9275
Chordc1	0.657143	FALSE	1.58169	1.60354	1.41871	1.81481	1.83752	1.73779	8.28272	8.2159	8.27135	8.76065	8.80828	8.901
Chp1	0.942857	FALSE	1.79707	1.64626	1.72409	1.53041	1.535	1.54303	7.03362	6.94302	6.97836	6.86965	6.78641	6.92548
Chpf	0.695725	FALSE	1.58068	1.58442	1.73191	1.6527	1.62288	1.60041	NA	5.44643	6.98134	5.60357	NA	5.34737
Chrac1	-0.828571	TRUE	1.6318	1.72767	1.67975	1.66165	1.64487	1.62765	7.28406	7.11806	7.18423	7.22389	7.42621	7.42303
Chtf18	-0.6	FALSE	0.691451	0.452812	0.768479	0.906176	0.882527	0.910717	6.45854	6.58846	6.42777	6.12814	6.61962	6.38608
Chtf8	-0.169031	FALSE	1.91216	1.83973	1.94683	1.75735	1.76772	1.79135	NA	NA	5.30178	6.03084	NA	NA
Chtop	-0.314286	FALSE	2.04138	1.96825	2.00396	1.98296	1.97843	1.95777	8.13209	8.12827	8.06869	8.35386	8.27952	8.31775
Chuk	0.714286	FALSE	0.958956	0.81464	0.857882	1.18121	1.16207	1.1373	6.05892	6.44579	6.22376	6.90006	6.8079	6.86269
Ciao1	0.257143	FALSE	0.969603	1.05992	1.02232	0.826281	0.854214	0.874982	7.78737	7.6846	7.6639	7.57131	7.69741	7.56731
Ciapin1	0.428571	FALSE	1.42309	1.48436	1.50047	1.31286	1.31131	1.36675	8.24047	8.29121	8.18361	8.22272	8.10578	8.07285
Cinp	0.333947	FALSE	1.34411	1.40517	1.31846	1.37872	1.40579	1.41348	6.34447	NA	NA	6.39672	NA	6.42681
Cirbp	0.0285714	FALSE	1.21468	1.3043	1.22909	1.40778	1.46526	1.44936	6.50946	6.95488	6.97103	6.62548	6.76025	6.90318
Cirh1a	0.142857	FALSE	1.70706	1.32295	1.69244	1.58263	1.5814	1.62393	7.79579	7.79949	7.81409	7.83901	7.75391	7.81339
Cisd1	-0.0285714	FALSE	1.67283	2.19061	1.70724	1.74665	1.79408	1.74933	8.40424	8.36026	8.42553	8.51077	8.48306	8.47475
Cisd2	-0.0857143	FALSE	1.27023	1.32681	1.18824	1.34704	1.32673	1.24089	7.88553	7.74425	7.68431	7.7862	7.80732	7.88828
Cit	0.657143	FALSE	0.616122	-0.107212	0.579828	0.888051	0.86681	0.92217	5.83138	5.90528	5.59457	6.73015	6.33196	6.2089
Ciz1	0.2	FALSE	1.65402	1.28408	1.71514	1.64933	1.64527	1.67408	6.41108	6.29573	6.3114	6.15109	6.39887	6.38716
Ckap2	0.428571	FALSE	0.72746	0.67243	0.654944	0.82051	0.834649	0.806358	6.36107	6.57009	6.00818	6.73488	6.47527	6.49135
Ckap2l	-0.142857	FALSE	1.10667	0.942796	0.98027	1.04924	1.06467	1.06049	6.45082	6.19844	6.48412	6.48131	5.84606	6.56563
Ckap4	0.885714	FALSE	0.810784	0.771614	0.874165	1.02675	1.02849	1.01637	7.22382	7.25424	7.30407	7.37075	7.39002	7.38531
Ckap5	0.142857	FALSE	0.88748	0.526582	0.776734	0.763492	0.798838	0.787582	6.89682	6.69881	6.64957	7.44242	7.37031	7.36231
Cks1b	0.885714	FALSE	1.96247	2.22065	1.96996	2.355	2.3563	2.34879	7.16166	7.2968	7.14105	7.64527	7.80308	7.75001
Cks2	0.657143	FALSE	2.35488	2.37669	2.26967	2.43104	2.43439	2.38162	8.2781	8.02158	8.01555	8.27533	8.48037	8.24871
Clasp1	0.2	FALSE	0.883028	0.315262	0.789605	0.583243	0.570959	0.6213	6.05918	5.91067	6.20165	6.03121	6.47147	6.28662
Clasp2	-0.666737	FALSE	0.935373	0.666157	0.810063	0.818978	0.773817	0.800936	6.04609	6.18736	6.05346	NA	6.14336	NA
Clasp2	-0.0285714	FALSE	0.935373	0.666157	0.810063	0.818978	0.773817	0.800936	6.46147	6.52364	6.53559	6.72319	6.61529	6.62399
Clca1	0.392792	FALSE	NA	NA	-1.82077	NA	NA	NA	6.70339	6.3678	6.49397	6.18515	6.26202	6.159
Clca2	0.231908	FALSE	-1.51525	NA	-1.64553	-1.8463	NA	-1.61618	6.70339	6.3678	6.49397	6.18515	6.26202	6.159
Clcc1	0.371429	FALSE	0.883568	0.67995	0.890565	0.981082	0.981202	0.9281	6.54174	6.58332	6.5917	6.45714	6.66668	6.62177
Clcn5	1	FALSE	0.466703	-0.588645	0.293607	0.594032	0.562202	0.586406	6.12339	5.55771	6.09613	6.37522	6.2599	6.29423
Clcn7	0.130931	FALSE	1.22288	0.958493	1.25469	1.22283	1.19538	1.24833	6.08898	NA	NA	NA	NA	NA
Clic1	0.0857143	FALSE	2.61351	2.88956	2.6623	2.49432	2.49479	2.50298	8.83827	8.77441	8.81093	8.79421	8.79836	8.80237
Clic4	0.714286	FALSE	1.45349	1.00939	1.42705	1.66655	1.66262	1.68382	8.10526	8.05511	8.00544	8.15891	8.17908	8.13289
Clint1	0.2	FALSE	2.27919	2.034	2.21166	1.97289	1.9725	1.97163	8.27138	8.26425	8.15421	8.19058	8.22683	8.23644
Clip1	0.0285714	FALSE	0.923356	0.637014	0.912712	0.911431	0.915558	0.945656	6.08438	6.23214	6.02966	6.53219	6.42348	6.5164
Clip2	0.371429	FALSE	0.774672	0.461938	0.829427	0.801886	0.717182	0.77258	4.15605	NA	4.32763	5.01022	4.38432	4.67531
Clk2	0.27323	FALSE	0.706091	0.876386	0.58238	0.495555	0.527373	0.407613	NA	6.29293	6.32213	NA	NA	6.12878
Clk3	0.257143	FALSE	1.43674	1.34433	1.46026	1.43834	1.40143	1.47987	6.118	6.1921	6.1384	6.38691	6.42586	6.46095
Cln3	1	FALSE	1.75437	1.67562	1.8254	1.25088	1.22869	1.24036	6.62833	6.56298	6.82374	6.54003	6.11256	6.15692
Clns1a	0.6	FALSE	1.11315	1.38263	1.07931	1.089	1.10842	1.09669	7.8943	7.96755	7.58302	7.95999	7.72211	7.73305
Clp1	0.2	FALSE	1.48314	1.3669	1.45553	1.17573	1.19964	1.20613	6.21489	6.16603	6.51894	6.30285	5.77214	6.46994
Clpb	0.828571	FALSE	1.12597	1.02404	1.22203	1.21655	1.22165	1.19781	7.0954	7.08716	7.30412	7.31929	7.46198	7.23175
Clpp	0.6	FALSE	1.90733	2.15947	1.98525	2.14741	2.17567	2.17117	8.17412	8.23148	8.10301	8.14916	8.1933	8.19618
Clptm1	-0.142857	FALSE	1.62241	1.54282	1.70371	1.75066	1.75631	1.73911	7.55227	7.67963	7.62128	7.58712	7.64019	7.64749
Clptm1l	-0.666737	FALSE	1.87013	1.61668	1.85631	1.87263	1.85613	1.84738	5.84359	5.94957	NA	NA	6.26023	6.1136
Clpx	0.314286	FALSE	1.14612	1.15746	1.14463	1.16533	1.17032	1.14684	7.4186	7.30002	7.28373	7.55362	7.39995	7.40538
Clstn3	0.0579771	FALSE	2.05869	1.69591	2.1125	1.73945	1.72937	1.76947	5.94956	NA	5.97368	6.00273	5.97964	NA
Clta	-0.0857143	FALSE	2.32445	2.46913	2.40204	2.34525	2.36141	2.34604	8.46471	8.43075	8.4415	8.42653	8.34756	8.24171
Cltb	0.2	FALSE	1.38096	1.51012	1.44316	1.39278	1.40744	1.38443	7.60311	7.56317	7.64601	7.53403	7.59246	7.45708
Cltc	0.885714	FALSE	1.96648	1.61029	1.83198	1.44195	1.46123	1.48147	8.7701	8.75692	8.74544	8.70891	8.7224	8.71083
Cluh	-0.27323	FALSE	1.3886	1.15193	1.44241	1.39209	1.37206	1.44108	5.75202	NA	NA	NA	5.85171	5.68748
Cluh	0.314286	FALSE	1.3886	1.15193	1.44241	1.39209	1.37206	1.44108	6.64222	6.57603	6.68441	6.5608	6.70712	6.78686
Clybl	-0.6	FALSE	0.868032	1.1025	0.840868	0.893877	0.938691	0.930724	6.87029	6.57322	6.93287	6.62021	6.87656	6.80164
Cmas	0.657143	FALSE	2.29353	2.34087	2.2754	2.05571	2.06897	2.04463	7.89097	7.83095	7.83788	7.6503	7.74281	7.80066
Cmc1	-0.2	TRUE	1.38173	1.70429	1.28227	1.42075	1.47626	1.43508	6.79486	7.51696	7.71561	7.5301	7.42988	7.22784
Cmc2	0.542857	FALSE	0.930504	1.41747	0.978434	1.2477	1.31453	1.30316	6.88431	6.90734	6.60603	6.97913	7.01638	7.10146
Cmip	0.724714	TRUE	1.90012	1.85175	1.89439	1.58854	1.5778	1.59745	6.29276	6.45162	6.24224	6.08739	NA	NA
Cmpk1	0.0857143	FALSE	1.53918	1.75713	1.42997	1.68085	1.71389	1.55767	8.3711	8.30281	8.36487	8.39257	8.55378	8.49881
Cmpk2	0.428571	FALSE	1.63651	1.23044	1.63525	1.1487	1.14408	1.11056	5.99248	5.62528	6.50503	NA	5.7369	5.84679
Cmss1	-0.6	FALSE	1.35692	1.52503	1.32879	1.51041	1.52755	1.4827	7.2941	7.35472	7.55818	7.30194	7.25051	7.43642
Cmtm7	0.771429	FALSE	1.79653	1.9959	1.9168	2.41422	2.37685	2.37171	7.61566	7.5424	7.57829	7.98169	7.88442	7.83715
Cmtr1	0.485714	FALSE	-0.647497	-1.45365	-0.50477	-0.350151	-0.372691	-0.786207	6.8861	6.46632	6.85242	6.90103	7.00895	6.96593
Cmtr2	0.6	FALSE	1.05225	0.879542	0.948838	0.769922	0.810859	0.819902	6.40666	6.17463	6.05249	NA	6.15883	6.32714
Cnbp	0.314286	FALSE	2.16838	2.33487	2.13134	2.32259	2.33868	2.32185	6.91398	6.81056	7.06511	7.12044	7.33087	7.12595
Cnbp	0.542857	FALSE	2.16838	2.33487	2.13134	2.32259	2.33868	2.32185	6.62519	6.49057	6.17611	6.73051	6.72825	6.67261
Cndp2	-0.2	FALSE	1.75601	1.83982	1.80176	1.36364	1.37357	1.4287	7.8757	7.82032	7.90863	7.94919	7.79759	7.85462
Cnep1r1	0.20292	FALSE	1.15168	1.1755	0.992439	1.28558	1.30638	1.17218	6.41131	6.34092	NA	NA	6.75166	6.93729
Cnih1	0.485714	FALSE	1.55731	1.82076	1.47483	1.71141	1.73069	1.63827	7.44584	7.42712	7.3108	7.59253	7.45704	7.35821
Cnih4	0.771429	FALSE	0.929348	0.979907	0.852715	1.29048	1.33229	1.27418	8.19801	8.20643	8.27486	8.48777	8.45593	8.45394
Cnn2	-0.257143	FALSE	1.63847	1.76678	1.70042	1.31243	1.25868	1.3262	7.11651	7.305	7.25569	7.42487	7.25781	7.50833
Cnnm2	0.828571	FALSE	1.53159	1.23655	1.54846	1.65906	1.64386	1.6559	6.35777	6.45153	6.39547	6.66936	6.50417	6.54922
Cnot1	0.6	FALSE	1.16503	0.833023	1.07642	1.48988	1.46093	1.51701	7.16757	7.25451	7.21495	7.5206	7.53858	7.52723
Cnot10	0.542857	FALSE	1.14005	1.27228	1.11913	1.17716	1.16844	1.14305	6.3956	6.60983	6.49981	6.98082	6.71527	6.81618
Cnot11	-0.257143	FALSE	1.40143	1.38785	1.42164	1.41361	1.39568	1.3124	6.79645	6.58555	6.50416	6.97519	7.00807	6.91253
Cnot2	0.0285714	FALSE	1.52564	1.18488	1.41854	1.31405	1.32332	1.28438	7.12141	7.09005	7.13355	7.22194	7.19939	7.17517
Cnot3	0.2	FALSE	1.49581	1.01675	1.52848	1.48316	1.4561	1.51059	7.3331	7.13479	7.31789	7.38469	7.42608	7.43337
Cnot6l	0.428571	FALSE	1.06008	0.910132	0.852115	0.881108	0.90431	0.821276	6.59978	5.97847	6.27706	6.4511	6.57274	6.10471
Cnot7	0.0857143	FALSE	1.16599	1.16417	0.977359	1.13534	1.12773	1.02045	6.80111	6.73819	6.9194	6.65065	6.50869	6.61599
Cnot8	-0.885714	FALSE	1.79488	1.80716	1.77204	1.45095	1.47066	1.51961	6.65476	6.75733	6.78367	7.28178	7.41297	7.20577
Cnpy2	-0.428571	TRUE	1.86286	2.0356	1.90739	1.79706	1.81608	1.7713	7.80784	7.74968	7.61601	7.78165	7.82795	7.77239
Cnpy3	-0.0857143	FALSE	1.76366	1.57439	1.84126	1.80335	1.7809	1.80522	7.73682	7.55508	7.63482	7.49392	7.65633	7.61901
Cnpy4	0.542857	FALSE	0.779301	0.710638	0.77999	0.775189	0.87767	0.877314	6.55274	6.36153	6.86351	NA	6.4637	6.62979
Coa3	0.314286	FALSE	1.67686	1.92318	1.67664	1.79352	1.81289	1.79273	7.73309	7.62935	7.6256	7.90255	7.79558	7.6828
Coa6	0.142857	FALSE	1.43617	1.614	1.41753	1.61739	1.57112	1.53718	7.25513	7.24656	7.05126	7.07733	7.25593	7.19185
Coa7	0.771429	FALSE	1.05392	1.11769	1.06484	0.832379	0.77606	0.820547	7.56697	7.54959	7.48631	7.44738	7.43572	7.45559
Coasy	0.771429	FALSE	1.32159	1.32598	1.37753	1.22395	1.25168	1.30043	7.53413	7.40523	7.63318	7.36267	7.1331	7.34167
Cog1	0.0285714	FALSE	1.44442	0.912253	1.53028	1.15956	1.12091	1.15726	5.87847	6.07376	6.22571	6.06584	6.03185	5.9806
Cog2	0.771429	FALSE	1.21048	1.03064	1.21049	1.13319	1.13131	1.12185	6.42626	6.33685	6.65901	6.55313	6.5427	6.21866
Cog3	0.714286	FALSE	0.896669	0.702235	0.81928	0.746894	0.76995	0.761636	7.54652	7.35885	7.38389	7.21777	7.42142	5.9431
Cog4	1	FALSE	1.43577	1.16498	1.4445	1.2968	1.2605	1.30768	6.25135	6.16156	6.3966	6.19	6.17546	6.21437
Cog5	-0.371429	FALSE	0.963183	0.175517	0.805635	0.757551	0.703877	0.729704	6.61389	6.70812	6.62797	6.83739	6.63912	6.44777
Cog6	-0.485714	FALSE	1.12062	0.81521	1.03454	1.01811	1.01621	1.03493	6.3827	6.77283	6.54958	6.39637	6.39099	6.53763
Cog7	0.657143	FALSE	1.2256	1.07016	1.23138	1.09801	1.10272	1.09126	6.7058	6.45438	6.6197	6.64002	6.66796	6.55989
Cog8	0.428571	FALSE	1.43316	1.43637	1.46587	1.34313	1.33831	1.30156	6.11466	6.697	6.69424	6.4421	6.22794	6.61802
Coil	-0.654654	FALSE	1.01225	0.770724	0.988093	0.569005	0.618049	0.65799	NA	NA	NA	6.05557	NA	NA
Coil	0.676123	FALSE	1.01225	0.770724	0.988093	0.569005	0.618049	0.65799	6.2494	6.04672	NA	NA	NA	NA
Col4a3bp	0.371429	FALSE	1.37219	1.02788	1.23861	0.865264	0.816135	0.763025	6.9552	6.99129	6.73107	6.56623	6.66847	6.76425
Colgalt1	0.428571	FALSE	1.49335	1.35714	1.51608	1.48107	1.46266	1.46831	7.5005	7.51845	7.59031	7.78667	7.41711	7.48228
Commd1	-0.6	TRUE	1.64033	1.85256	1.63336	1.57942	1.59741	1.60103	7.2854	7.22786	7.2852	7.38214	7.24906	7.31901
Commd10	0.845154	FALSE	0.863523	0.76046	0.849484	1.03992	1.05552	1.05199	NA	NA	NA	NA	6.35243	6.12632
Commd2	-0.0285714	FALSE	0.835874	1.08724	0.734108	0.618084	0.623749	0.653459	7.34047	7.21774	7.30637	7.26321	7.3104	7.277
Commd3	-0.142857	FALSE	1.83817	2.19028	1.81245	1.7982	1.83239	1.78275	7.61919	7.43677	7.48395	7.50195	7.40088	7.4796
Commd4	-0.0857143	TRUE	1.75495	2.01331	1.81656	1.88425	1.858	1.86883	7.10286	7.08872	6.87044	7.07831	6.8678	6.8535
Commd5	-0.142857	FALSE	1.17592	1.56156	1.24759	1.23511	1.24856	1.1982	6.44796	6.29946	6.11915	6.50834	6.68606	6.57733
Commd6	-0.371429	FALSE	1.2278	1.37765	1.22466	1.3034	1.34303	1.27451	7.24274	6.9615	7.11301	7.00134	7.25935	7.10784
Commd7	-0.885714	FALSE	1.23653	1.2814	1.20436	0.998806	0.964047	0.984686	6.70383	6.64397	6.74585	6.74247	6.80353	6.84071
Commd8	0.6	FALSE	1.44839	1.50773	1.33102	1.16989	1.22032	1.14265	7.24564	7.14863	7.3962	7.07328	7.21047	7.02948
Commd9	-0.314286	FALSE	1.67415	1.88859	1.73817	1.47225	1.50027	1.4841	7.48618	7.55515	7.53715	7.66176	7.59436	7.51941
Comt	0.828571	FALSE	1.8065	1.59136	1.85017	1.5424	1.53087	1.54297	7.87866	7.95346	7.95228	7.62769	7.61085	7.69361
Comtd1	-0.428571	FALSE	0.86758	1.12621	0.996234	0.883796	0.924812	0.826809	6.86833	6.79044	6.68608	7.15543	7.29809	7.09062
Copa	-0.0857143	FALSE	1.96386	1.49592	1.94405	1.66458	1.6543	1.69903	8.10877	8.15229	8.17051	8.19184	8.14553	8.21518
Copb1	-0.485714	FALSE	1.61836	1.46188	1.51392	1.50377	1.50623	1.48794	8.11881	8.1705	8.1021	8.26437	8.23682	8.16362
Copb2	-0.314286	FALSE	1.79487	1.57629	1.73734	1.38798	1.3807	1.41768	8.02749	8.04265	7.98976	8.08404	8.0166	8.07576
Cope	0.314286	FALSE	1.81609	1.98003	1.93028	2.06806	2.0646	2.10016	8.06978	8.0591	8.10712	8.09244	8.03977	8.11499
Copg1	-0.142857	FALSE	1.57662	1.29865	1.58071	1.53498	1.54913	1.58008	8.07184	8.06958	8.00231	8.12107	8.16098	8.14379
Copg2	0.371429	FALSE	1.15241	0.94535	1.09651	1.08877	1.06362	1.12239	7.30995	7.30984	7.2338	7.31141	7.25368	7.3381
Coprs	0.463817	FALSE	1.70481	1.99539	1.78642	1.6071	1.60599	1.59222	6.64504	6.52933	6.27492	6.71852	NA	NA
Cops2	0.714286	FALSE	1.4587	1.43657	1.27865	1.4311	1.44717	1.35182	8.22048	8.26782	8.19255	8.19794	8.24012	8.20804
Cops3	-0.6	TRUE	1.3959	1.19081	1.33286	1.45103	1.42477	1.44424	8.09157	8.15292	8.1116	8.10326	8.05359	8.09074
Cops4	-0.142857	FALSE	1.52209	1.78361	1.51842	1.51927	1.54652	1.51994	8.13816	8.10883	8.10617	8.12061	8.08606	8.14144
Cops5	-0.771429	FALSE	1.71261	1.86903	1.67698	1.68721	1.72087	1.70259	7.95603	7.93547	8.03485	7.94824	7.91297	7.93549
Cops6	0.0857143	FALSE	2.18308	2.12121	2.14965	2.01793	2.03389	2.01901	8.19201	8.20169	8.11117	8.16711	8.14345	8.15938
Cops7a	-0.6	FALSE	1.45587	1.29167	1.51057	1.64923	1.65956	1.64458	7.86275	7.79909	7.87757	7.77639	7.75497	7.82874
Cops7b	0.142857	FALSE	1.07305	0.886336	1.09561	1.26073	1.26429	1.29711	7.55653	7.60988	7.59274	7.80002	7.64702	7.59127
Cops8	0.942857	FALSE	1.50193	1.54277	1.52182	1.42358	1.40787	1.44369	8.1681	8.23141	8.08993	7.97687	7.96281	8.04519
Copz1	0.0285714	FALSE	1.77685	2.09192	1.79285	1.53582	1.54454	1.57495	8.19124	8.20874	8.27135	8.28686	8.15957	8.00873
Coq3	-0.0857143	FALSE	0.413051	0.471854	0.394052	0.460294	0.394627	0.355962	6.85409	6.97728	6.95198	6.77134	6.99213	6.89549
Coq4	0.540899	FALSE	0.951671	1.0573	1.0235	0.627879	0.633444	0.656747	6.41229	6.05191	NA	NA	NA	NA
Coq5	-0.0857143	FALSE	1.18429	1.11251	1.16448	1.09713	1.10166	1.0951	6.64417	6.49639	6.07951	5.93895	6.52294	6.70372
Coq6	-0.304256	FALSE	0.968649	1.09955	1.04748	1.04894	0.986835	0.979385	6.40598	NA	6.51761	NA	NA	NA
Coq7	-0.257143	FALSE	1.15038	1.14734	1.21417	1.22045	1.17433	1.20166	6.58626	6.80408	6.63312	6.70573	6.74116	6.66846
Coq9	-0.0857143	FALSE	1.55876	1.36618	1.58638	1.59835	1.61525	1.62305	7.50987	7.38628	7.4302	7.49195	7.40545	7.38736
Coro1a	0.714286	FALSE	2.25142	2.45908	2.34298	1.98815	1.9937	2.0042	8.67529	8.68772	8.71396	8.63256	8.61927	8.61114
Coro1b	0.657143	FALSE	2.28043	2.16514	2.35513	2.23015	2.21546	2.24192	8.10511	8.0904	8.13925	7.99867	7.87009	8.00302
Coro1c	-0.257143	FALSE	1.64964	1.39347	1.67438	1.47751	1.47947	1.5169	8.22012	8.23616	8.26553	8.30621	8.30854	8.28501
Coro7	0.0285714	FALSE	1.13817	0.788601	1.20772	1.21525	1.19162	1.25452	7.08066	6.8064	7.11207	7.05088	7.0552	6.92698
Cotl1	0.542857	FALSE	2.17974	2.09825	2.26131	1.88083	1.86692	1.86336	8.48934	8.54924	8.42744	8.29929	8.37623	8.411
Cox11	0.314286	FALSE	1.23611	1.21802	1.25576	1.12316	1.12583	1.07278	7.11732	7.26093	7.29344	7.1514	7.05273	7.16976
Cox15	-0.142857	FALSE	1.25862	0.687147	1.21522	1.17864	1.15231	1.20438	7.25343	7.26641	7.40012	7.41944	7.38032	7.33273
Cox17	-0.0857143	FALSE	2.33297	2.95386	2.34859	2.4966	2.53737	2.44427	7.05153	6.8812	6.70336	7.47541	6.99964	7.14969
Cox18	-0.0285714	FALSE	1.25618	1.34494	1.35355	1.45381	1.44815	1.37905	6.69121	6.89876	6.9547	6.78449	6.69871	6.6049
Cox19	0.714286	FALSE	1.43855	1.72143	1.53409	1.56642	1.59959	1.60504	6.52605	6.68665	NA	6.63866	6.73863	6.71394
Cox20	0.771429	FALSE	1.78385	1.97922	1.6219	1.55219	1.58682	1.4123	7.32173	7.1503	7.0861	7.11601	6.22418	6.19412
Cox4i1	-0.314286	FALSE	2.81638	3.23285	2.88333	3.00923	3.03043	3.03728	8.5625	8.64663	8.65251	8.55244	8.5263	8.52612
Cox5a	0.142857	FALSE	2.33373	2.76477	2.29669	2.39286	2.40979	2.37504	8.41162	8.50984	8.55873	8.69087	8.68182	8.54071
Cox5b	-0.428571	FALSE	2.58203	2.73326	2.66653	2.70565	2.7614	2.70197	8.11017	7.92982	8.14882	8.14712	7.85642	7.79798
Cox6a1	0.257143	FALSE	2.99442	3.37449	3.12707	3.14452	3.1518	3.09714	7.73981	8.14541	8.18755	8.14829	8.22243	8.1562
Cox6b1	0.485714	FALSE	2.62135	3.09388	2.63436	2.6012	2.64634	2.62505	8.68743	8.69034	8.69823	8.64067	8.68356	8.58174
Cox6c	-0.0285714	FALSE	2.62748	2.90818	2.58326	2.73449	2.78156	2.7232	8.47807	8.66694	8.68483	8.65211	8.57055	8.5742
Cox7a2	0.0857143	FALSE	1.84864	2.13562	1.85654	2.29673	2.3235	2.2952	8.49874	8.534	8.51356	8.465	8.62413	8.47605
Cox7a2l	-0.6	FALSE	2.09917	2.52562	2.11479	2.39571	2.42189	2.41431	7.96913	7.94781	7.95044	7.93089	7.83876	7.93294
Cox7c	-0.485714	FALSE	2.57588	3.01153	2.5135	2.69112	2.7393	2.67696	7.64236	7.4389	7.60281	7.71435	7.58846	7.49241
Cplx2	0.657143	FALSE	0.46284	0.570991	0.486922	1.06218	1.04358	1.11257	6.42104	6.19401	NA	7.24341	7.13316	7.05215
Cpne1	0.485714	FALSE	1.40782	0.920242	1.3338	1.22133	1.19481	1.22026	6.98773	6.89472	6.9656	6.61472	6.63134	6.86611
Cpne1	-0.6	FALSE	1.40782	0.920242	1.3338	1.22133	1.19481	1.22026	7.10423	7.23907	7.10682	7.32013	7.12735	7.22429
Cpne2	-0.428571	FALSE	1.6014	1.24795	1.64665	1.51981	1.50393	1.50554	6.87818	7.00048	6.94548	7.10873	7.06668	7.04102
Cpne3	-0.0857143	FALSE	0.522301	0.0692552	0.348416	0.530653	0.473225	0.480753	6.92151	7.10418	6.71243	7.03818	7.32569	6.78139
Cpox	0.828571	FALSE	1.71379	1.54826	1.67878	2.14911	2.12916	2.14897	8.44672	8.34239	8.40624	8.57328	8.61333	8.61945
Cpped1	0.828571	FALSE	1.39313	1.18348	1.35533	1.0369	0.967086	1.01798	7.67869	7.60347	7.54043	7.5706	7.36872	7.48394
Cpq	0.485714	FALSE	0.713818	0.654785	0.706606	0.668565	0.66939	0.692494	6.84681	6.29403	6.36413	6.17228	6.05647	6.06442
Cpsf1	-0.257143	FALSE	1.42034	1.3416	1.47823	1.53997	1.49904	1.55457	7.41326	7.49249	7.4402	7.45541	7.39272	7.41439
Cpsf2	0.428571	FALSE	1.41578	1.28368	1.32788	1.11079	1.09846	1.13167	7.49207	7.55386	7.44563	7.2836	7.45908	7.35747
Cpsf3	-0.542857	TRUE	1.22257	1.15111	1.18456	1.18951	1.20772	1.21685	7.43146	7.45781	7.49602	7.42789	7.45727	7.43087
Cpsf3l	-0.428571	FALSE	1.39649	1.33573	1.45588	1.58744	1.54194	1.58762	7.08738	7.10049	7.07187	7.15809	7.01841	7.0169
Cpsf4	0.942857	FALSE	1.79472	1.83929	1.81389	1.78022	1.77412	1.77026	7.59411	7.64128	7.62035	7.42878	7.28659	7.40346
Cpsf6	0.371429	FALSE	1.15752	1.17296	1.11918	1.25961	1.23439	1.20835	8.07241	8.27013	8.1917	8.21229	8.24601	8.13104
Cpsf7	-0.0857143	FALSE	1.60216	1.19837	1.5286	1.4033	1.40763	1.42174	7.78074	7.82683	7.90126	7.87167	7.7719	7.74052
Cpt1a	0.371429	FALSE	1.83999	1.39178	1.84826	1.45792	1.4788	1.51815	7.33179	7.25122	7.30211	7.05782	7.05264	6.97711
Cpt2	0.657143	FALSE	1.37778	1.29397	1.36391	1.20016	1.17447	1.22889	7.60023	7.60595	7.6319	7.53339	7.57575	7.55689
Cptp	0.819689	FALSE	1.01561	1.0006	1.05859	0.644111	0.640551	0.631194	6.73153	NA	6.81425	6.52722	NA	NA
Cr1l	0.371429	FALSE	1.64603	1.64343	1.53915	1.62268	1.63565	1.59732	7.01967	7.11718	6.9768	7.12064	6.93205	6.90528
Cracr2a	0.845154	FALSE	0.838466	0.108037	0.830537	0.0303016	0.112286	0.168653	6.33223	NA	5.95522	NA	NA	NA
Cradd	-0.333947	FALSE	0.649534	0.855913	0.769798	0.605163	0.663279	0.676191	NA	NA	6.47303	6.71144	NA	6.66497
Crat	0.885714	FALSE	0.711843	0.458535	0.762232	1.21053	1.2174	1.2517	6.88354	6.50211	6.86319	7.24425	7.3547	7.33137
Creb1	0.142857	FALSE	0.926565	0.772163	0.727513	0.745498	0.776353	0.717907	7.52178	7.35819	7.53499	7.29658	7.45553	7.37659
Crebbp	-0.485714	FALSE	1.2399	0.804087	1.18063	0.795913	0.766774	0.864433	5.23673	5.26415	4.38431	5.1805	5.49442	5.3725
Creg1	0.771429	FALSE	2.31397	2.57233	2.34894	2.28621	2.30378	2.25393	8.3452	8.26371	8.23621	8.0209	8.19385	8.17353
Creld1	0.6	FALSE	1.50017	1.54079	1.60707	1.24152	1.27432	1.31183	6.51758	6.41192	6.35869	6.20371	6.28967	5.86055
Creld2	-0.6	FALSE	1.76843	1.99252	1.81457	1.53553	1.56727	1.57076	7.63875	7.69628	7.70062	7.86074	7.86163	7.89412
Crem	-0.885714	FALSE	0.383222	0.44585	0.287526	-0.148594	-0.115689	-0.124119	6.87498	6.64479	6.86265	7.39742	7.24381	7.07315
Crip1	-0.314286	FALSE	2.5865	3.27847	2.63342	2.33232	2.35723	2.38018	8.71062	8.77617	8.92567	8.91641	8.84791	8.79138
Crip2	-0.0857143	FALSE	1.85332	1.95146	1.94408	1.97033	1.95474	1.96451	8.31383	8.17675	8.27919	8.24485	8.28154	8.3794
Cript	0.2	FALSE	1.76508	1.99168	1.66357	1.63279	1.64305	1.57425	7.15277	6.82429	7.20026	6.98681	7.3281	6.67647
Crk	1	FALSE	1.55381	1.37612	1.46514	1.23317	1.21107	1.16084	7.69155	7.63797	7.64684	7.59866	7.51789	7.35899
Crkl	0.371429	FALSE	1.40505	1.02492	1.34097	1.18463	1.1276	1.14463	7.91096	7.75128	7.80028	7.72427	7.80344	7.71475
Crlf3	0.2	FALSE	1.87344	1.72277	1.83696	1.55738	1.56696	1.52894	7.77412	7.80626	7.65051	7.67383	7.60204	7.73687
Crnkl1	-0.657143	FALSE	1.27009	1.30814	1.19097	0.724022	0.713921	0.71985	7.46285	7.4569	7.49703	7.26262	7.51183	7.49796
Crocc	0.0857143	FALSE	-0.118245	-0.256118	-0.102391	0.142431	0.207687	0.154611	6.28056	6.16612	6.26143	NA	6.31287	6.14722
Crot	0.771429	FALSE	1.27348	1.03789	1.11461	0.725988	0.734169	0.732359	7.00863	6.94354	7.09063	6.81216	6.65964	6.61512
Crtap	-0.6	FALSE	1.54914	1.39016	1.62341	1.65704	1.65212	1.60742	6.6487	6.82749	6.80625	6.35999	6.66656	6.79268
Crtc2	0.698253	FALSE	1.59461	1.25205	1.62896	1.46813	1.45678	1.4962	6.49055	NA	6.31961	NA	NA	6.57233
Crtc3	-0.169031	FALSE	1.20159	0.888266	1.22555	0.986602	0.938469	1.004	NA	6.18246	5.94575	NA	NA	NA
Cry2	-0.142857	FALSE	1.05289	0.664141	1.10725	1.1628	1.15708	1.19525	5.83984	6.20274	6.46614	NA	5.82382	6.38823
Cryl1	-0.142857	FALSE	1.1079	1.18423	1.17976	1.04967	1.03987	1.02803	6.89992	6.53085	6.04553	6.59178	6.65583	6.44448
Cryz	-0.942857	FALSE	1.04166	0.85375	1.04564	1.08673	1.06422	1.08254	7.64447	7.70579	7.5421	7.41747	7.47966	7.512
Cryzl1	0.657143	FALSE	1.38471	1.44614	1.28224	1.3547	1.36756	1.32757	7.56849	7.68359	7.44372	7.50938	7.38525	7.44992
Cs	0.0285714	FALSE	2.27199	1.95181	2.26713	2.02389	2.01503	2.04504	8.921	8.94478	8.9232	8.76226	8.69547	8.71409
Csde1	0.314286	TRUE	2.01345	1.76695	1.87518	2.05409	2.07282	2.03497	7.97214	8.03837	7.98451	8.09015	8.03656	8.06042
Cse1l	0.0285714	FALSE	1.41038	1.36464	1.22199	1.27166	1.25556	1.19018	8.8182	8.3405	8.94993	8.34885	8.84023	8.27221
Csf2rb	-0.0303588	FALSE	2.0754	1.94952	2.09708	2.19076	2.17944	2.20673	NA	5.39777	5.8238	6.06774	NA	NA
Csf2rb2	-0.27323	FALSE	2.07965	1.76786	2.06461	1.72952	1.72972	1.75132	NA	5.39777	5.8238	6.06774	NA	NA
Csk	0.142857	FALSE	2.19291	2.02299	2.25546	2.12822	2.11736	2.094	7.87793	7.90601	7.9297	8.02857	7.89229	7.88508
Csnk1a1	0.142857	FALSE	1.97172	1.7869	1.90026	2.19322	2.17392	2.13675	7.35487	7.43947	7.45843	7.47258	7.43259	7.36544
Csnk1d	-0.657143	FALSE	2.0504	1.8837	2.06322	1.77514	1.74898	1.79539	6.57734	6.45642	6.49477	6.82415	6.66439	6.52579
Csnk1g2	-0.542857	FALSE	2.10708	2.18515	2.20268	1.95919	1.93983	1.94361	5.83352	5.89099	6.21183	6.06491	6.23438	6.63724
Csnk1g3	-0.371429	FALSE	1.0422	0.898646	0.971526	0.997446	0.991663	0.911853	5.83352	5.89099	6.21183	6.06491	6.23438	6.63724
Csnk2a1	-0.371429	FALSE	1.54084	1.3347	1.41287	1.56008	1.55984	1.57757	8.59477	8.6722	8.62342	8.64658	8.56859	8.60127
Csnk2a2	-0.0857143	FALSE	1.37002	1.28146	1.35898	1.46281	1.43056	1.39434	8.09857	8.23785	8.19205	8.18943	8.24207	8.20264
Csnk2b	-0.0285714	FALSE	2.09308	2.10109	2.11881	2.0617	2.05817	2.07538	8.41206	8.51503	8.4718	8.53724	8.45727	8.49505
Csrp1	-0.6	FALSE	1.86138	1.78422	1.9082	1.68325	1.70538	1.74919	7.9529	7.88047	7.86007	8.08189	7.87295	8.00827
Cst3	0.6	FALSE	2.351	2.46257	2.40849	2.25324	2.26041	2.24436	7.1146	7.01891	7.10721	6.84272	NA	6.59122
Cstb	0.0857143	FALSE	2.25543	2.38583	2.27105	2.15615	2.19581	2.14457	8.52284	8.34109	8.47629	8.48595	8.51234	8.31834
Cstf1	-0.428571	FALSE	1.50694	1.20837	1.51967	1.49987	1.48866	1.50638	7.94753	8.01111	7.99854	8.05388	7.96762	7.94945
Cstf2	0.0857143	FALSE	1.47045	1.08026	1.43683	1.50882	1.49287	1.52661	7.06772	7.2487	7.15347	7.2854	7.24887	7.12444
Cstf2	-0.376851	FALSE	1.47045	1.08026	1.43683	1.50882	1.49287	1.52661	5.06195	5.26164	5.24953	5.35058	NA	NA
Cstf3	0.2	FALSE	0.909518	0.810648	0.814195	0.808633	0.82557	0.775272	7.71364	7.63276	7.72202	7.74192	7.71917	7.61081
Ctage5	0.0857143	FALSE	2.02308	1.6658	1.95368	1.97167	1.95176	1.93454	6.64109	6.59833	6.632	6.92236	7.09426	7.03022
Ctbp1	-0.6	FALSE	2.35493	2.28886	2.40426	2.31072	2.27254	2.29338	7.81404	8.00117	7.776	7.88975	7.87677	7.81249
Ctbp2	-0.0857143	TRUE	1.24625	1.21825	1.20422	1.05112	1.04424	1.02683	7.82357	7.78156	7.77053	7.74736	7.83816	7.82332
Ctc1	0.828571	FALSE	1.20651	1.17967	1.26103	1.05104	1.05396	1.04179	6.94925	6.91162	6.95717	6.78488	6.45355	6.54636
Ctcf	-0.314286	FALSE	1.44071	1.03477	1.37107	1.36882	1.3566	1.34954	6.7061	7.00356	7.08216	6.78733	6.77962	7.07262
Ctdp1	0.542857	FALSE	1.33059	1.15209	1.36325	1.2291	1.15696	1.19683	7.18513	7.15231	7.20948	7.1068	7.17697	7.07278
Ctdspl2	0.0857143	FALSE	0.67128	0.436521	0.49689	0.685789	0.677643	0.57118	6.02346	6.34507	6.6918	6.81424	6.3151	6.49182
Cth	0.828571	FALSE	0.0267486	-0.0750359	0.131687	1.24898	1.26433	1.31775	6.60408	6.58761	6.64603	7.17664	7.09617	7.11996
Ctnna1	0.885714	FALSE	1.70673	1.46135	1.65306	1.23519	1.21292	1.26676	6.71043	6.68379	6.56439	6.47567	6.49076	6.51467
Ctnnb1	0.758971	FALSE	2.30147	2.09762	2.27388	2.08851	2.08172	2.11764	6.32165	5.89466	6.4228	NA	NA	NA
Ctnnbl1	0.6	TRUE	1.22615	1.06943	1.24834	1.27267	1.25943	1.34945	7.90999	7.94745	7.75288	7.95112	8.03929	7.99094
Ctnnd1	0.485714	FALSE	1.35596	0.878197	1.29992	0.711146	0.66746	0.759321	5.95132	5.72923	6.36466	5.71487	5.82214	6.23289
Ctnnd1	0.0285714	FALSE	1.35596	0.878197	1.29992	0.711146	0.66746	0.759321	5.27753	5.47174	5.46726	5.3724	5.40829	NA
Ctps2	0.771429	TRUE	0.670988	0.62256	0.637433	0.980624	0.952752	0.98897	7.34017	7.34135	7.37083	7.59775	7.63927	7.6631
Ctr9	0.314286	FALSE	1.31625	1.21705	1.24586	0.959968	0.977044	1.02363	7.22106	7.1779	7.23894	7.16394	7.25605	7.19365
Ctsa	0.771429	FALSE	2.23497	2.10424	2.29572	1.78962	1.79862	1.78216	8.13877	8.03083	7.95383	7.70055	7.49399	7.37983
Ctsb	-0.428571	FALSE	1.80931	1.64709	1.83837	1.85309	1.87884	1.89473	7.69335	7.70417	7.71938	7.7498	7.6361	7.65645
Ctsc	-0.371429	FALSE	1.06636	0.887734	0.987756	1.13144	1.16082	1.10515	7.39441	7.30445	7.21643	7.21524	7.25464	7.19703
Ctsd	0.771429	FALSE	2.59485	2.83737	2.68305	2.50787	2.53037	2.5317	8.20618	8.26973	8.28235	8.13523	8.08695	8.10262
Ctse	-0.657143	FALSE	2.08757	1.78714	2.10298	1.9539	1.95168	1.97784	7.79469	8.00718	7.91161	8.09614	7.95524	7.85332
Ctsl	-0.142857	FALSE	2.81326	2.89753	2.80424	2.858	2.88049	2.85976	8.79191	8.7029	8.67513	8.55897	8.60289	8.55263
Ctsz	0.771429	FALSE	2.26779	2.2905	2.32984	2.05203	2.06023	2.05426	7.83258	7.81712	7.82027	7.5923	7.66648	7.75357
Cttn	0.0857143	FALSE	1.43112	1.23252	1.47723	1.29269	1.2603	1.33466	7.62731	7.64301	7.69872	7.81503	7.57276	7.56011
Cttnbp2	0.135225	FALSE	0.143864	0.243158	0.152464	0.13534	0.185997	0.138592	7.65351	NA	NA	NA	6.65417	NA
Ctu1	-0.257143	FALSE	1.10068	0.985721	1.16188	0.996823	0.976831	1.00476	6.17656	6.2778	NA	6.50698	6.16435	6.33917
Ctu2	-0.0285714	FALSE	0.740789	0.939236	0.913849	0.81683	0.784706	0.823088	6.75315	6.8279	6.92173	7.24272	7.16974	6.85282
Cuedc2	-0.6	TRUE	2.51415	2.68357	2.57863	2.38361	2.39286	2.4005	7.253	7.32708	7.28183	7.41974	7.61675	7.50856
Cul1	0.371429	FALSE	1.41772	1.0373	1.30773	1.27395	1.29757	1.28582	7.54315	7.36671	7.17017	7.39933	7.44274	7.54278
Cul2	-0.142857	FALSE	1.12012	1.02065	0.936975	1.05249	1.04531	0.979513	7.65337	7.58689	7.63041	7.59897	7.58001	7.66002
Cul3	-0.0857143	FALSE	1.39692	1.06186	1.33421	1.43235	1.39855	1.26096	7.39294	7.42165	7.34126	7.40512	7.50442	7.41114
Cul4a	0.371429	FALSE	1.79678	1.49599	1.74587	1.59187	1.56516	1.61247	7.21529	7.13716	7.11649	6.94127	7.06013	7.07867
Cul4b	0.885714	FALSE	1.32592	1.2348	1.12687	1.06737	1.08249	0.991085	7.10539	7.18241	7.09901	6.94149	7.01509	6.95025
Cul5	0.714286	FALSE	0.893274	0.797961	0.789232	1.0628	1.03937	0.968628	7.23092	7.23738	7.26709	7.46174	7.42748	7.42893
Cul7	-0.657143	FALSE	1.01674	0.798859	1.12062	1.25803	1.24329	1.30774	5.21831	6.0285	6.03402	NA	5.07315	5.07948
Cuta	0.371429	FALSE	2.33467	2.72933	2.41378	2.33889	2.33386	2.28049	7.98482	7.83913	7.86519	7.94851	7.54279	7.66328
Cutc	-0.637748	FALSE	1.21439	1.18639	1.16972	1.03873	0.991853	0.990947	6.32506	NA	NA	6.10072	6.45042	6.46642
Cux1	0.428571	FALSE	1.21614	0.819653	1.18789	1.23543	1.22613	1.25526	6.60242	6.61544	6.62803	6.679	6.53261	6.65558
Cwc15	-0.314286	TRUE	2.50298	2.77996	2.49819	2.50631	2.53503	2.48864	7.99002	8.17782	8.21824	8.27529	8.09888	8.23286
Cwc22	-0.371429	FALSE	1.15879	0.962714	1.08885	1.03343	1.02274	1.0128	7.34377	7.42912	7.4611	7.38648	7.47028	7.42047
Cwc25	-0.0285714	FALSE	0.761469	0.67216	0.733785	0.687058	0.667238	0.759901	5.83783	5.95014	6.19148	6.54569	5.8487	6.22538
Cwc27	0.257143	FALSE	1.35876	1.43782	1.27376	1.09527	1.10122	1.09484	7.38919	7.47523	7.41521	7.57888	7.40835	7.29343
Cwf19l1	0.542857	FALSE	1.02725	0.801491	0.961478	0.814272	0.744366	0.854581	7.69381	7.62811	7.81383	7.65109	7.64475	7.51668
Cwf19l2	-0.2	FALSE	0.983643	1.1403	0.836663	0.673919	0.755194	0.668096	6.43037	6.79889	6.75777	6.96996	6.8371	6.54349
Cxcr4	-0.771429	FALSE	1.79928	1.65956	1.83412	1.97134	1.97599	1.97132	6.88418	6.71286	6.15475	6.27937	5.944	5.97383
Cxxc1	-0.2	FALSE	1.73301	1.37701	1.78485	1.48454	1.49068	1.56479	6.58504	6.60975	6.61018	6.822	6.59441	6.76395
Cyb561d2	0.314286	FALSE	0.866649	0.959104	0.909148	0.999983	1.00822	0.963103	7.59091	7.45671	7.32703	7.38315	7.74742	7.79138
Cyb5a	0.6	TRUE	2.41371	2.46021	2.39239	2.26619	2.28335	2.27941	8.78347	8.83086	8.84	8.76546	8.60397	8.67055
Cyb5b	0.828571	FALSE	1.16915	0.895849	1.09098	1.38117	1.37559	1.38654	8.25583	8.32128	8.17088	8.4917	8.41042	8.51151
Cyb5r1	-0.428571	FALSE	1.54508	1.51251	1.54563	2.04424	2.06905	2.08071	7.12418	7.10234	6.89785	7.01347	7.07379	7.04893
Cyb5r3	-0.257143	FALSE	1.68478	1.74265	1.73042	1.48938	1.43936	1.45413	7.88575	7.93276	8.06024	7.97017	8.41658	7.92239
Cyc1	-0.2	FALSE	2.04214	1.96746	2.14721	2.13488	2.14473	2.12176	8.44112	8.36139	8.35254	8.36025	8.48381	8.46005
Cycs	-0.142857	FALSE	1.55541	1.56173	1.45374	1.58786	1.62332	1.59287	9.2048	9.15217	9.24581	9.21043	9.23728	9.17606
Cyfip1	0.771429	FALSE	1.15124	1.06379	1.09858	0.69809	0.700071	0.758809	6.63035	6.54703	6.50839	6.38171	6.25148	6.28545
Cyfip2	-0.0285714	FALSE	1.26868	0.677467	1.24973	1.04228	0.992991	1.0686	6.17045	6.07508	6.30662	6.40795	6.3588	6.2698
Cygb	-0.371429	FALSE	1.24842	1.15242	1.31871	1.16346	1.20126	1.16719	6.71169	6.68651	6.62481	7.08607	6.99521	6.81885
Cyhr1	0.115954	FALSE	1.42845	1.44668	1.51494	1.28601	1.2446	1.22913	6.05566	6.22209	6.36785	NA	NA	6.38148
Cyp20a1	-0.428571	FALSE	0.98321	0.755639	0.920741	0.940997	0.97948	0.940732	6.85901	6.86482	6.86854	6.76004	6.85551	6.82773
Cyp4b1	0.130931	FALSE	0.58422	0.590984	0.721117	0.823331	0.879229	0.925256	NA	NA	NA	5.56793	NA	NA
Cyth1	-0.257143	FALSE	1.01804	0.765647	1.02119	0.887292	0.881271	0.893639	6.34145	6.83783	6.77287	6.47953	6.51924	6.53506
Cyth2	0.6	FALSE	1.69652	1.80786	1.7413	1.4262	1.41601	1.43225	6.34145	6.83783	6.77287	6.47953	6.51924	6.53506
Cyth3	0.0285714	FALSE	1.60284	1.36173	1.57638	1.21324	1.18816	1.23015	6.34145	6.83783	6.77287	6.47953	6.51924	6.53506
D10Jhu81e	0.314286	FALSE	1.38219	1.5987	1.48362	1.3466	1.37854	1.44206	7.86922	7.91631	8.03886	7.93105	7.77303	7.90587
D10Wsu102e	0.885714	FALSE	1.18424	1.01214	1.16574	1.33737	1.33262	1.37206	6.39855	6.3313	6.32614	7.01678	6.91172	6.92238
D15Ertd621e	0.542857	FALSE	1.54974	1.19768	1.40904	1.37038	1.38581	1.36429	6.95575	6.84075	6.89674	6.91683	6.85969	6.90139
D2hgdh	0.257143	FALSE	0.539796	0.153692	0.570374	0.316231	0.249345	0.346223	7.161	7.2262	7.2593	7.23664	7.12128	7.06401
D2Wsu81e	0.314286	FALSE	1.35475	1.24745	1.44919	1.26379	1.20477	1.24563	7.35774	7.47653	7.41544	7.44312	7.34166	7.38503
D6Wsu163e	-0.654654	FALSE	1.17233	1.04271	1.08797	0.937569	0.951315	1.01118	NA	NA	NA	5.31706	NA	NA
Dad1	0.257143	FALSE	1.51253	1.58962	1.61111	1.38646	1.38168	1.36564	8.38375	8.43445	8.39487	8.43751	8.42358	8.35757
Dap	-0.257143	FALSE	2.06821	2.15811	2.11627	1.89231	1.87587	1.86981	7.2567	NA	5.69906	5.73912	6.93802	5.69181
Dap3	0.6	TRUE	1.24141	1.45052	1.25166	1.46372	1.45524	1.47678	7.59963	7.68987	7.52469	7.79842	7.75848	7.65445
Dapp1	-0.714286	FALSE	2.03538	1.88107	1.95623	1.69037	1.7022	1.68854	7.48738	7.45945	7.46299	7.67127	7.6766	7.69698
Dars	0.885714	FALSE	1.21267	1.1834	1.10947	1.50415	1.51455	1.47231	8.25021	8.25038	8.20931	8.32269	8.43857	8.3342
Dars2	0.0857143	FALSE	0.835284	0.784678	0.806511	0.966422	0.91532	0.944732	6.67463	6.88016	6.41072	6.71874	6.70991	6.7933
Daxx	0.43948	FALSE	1.65901	1.50204	1.71108	1.41149	1.38571	1.41003	6.97045	6.95794	NA	NA	NA	NA
Dazap1	-0.485714	FALSE	1.67628	1.442	1.70064	1.87793	1.87467	1.8842	8.34273	8.39161	8.05221	8.20377	8.12259	8.19158
Dbi	-0.485714	FALSE	1.97091	2.25681	1.98339	1.79767	1.82397	1.79437	8.90305	8.51479	8.61949	8.80764	8.72336	8.62199
Dbnl	-0.314286	FALSE	1.62682	1.73267	1.68102	1.4302	1.4544	1.47071	7.92246	7.96367	7.9035	7.94112	7.9642	7.93582
Dbr1	0.6	FALSE	1.30675	1.25558	1.21776	1.23315	1.22482	1.1729	7.20845	7.25658	7.16623	7.18758	7.17287	7.19193
Dbt	-0.885714	FALSE	0.590066	0.553874	0.494866	0.467686	0.463634	0.461928	6.97508	6.80586	7.05559	7.16764	7.12263	7.17594
Dcaf11	-0.771429	FALSE	1.5609	1.56278	1.59466	1.42685	1.42314	1.45547	6.41254	6.391	6.44695	6.62758	6.5204	6.50493
Dcaf13	-0.428571	FALSE	1.84675	2.09623	1.73664	1.6485	1.66978	1.65125	7.55973	7.61854	7.59401	7.62758	7.71096	7.61728
Dcaf7	-0.0285714	FALSE	1.64118	1.35012	1.62871	1.37436	1.34464	1.41903	7.28409	7.43843	7.37453	7.46376	7.18626	7.33986
Dcaf8	0.542857	FALSE	1.71121	1.5057	1.69625	1.43108	1.41846	1.49018	7.25001	6.87861	7.28049	7.03643	6.91003	6.96163
Dcakd	0.371429	FALSE	1.66104	1.42198	1.73256	1.54044	1.51803	1.52208	7.53642	7.61945	7.62635	7.2011	7.014	7.00845
Dcp1a	0.542857	FALSE	1.03028	0.61141	0.983058	0.700103	0.688863	0.753487	7.36367	7.31468	7.37083	7.30982	7.09464	7.12166
Dcp2	0.714286	FALSE	0.714349	0.563729	0.523755	0.4529	0.460301	0.420768	6.39099	6.32089	6.34058	4.84869	4.81462	6.16072
Dcps	0.428571	FALSE	1.71126	1.87159	1.72365	1.68378	1.74556	1.73209	8.27337	8.27322	8.21214	8.15797	8.27248	8.24251
Dctd	0.142857	FALSE	1.24679	0.95378	1.19824	1.22567	1.19373	1.24225	7.49798	7.34689	7.40326	7.22562	7.22486	7.12756
Dctn1	-0.257143	FALSE	1.6617	1.36301	1.71958	1.45105	1.43426	1.46874	7.64126	7.72947	7.5885	7.60898	7.57655	7.58877
Dctn2	-0.828571	FALSE	1.84813	1.97065	1.9464	1.97442	1.97531	1.99186	8.11691	8.06634	8.12438	8.08923	8.03049	8.0631
Dctn3	-0.485714	FALSE	1.68756	1.92521	1.70718	1.5777	1.58633	1.62571	7.42594	7.32249	7.44368	7.51528	7.42341	7.37289
Dctn4	0.428571	FALSE	0.993312	0.74512	0.954368	1.19679	1.19489	1.21795	7.1776	7.1419	6.86417	7.17281	7.17149	7.15227
Dctn5	-0.2	FALSE	1.55658	1.4871	1.4994	1.3827	1.36922	1.36715	7.36711	7.32163	7.35081	7.45596	7.20772	7.60691
Dctn6	0.771429	FALSE	1.16915	1.29387	1.1552	1.43234	1.44218	1.45697	7.2681	7.26021	7.15409	7.54962	7.38212	7.40112
Dctpp1	0.142857	FALSE	2.1018	2.34218	2.17638	2.24626	2.25574	2.21096	7.48975	7.60161	7.69645	7.41073	7.65832	7.50446
Dcun1d1	-0.6	FALSE	0.935932	0.887125	0.72495	0.912223	0.958719	0.816196	7.60621	7.6714	7.63588	7.50035	7.46886	7.5212
Dcun1d2	0.151794	FALSE	0.845325	0.609521	0.763613	0.72145	0.633647	0.599009	NA	NA	5.59371	6.29081	6.44592	NA
Dcun1d5	0.0857143	FALSE	1.88169	2.19188	1.86984	2.02815	2.03282	1.94065	7.22285	7.16616	7.19531	7.60596	7.65421	7.64212
Dda1	-0.485714	FALSE	1.65848	1.53644	1.73041	1.66219	1.64517	1.64046	6.81056	6.80437	6.66903	6.36901	6.91176	6.76103
Ddah2	-0.0857143	FALSE	1.7292	2.09677	1.87767	1.84414	1.82405	1.85655	7.38064	7.38398	7.33175	7.45691	7.3689	7.32875
Ddb1	-0.771429	FALSE	2.08615	1.97784	2.08945	1.77829	1.78446	1.86742	8.08196	8.06103	8.05531	8.08529	8.14251	8.10935
Ddhd2	0.579771	FALSE	0.894402	0.725373	0.76179	0.768255	0.774988	0.834237	5.4436	NA	NA	6.18461	6.33872	6.26859
Ddi2	0.0285714	FALSE	0.720992	-0.268288	0.726347	0.711437	0.700909	0.654941	7.60662	7.49183	7.56925	7.66867	7.67239	7.65153
Ddost	-0.428571	FALSE	2.27698	2.05642	2.32496	2.16359	2.16591	2.17501	8.37296	8.45425	8.42921	8.46114	8.45644	8.46646
Ddrgk1	0.542857	FALSE	1.82769	2.0214	1.8924	1.94486	1.96355	1.96926	6.94199	7.16335	7.18426	7.15833	7.23422	7.35973
Ddt	-0.142857	FALSE	1.67554	1.99792	1.76313	1.68758	1.7103	1.70181	7.94048	7.66737	7.71723	7.63234	7.788	7.59638
Ddx1	-0.485714	FALSE	1.89096	1.83357	1.83581	1.64014	1.62695	1.67952	8.29037	8.33525	8.30346	8.32586	8.3167	8.34322
Ddx10	-0.371429	FALSE	1.30243	1.29473	1.18765	1.14141	1.15541	1.14969	7.12199	7.69946	7.19623	7.35948	7.25932	7.23835
Ddx11	0.0857143	FALSE	0.905698	0.47151	0.837001	0.872561	0.818198	0.90448	5.877	5.51621	6.36568	6.43815	6.35967	6.25856
Ddx17	-0.771429	FALSE	1.79768	1.40924	1.75859	1.67923	1.64693	1.69764	8.27756	8.34995	8.32462	8.3721	8.42351	8.31719
Ddx18	0.657143	TRUE	1.58409	1.83361	1.5554	1.29928	1.31422	1.33408	8.19515	8.20751	8.17163	8.17857	8.18695	8.19342
Ddx19a	-0.485714	FALSE	1.35176	1.15391	1.31741	1.26421	1.25544	1.26149	7.01944	7.13667	7.0842	6.95612	7.13326	6.85234
Ddx19b	0.371429	FALSE	0.947374	0.559297	0.883114	0.866698	0.869438	0.882717	6.65922	6.53271	6.76574	6.73873	6.75942	6.62728
Ddx20	-0.142857	FALSE	1.47544	1.27471	1.48268	1.18277	1.20371	1.15171	7.46306	7.5187	7.45582	7.38571	7.36377	7.56405
Ddx21	-0.257143	FALSE	1.79977	1.55977	1.72696	1.61487	1.61465	1.64231	8.70817	8.71098	8.71761	8.74197	8.74335	8.74393
Ddx23	0.942857	FALSE	2.32635	2.09232	2.34667	2.00407	2.00386	2.05404	8.01222	7.91226	7.96424	7.79088	7.78289	7.89128
Ddx24	-0.771429	FALSE	1.6876	1.70101	1.71541	1.39364	1.41432	1.43794	7.36693	7.29649	7.36842	7.4057	7.46295	7.37807
Ddx26b	0.371429	FALSE	1.35114	0.93334	1.20539	1.04893	1.04553	1.04683	6.39678	6.39792	6.55148	6.42654	6.0226	6.2788
Ddx27	0.6	FALSE	1.7061	1.51875	1.71921	1.64522	1.64453	1.69231	7.84354	7.8254	7.93116	7.84215	7.80662	7.7883
Ddx28	0.771429	FALSE	1.13035	1.24196	1.2357	1.09516	1.0817	1.10482	6.38518	6.51753	6.53282	6.45644	6.26524	6.27371
Ddx31	0.371429	FALSE	0.75872	0.704052	0.724538	0.545063	0.45105	0.601166	7.15996	7.06209	7.22174	6.9886	7.07739	7.24578
Ddx39	0.485714	FALSE	1.88646	1.89532	1.90165	1.97083	1.95714	2.00877	8.33008	8.38713	8.36065	8.41084	8.34896	8.37917
Ddx39b	-0.6	FALSE	2.08634	2.10659	2.1247	2.00451	2.01246	2.03291	8.52131	8.51252	8.47933	8.51974	8.52581	8.53319
Ddx3x	0.714286	FALSE	2.03707	1.71152	1.86125	1.5645	1.5482	1.53364	8.31103	8.294	8.2833	8.11853	8.12501	8.19095
Ddx3y	-0.542857	FALSE	1.23051	1.42443	1.06311	1.03095	1.03409	0.976753	7.66899	7.55756	7.58885	7.73648	7.60104	7.6611
Ddx41	0.771429	FALSE	1.7584	1.70368	1.81851	1.30077	1.306	1.32045	7.06125	7.11027	7.19588	6.99855	7.00766	6.96015
Ddx42	0.257143	FALSE	1.52342	1.40343	1.45978	1.24857	1.24374	1.27831	7.76336	7.87245	7.68507	7.68716	7.69766	7.70228
Ddx43	-0.0857143	FALSE	0.716218	0.699385	0.599308	0.593236	0.713475	0.562444	5.84913	6.19405	5.97025	5.67841	6.09141	6.18431
Ddx46	0.371429	FALSE	1.55221	1.52101	1.4934	1.30521	1.27562	1.33079	7.95501	7.86335	7.94815	7.87772	7.88415	7.90552
Ddx47	-0.314286	FALSE	1.83811	1.86074	1.83283	1.67145	1.68623	1.72416	7.84748	7.9695	7.96123	7.99205	7.89962	8.01047
Ddx49	-0.0857143	FALSE	1.3481	1.03112	1.4009	1.35019	1.33629	1.35872	6.9883	7.2833	7.27907	7.41268	7.32499	7.29676
Ddx5	-0.771429	FALSE	2.15324	2.09877	2.04729	1.8934	1.91413	1.86843	8.80848	8.82194	8.83818	8.84971	8.87044	8.8433
Ddx50	-0.428571	FALSE	1.45678	1.54308	1.37898	1.43145	1.43257	1.39165	6.91073	7.01559	7.12016	7.15192	7.18261	7.07796
Ddx51	-0.142857	FALSE	0.793297	0.580927	0.816974	0.661599	0.684599	0.744391	7.04666	7.10021	7.13695	7.16182	7.03794	7.04846
Ddx52	-0.485714	FALSE	1.17724	0.973972	1.08911	1.14007	1.12378	1.10792	7.49473	7.52052	7.60467	7.51849	7.60738	7.49847
Ddx54	-0.542857	FALSE	1.55052	1.40625	1.61128	1.45558	1.43466	1.48601	7.36255	7.43218	7.37268	7.40159	7.38388	7.4585
Ddx55	0.0285714	FALSE	1.13493	1.19253	1.13836	0.981338	1.0073	1.02646	6.63868	6.66076	6.6323	6.51148	6.88704	6.71414
Ddx56	-0.485714	FALSE	1.19833	1.29901	1.25258	1.084	1.07789	1.11218	7.67909	7.6998	7.74106	7.78746	7.74865	7.6848
Ddx58	0.428571	FALSE	1.24896	0.872689	1.18099	1.00928	1.00025	0.964924	5.97669	5.51596	5.79461	6.03583	6.20594	5.354
Ddx59	-0.485714	FALSE	0.67471	0.335697	0.606419	0.616668	0.661451	0.682385	5.54595	6.88636	5.62948	7.11327	7.14453	NA
Ddx6	1	FALSE	1.984	1.5654	1.76454	1.33608	1.35862	1.34036	8.45251	8.42521	8.43057	8.22567	8.29301	8.28197
Decr2	0.289886	FALSE	1.05954	0.878058	0.990011	1.11	1.14625	1.1155	6.30027	NA	6.03453	NA	6.15041	5.9436
Def6	0.771429	FALSE	1.95606	1.88199	2.0242	1.60219	1.57905	1.60775	7.48903	7.60203	7.56136	7.29075	7.37737	7.42683
Degs1	0.0857143	FALSE	1.62606	1.81286	1.6332	1.57274	1.62315	1.56553	7.16124	7.26969	7.25353	7.30539	7.19682	7.20394
Dek	0.392792	FALSE	1.8519	2.00995	1.73804	1.98414	1.99498	1.88517	NA	NA	NA	NA	6.62333	NA
Dek	-0.771429	FALSE	1.8519	2.00995	1.73804	1.98414	1.99498	1.88517	7.90426	7.75123	7.9168	7.83181	7.86775	7.83011
Dennd4a	0.942857	FALSE	1.63538	1.23868	1.47939	1.19864	1.21849	1.19741	6.24903	6.15941	6.2617	5.93209	5.96961	5.85029
Dennd4b	0.714286	FALSE	1.24047	0.97519	1.28213	0.981196	0.902331	0.959305	6.05189	5.79682	5.49155	5.34741	NA	5.28165
Dennd4c	-0.142857	FALSE	0.933905	-0.0706528	0.804407	0.804352	0.78997	0.784976	5.84932	6.15455	6.14305	5.21043	5.47407	5.53936
Dennd6a	0.542857	FALSE	0.889121	0.760961	0.769173	0.624248	0.616361	0.589149	6.33449	5.96606	5.76887	5.70156	5.69387	5.78766
Denr	0.942857	FALSE	1.65987	1.74853	1.62839	1.80297	1.84358	1.79285	7.49115	7.5246	7.51061	7.89818	7.92617	7.85688
Depdc1b	0.0285714	FALSE	1.40093	1.47504	1.34167	1.18596	1.20922	1.23259	6.00524	6.21309	6.09858	5.91708	6.3406	6.25097
Dera	-0.0857143	FALSE	1.36198	1.43343	1.36739	1.39013	1.40017	1.39083	7.19427	7.3183	7.40973	7.1438	7.18958	7.14402
Derl1	0.142857	FALSE	2.33018	2.33874	2.31157	2.25104	2.25866	2.2376	8.24703	8.10176	8.34849	7.99277	8.10381	8.13222
Derl2	0.753702	FALSE	0.688846	0.772122	0.663855	0.98717	1.0104	0.968882	NA	7.12068	NA	7.43974	7.3608	7.44877
Desi1	0.714286	FALSE	1.45858	1.3112	1.48012	1.74546	1.72865	1.72723	6.993	7.25024	6.98291	7.31071	7.35193	7.2695
Dffa	0.371429	FALSE	0.786439	0.552727	0.816599	1.02868	1.02153	1.06294	6.22156	7.22657	7.44774	7.03515	6.45532	7.45631
Dgcr14	0.257143	FALSE	1.07412	1.01052	1.20461	1.07557	1.04808	1.02167	6.35314	6.04034	6.29353	6.02263	5.97603	6.11678
Dgcr6	0.257143	FALSE	1.63059	1.90032	1.7154	1.7111	1.67373	1.68979	5.49807	6.02461	NA	6.13088	5.64136	5.61712
Dgcr8	-0.0285714	FALSE	0.958821	0.519487	0.869816	0.799791	0.821876	0.819742	6.36344	6.37721	6.58913	6.47311	6.22458	NA
Dgkz	0.485714	FALSE	1.96104	1.55175	2.02334	1.71388	1.68176	1.72773	6.889	6.85199	6.90595	6.14467	6.58015	6.34498
Dguok	-0.169031	FALSE	1.34563	1.48411	1.35202	1.28042	1.30928	1.32984	NA	6.4869	NA	6.54028	NA	NA
Dhcr24	0.828571	FALSE	1.92591	1.60567	1.96943	1.42622	1.40373	1.46274	6.45179	6.60128	7.22873	6.2909	6.16462	6.46243
Dhcr7	0.142857	FALSE	1.37514	1.00449	1.40349	1.105	1.13206	1.1808	7.58881	7.56005	7.52613	7.42375	7.30444	7.32777
Dhfr	-0.485714	FALSE	0.664317	0.653024	0.564857	0.785572	0.792995	0.762968	8.19312	8.15954	8.1197	8.09349	8.05368	8.18002
Dhodh	0.771429	FALSE	0.821932	0.792241	0.899773	1.1565	1.12259	1.23016	7.32444	7.45725	7.37099	7.5888	7.54121	7.57699
Dhps	0.485714	FALSE	1.19792	1.28548	1.28949	1.28061	1.31106	1.20779	6.56467	7.01347	6.67363	6.78359	6.91891	6.83564
Dhrs1	0.942857	FALSE	1.42107	1.48676	1.49291	1.16269	1.1382	1.24815	7.55151	7.48467	7.59526	7.36996	7.34747	7.4139
Dhrs11	-0.371429	FALSE	1.5524	1.30917	1.61515	1.36756	1.38707	1.42232	6.86218	6.98993	6.98428	6.90506	6.89556	6.79888
Dhrs13	-0.257143	FALSE	1.03388	1.40244	1.1271	1.12777	1.13865	1.06811	6.98154	6.97024	6.93842	6.89736	6.76971	6.89543
Dhrs4	-0.542857	FALSE	1.07208	1.06861	1.06972	1.05256	1.06545	1.03753	7.68585	7.70899	7.56338	7.73144	7.79418	7.69008
Dhrs7	-0.257143	FALSE	1.40299	1.54659	1.44854	1.393	1.49842	1.3947	7.20915	7.06534	7.12909	7.17499	7.03418	7.00809
Dhrs7b	-0.428571	FALSE	1.48585	1.63627	1.47904	1.45369	1.48358	1.49652	7.71253	7.5085	7.69415	7.57499	7.65445	7.49206
Dhx15	-0.542857	FALSE	1.62345	1.42663	1.50887	1.56606	1.56536	1.52417	8.27895	8.30232	8.32141	8.26644	8.30457	8.33148
Dhx16	0.771429	FALSE	1.65396	1.53194	1.71805	1.47649	1.43442	1.50087	7.02139	6.96867	7.00687	6.85279	6.95343	6.94158
Dhx29	-0.314286	FALSE	0.961808	0.610758	0.928028	0.842949	0.846292	0.848237	7.05789	7.00618	6.98809	7.18517	7.09262	7.06744
Dhx30	0.657143	FALSE	1.33422	1.16742	1.35967	1.08511	1.07822	1.1638	7.16544	7.08332	7.03252	6.85052	7.02741	6.95347
Dhx32	0.666737	FALSE	0.782428	0.17619	0.74466	1.05602	0.963565	1.02545	NA	NA	4.9618	5.60653	5.81222	5.67232
Dhx33	0.771429	FALSE	0.721831	0.373325	0.581927	0.823842	0.842305	0.848436	6.46037	6.34719	6.22267	7.08458	6.81305	7.00757
Dhx35	0.942857	FALSE	0.973288	0.549432	0.961431	0.909417	0.880859	0.961864	6.26916	5.41894	6.16893	5.72541	5.67975	5.89061
Dhx36	-0.885714	FALSE	0.787889	0.621695	0.631286	0.59931	0.599697	0.5476	6.74956	6.82719	6.6596	6.92288	6.95439	7.08413
Dhx37	-0.885714	FALSE	1.44421	1.092	1.4744	1.0589	1.03729	1.0782	7.17186	7.26025	7.23279	7.26982	7.34507	7.24836
Dhx38	0.771429	FALSE	1.617	1.36994	1.65127	1.24612	1.1995	1.2608	6.92869	6.96224	6.96252	6.86152	6.84276	6.70697
Dhx40	-0.485714	FALSE	1.18245	1.07902	1.07886	0.891257	0.940301	0.920095	5.7858	5.88882	5.93399	5.96892	5.88752	5.82233
Dhx57	0.43948	FALSE	0.839403	0.514799	0.786329	0.441166	0.412904	0.428466	NA	5.51598	6.11949	NA	NA	NA
Dhx8	-0.0857143	FALSE	1.33662	1.10417	1.34721	1.02722	0.994018	1.0959	6.57203	6.5769	6.66378	6.64979	6.58018	6.68994
Dhx9	0.2	FALSE	1.69531	1.10175	1.53988	1.15793	1.21653	1.23414	6.45428	6.43679	6.40404	6.25268	6.57521	6.51884
Dhx9	0.542857	FALSE	1.69531	1.10175	1.53988	1.15793	1.21653	1.23414	5.90082	5.569	5.59958	5.59714	5.93741	5.57689
Diablo	0.142857	FALSE	1.16163	1.2497	1.18985	1.19272	1.16145	1.17607	6.86681	6.70256	6.97228	7.45811	6.83643	6.8838
Diap1	-0.542857	FALSE	1.77247	1.60969	1.76392	1.5759	1.54943	1.57104	7.59515	7.57259	7.51957	7.567	7.60156	7.62744
Diap3	0.758971	FALSE	-0.224868	-0.278421	-0.217969	0.588441	0.5878	0.59849	NA	NA	NA	5.96591	5.64224	5.37983
Dicer1	0.2	FALSE	0.803993	0.433241	0.734345	0.512531	0.521834	0.576473	5.63188	5.10836	5.68097	5.89927	5.36593	5.71881
Dido1	-0.314286	FALSE	1.08377	0.673885	1.03676	0.772996	0.760464	0.806036	6.72427	6.85283	6.74896	6.71137	6.73544	6.73622
Diexf	0.0285714	FALSE	0.55542	0.252951	0.538186	0.460845	0.422679	0.531938	7.01161	6.97161	7.1384	7.07831	7.18373	7.14195
Dimt1	0.542857	FALSE	0.725533	0.47376	0.624966	0.86124	0.820388	0.812083	7.51194	7.61893	7.51929	7.72374	7.73297	7.60738
Dip2b	0.371429	FALSE	0.732594	0.296992	0.660378	0.55025	0.528607	0.598015	6.28769	6.16937	6.49447	6.45756	6.41168	6.23754
Dis3	0.428571	FALSE	0.894756	0.704677	0.804416	0.788047	0.698501	0.718199	7.55384	7.55525	7.60338	7.45948	7.45716	7.45687
Dis3l	0.60876	FALSE	0.954296	0.551724	0.963975	0.542761	0.560338	0.632495	5.85949	5.97081	5.99045	NA	NA	5.64418
Dis3l2	0.714286	FALSE	1.13022	0.928253	1.16972	0.93254	0.893521	0.927811	7.09548	7.1313	7.22712	7.10507	7.08093	7.05075
Dkc1	0.142857	FALSE	1.67211	1.83893	1.59768	1.70516	1.72724	1.69455	8.29431	8.40684	8.36137	8.34694	8.29165	8.40008
Dlat	-0.542857	FALSE	1.42919	1.18898	1.39047	1.43373	1.41291	1.38632	7.92433	8.11091	8.10105	8.07309	7.99098	8.03935
Dld	0.428571	FALSE	1.80213	1.82966	1.70345	1.61737	1.68163	1.58741	8.5438	8.49492	8.49098	8.51981	8.41512	8.48464
Dlg1	-0.257143	FALSE	1.16423	0.954986	1.03459	1.21142	1.18705	1.14078	6.87663	7.08635	6.82374	7.01026	6.79285	6.92074
Dlgap4	-0.0285714	FALSE	1.01504	1.01552	1.08384	1.07696	1.05386	1.07487	6.86284	6.58544	6.64197	7.0242	7.03064	6.36289
Dlgap5	-0.314286	TRUE	1.08555	0.732081	1.01569	0.945467	0.949786	1.03104	6.42578	6.53447	6.46771	6.8725	6.91135	6.88099
Dlst	0.257143	FALSE	1.82394	1.66428	1.85251	1.69123	1.71453	1.74926	8.18689	8.08463	8.13016	8.19056	8.10036	8.13751
Dmap1	0.428571	FALSE	1.34778	1.31278	1.40049	1.33885	1.31028	1.35729	7.01932	6.8089	7.04094	6.898	7.00282	6.8809
Dmtn	0.485714	FALSE	1.50239	1.21184	1.53606	1.26625	1.22777	1.23734	6.47293	6.22907	6.6188	6.1677	6.1803	6.11515
Dna2	0.0285714	FALSE	0.92318	0.697487	0.853244	0.825719	0.799437	0.839235	5.82772	5.96525	6.42702	6.34543	5.92536	6.18063
Dnah5	-0.257143	FALSE	-1.71749	NA	-1.84776	-2.44647	-2.56078	-2.51738	5.96381	6.01876	6.00826	5.92912	5.94452	6.24709
Dnaja1	-0.6	FALSE	1.53216	1.49402	1.38426	1.23969	1.29434	1.21498	8.40638	8.4016	8.37158	8.53389	8.52142	8.51764
Dnaja2	-0.2	FALSE	1.92098	1.79371	1.83663	1.72336	1.71327	1.69607	8.36063	8.38753	8.39545	8.37398	8.39733	8.36241
Dnaja3	0.771429	FALSE	1.54625	1.4361	1.53664	1.76902	1.77498	1.80627	7.70072	7.6908	7.63278	7.73373	7.78689	7.71835
Dnaja4	-0.0285714	FALSE	1.27101	1.12253	1.24271	1.19969	1.22052	1.2643	6.84146	7.03039	7.11369	7.13513	7.22703	7.26776
Dnajb1	-0.0857143	FALSE	1.55071	1.35392	1.56439	1.54814	1.56631	1.57376	7.58122	7.69548	7.65241	7.64246	7.70173	7.63452
Dnajb11	-0.2	FALSE	1.78285	1.69562	1.78597	1.59693	1.60408	1.59269	8.07313	8.00281	8.01317	8.08561	7.91178	8.05866
Dnajb12	0.257143	FALSE	1.55754	1.14064	1.59378	1.38968	1.35789	1.34105	7.03182	7.16053	7.20152	6.93987	6.88378	6.97917
Dnajb4	0.885714	FALSE	1.24529	1.10656	1.09391	0.734976	0.746003	0.748013	7.66492	7.67148	7.60375	7.37282	7.42041	7.38186
Dnajb6	0.942857	FALSE	1.86349	1.70616	1.79131	1.56691	1.57322	1.51781	7.84347	7.72885	7.78209	7.54336	7.7252	7.58285
Dnajc10	0.485714	FALSE	1.57577	1.52986	1.49699	1.34953	1.36594	1.31604	7.43627	7.41597	7.44697	7.40417	7.56294	7.32789
Dnajc11	0.657143	FALSE	1.60855	1.47635	1.64699	1.44577	1.4581	1.4876	7.64233	7.63818	7.6971	7.59776	7.60063	7.59743
Dnajc13	0.428571	FALSE	1.49253	1.00267	1.39931	1.1218	1.13207	1.15554	7.12786	7.06849	7.10389	7.01017	6.98682	6.9322
Dnajc16	0.0857143	FALSE	0.831985	0.374088	0.87057	0.814506	0.763735	0.831869	5.56807	NA	3.85503	5.43048	5.88394	5.56225
Dnajc17	-0.6	FALSE	0.845534	1.10927	0.844775	0.652124	0.629329	0.803065	7.03137	7.00925	7.05743	7.14439	7.07524	6.89755
Dnajc19	0.371429	FALSE	0.592154	0.837956	0.591592	1.33628	1.3788	1.31526	6.94317	7.01523	7.21498	7.31628	7.12937	7.22574
Dnajc2	0.371429	FALSE	1.91574	2.19279	1.86792	2.13638	2.13551	2.06989	8.2535	8.32883	8.23302	8.18693	8.26866	8.27665
Dnajc21	0.771429	FALSE	1.31537	1.39624	1.23317	1.73094	1.74036	1.69906	6.34951	6.0607	6.10786	6.9875	7.10016	7.05058
Dnajc5	-0.428571	FALSE	1.65892	1.1996	1.58473	1.43471	1.44164	1.48474	7.34927	7.56949	7.42735	7.57338	7.15811	7.21833
Dnajc7	0.257143	FALSE	1.82993	1.70961	1.79833	1.63693	1.6369	1.64262	8.03978	8.03364	8.04492	8.05331	8.00892	7.99093
Dnajc8	0.6	FALSE	1.80753	1.83516	1.77966	1.97453	1.96147	1.95971	7.91196	8.0243	8.03028	8.16702	8.09962	7.99028
Dnajc9	0.6	FALSE	1.72931	1.74024	1.67668	1.79448	1.75759	1.74295	8.13769	8.16233	8.10639	8.15229	8.18089	8.22527
Dnm1l	-0.142857	FALSE	1.43089	1.16829	1.25295	1.34095	1.30986	1.27952	5.86689	5.79984	6.06196	5.88588	5.94768	5.99767
Dnm1l	0.657143	FALSE	1.43089	1.16829	1.25295	1.34095	1.30986	1.27952	6.11905	NA	6.00823	5.80829	6.09559	6.08249
Dnm2	-0.0285714	FALSE	2.10753	1.80678	2.14136	1.95808	1.92055	1.95852	6.75158	6.81071	6.95808	6.7659	6.75365	6.74709
Dnm3	-0.130931	FALSE	-2.09928	NA	NA	NA	NA	NA	6.8486	6.9703	6.87681	6.96981	6.71682	6.70026
Dnmt1	0.0857143	FALSE	1.98529	1.45857	1.97182	1.64428	1.64165	1.719	6.38004	6.44696	6.36571	6.34506	6.29094	6.33318
Dnmt1	-0.0285714	FALSE	1.98529	1.45857	1.97182	1.64428	1.64165	1.719	6.15386	6.17914	6.25282	6.33191	6.14792	6.12836
Dnmt3a	0.142857	FALSE	0.974489	0.571623	0.939181	0.698309	0.68509	0.718706	6.59484	6.59601	6.64262	6.34988	6.505	6.47377
Dnmt3b	0.771429	FALSE	0.8709	0.348456	0.815472	0.500079	0.51774	0.514221	6.54612	6.32015	6.41597	5.78335	6.43303	6.31075
Dnpep	0.885714	FALSE	1.71431	1.71452	1.771	1.48449	1.47075	1.54329	8.14019	8.05961	8.16976	8.05431	7.99061	8.00473
Dnph1	-0.371429	FALSE	1.78258	2.17119	1.79843	1.92658	1.94887	1.88065	8.38335	8.33507	8.3942	8.35234	8.40501	8.3561
Dnttip1	0.657143	FALSE	1.74899	1.7313	1.79876	1.76855	1.73663	1.73762	6.85713	7.04869	7.24587	7.15033	6.68864	6.70737
Dnttip2	-0.828571	FALSE	1.46492	1.36618	1.39319	1.2932	1.29931	1.30319	7.37776	7.50055	7.45487	7.56374	7.65961	7.58012
Dock10	-0.212512	FALSE	0.692142	0.300804	0.584354	0.346159	0.312235	0.379054	NA	NA	4.80017	5.05945	4.88817	NA
Dock11	0.142857	FALSE	1.02922	0.843344	0.858868	0.794872	0.811155	0.760876	5.75122	6.5118	5.57498	6.56653	5.45049	5.48428
Dock2	0.0857143	FALSE	1.74539	1.18958	1.7061	1.66057	1.63157	1.67511	7.59143	7.49482	7.60008	7.44917	7.72407	7.4764
Dock6	0.270449	FALSE	1.06196	0.645701	1.10085	1.05795	1.02807	1.05794	4.67416	NA	NA	NA	NA	4.59336
Dock7	0.942857	FALSE	0.731686	0.221813	0.610105	0.834476	0.824866	0.820813	6.10359	6.01091	6.08377	6.47506	6.29889	6.43975
Dock8	-0.0857143	FALSE	1.58568	1.06785	1.53809	1.25688	1.23318	1.27839	7.05866	7.08888	7.08525	7.0383	6.93568	6.93448
Dock9	-0.0303588	FALSE	0.45062	-0.026406	0.396232	0.282693	0.230626	0.258964	4.83755	5.69836	NA	5.9118	NA	NA
Dohh	-0.2	FALSE	1.92824	2.29771	2.08486	1.86857	1.8599	1.85806	7.57045	7.49712	7.47583	7.53486	7.48871	7.52114
Dok1	0.657143	FALSE	1.3525	1.28643	1.4349	1.10022	1.06026	1.044	6.56557	6.66055	6.6306	6.32133	6.49309	6.47485
Dok2	0.0285714	FALSE	1.98903	1.9818	2.07132	1.68435	1.68335	1.7107	7.03906	7.69765	7.4198	7.51788	7.30016	7.3128
Dolk	0.0676123	FALSE	1.01658	0.992094	0.981088	1.11589	1.15156	1.07126	NA	6.15354	NA	NA	6.07829	NA
Dolpp1	0.257143	FALSE	0.825863	0.771832	1.00367	1.0078	1.04017	1.05053	7.06101	6.84916	6.93606	6.98905	7.01317	6.97229
Dopey2	-0.828571	FALSE	0.88603	0.468843	0.910159	0.661403	0.644003	0.691361	5.95478	6.37528	5.81272	6.31101	6.01642	6.12933
Dpcd	0.885714	FALSE	1.70764	2.14234	1.72693	1.31128	1.32497	1.33164	7.67573	7.68078	7.6322	7.2216	7.3764	7.34789
Dpf2	0.142857	FALSE	1.9114	1.55734	1.90535	1.65377	1.63331	1.73129	7.43068	7.45412	7.53201	7.39025	7.4626	7.50042
Dph1	-0.657143	FALSE	0.63325	0.0794873	0.652379	0.700722	0.632169	0.737167	6.90226	6.80157	6.7702	6.47129	6.76744	6.50178
Dph2	0.657143	FALSE	0.893193	0.670963	0.997988	0.949971	0.883568	0.966605	6.62249	6.4823	6.74017	6.76317	6.45862	6.48472
Dph5	0.0857143	FALSE	0.981717	1.00275	1.00565	0.997635	0.992815	1.07662	7.27572	7.51386	7.30967	7.44086	7.5078	7.42897
Dph6	-0.392792	FALSE	0.902051	0.706916	0.739221	0.694134	0.666808	0.685737	NA	NA	NA	NA	NA	6.58601
Dph7	0.654654	FALSE	0.735131	0.745865	0.785248	0.782133	0.695427	0.752618	NA	NA	6.28012	NA	NA	NA
Dpm1	-0.485714	FALSE	-0.981232	-1.31026	-1.0146	-0.768206	-1.72761	-1.20709	7.43811	7.46203	7.40326	7.55303	7.60573	7.56706
Dpm3	-0.257143	FALSE	2.16282	2.79658	2.29073	2.25241	2.27249	2.22977	7.73131	7.73823	7.46603	7.88782	7.82497	7.83812
Dpp3	0.542857	FALSE	1.63517	1.60964	1.71293	1.414	1.42086	1.47107	7.9579	7.87295	7.8222	7.67839	7.83962	7.81789
Dpp4	0.942857	FALSE	1.34357	0.922832	1.22836	1.52941	1.51805	1.4852	7.59921	7.46404	7.55204	7.65898	7.61861	7.58234
Dpp7	0.771429	FALSE	1.7007	1.72649	1.78157	1.62242	1.65304	1.65385	7.31255	7.24185	7.31213	6.41142	6.38836	6.96422
Dpp9	0.6	FALSE	1.5116	1.11562	1.54695	1.60263	1.56661	1.62279	6.87575	6.77157	6.91498	7.00647	7.12516	6.88869
Dpy30	0.828571	FALSE	1.92792	2.04482	1.91044	1.86929	1.92008	1.84197	8.75463	8.76144	8.72419	8.6787	8.67236	8.645
Dpysl2	0.771429	FALSE	0.594406	0.385816	0.462636	-0.0186865	-0.0315392	0.0163633	7.3529	7.37882	7.50459	7.1451	6.94391	7.0265
Dr1	-0.257143	FALSE	1.57141	1.41862	1.47989	1.47892	1.49313	1.37431	7.85331	7.8483	7.91109	7.96713	7.98366	8.02082
Drap1	-0.142857	FALSE	2.23016	2.50514	2.27872	2.16761	2.18672	2.16742	7.49358	7.6312	7.64161	7.61967	7.54477	7.66144
Drg1	-0.542857	FALSE	1.81554	1.85259	1.75766	1.78002	1.79733	1.75375	7.87767	7.92361	7.96057	8.1506	8.19826	8.17691
Drg2	-0.428571	FALSE	1.39461	1.32559	1.43716	1.31884	1.35279	1.40764	7.72581	7.53078	7.6506	7.77644	7.75192	7.71531
Drosha	0.142857	FALSE	1.59088	1.19733	1.57588	1.56508	1.54051	1.61997	6.0522	5.76843	5.6976	5.98333	6.36724	6.01754
Dscc1	0.485714	FALSE	0.655808	1.00875	0.725798	0.926825	0.935805	0.91336	6.76437	6.84215	6.77038	6.75035	6.80363	6.75073
Dscr3	-0.828571	FALSE	1.27738	1.27055	1.27898	1.07863	1.09178	1.13013	7.29864	6.44252	6.81566	7.60714	7.3789	7.35672
Dsg1c	0.392792	FALSE	NA	NA	-1.52635	NA	NA	NA	5.95713	5.39189	5.52963	5.43762	5.44692	5.40187
Dsn1	0.542857	FALSE	0.798818	0.545944	0.772632	1.23058	1.2338	1.22456	6.256	6.71886	6.31369	6.90319	6.86543	6.66195
Dsp	0.392792	FALSE	NA	NA	-2.33507	NA	NA	NA	5.92503	5.28584	5.77905	5.69992	5.44912	5.08707
Dstn	-0.0285714	FALSE	1.60996	1.43509	1.50385	1.3869	1.37107	1.37241	8.27927	8.23399	8.26813	8.14721	8.36581	8.25704
Dtd1	-0.371429	FALSE	0.943044	1.0045	0.846108	0.884386	0.936182	0.929692	6.47567	5.89463	6.46861	7.008	6.8602	6.79299
Dtd2	0.428571	FALSE	0.931675	1.00671	0.973519	0.846037	0.928022	0.860559	7.33301	7.32234	7.21951	6.9238	7.40749	6.84427
Dtl	0.657143	FALSE	1.02174	0.908587	0.900098	1.14494	1.13635	1.13243	5.58669	5.22089	5.77588	5.83722	5.86094	5.85897
Dtnbp1	0.0857143	FALSE	1.74442	1.7826	1.80649	1.69913	1.69536	1.70037	6.54349	6.88263	6.62331	6.57526	6.78148	6.82145
Dtx3l	0.542857	FALSE	1.54314	1.11677	1.43184	0.91974	0.935826	0.939044	6.41108	5.9131	6.42316	5.93037	5.78785	5.67547
Dtymk	0.714286	FALSE	2.13638	2.28966	2.14762	2.30515	2.31829	2.30493	8.07516	8.10006	8.17345	8.14482	8.18376	8.18327
Dus1l	-0.314286	FALSE	1.47903	1.58325	1.54212	1.49689	1.50458	1.54676	5.62447	5.60257	5.42253	6.30688	5.7044	6.28142
Dus2	0.142857	FALSE	0.504679	0.501504	0.502525	0.91167	0.876801	0.88652	NA	5.27056	6.19883	5.85687	5.88548	5.99573
Dus3l	0.657143	FALSE	1.15341	1.0475	1.19551	1.4598	1.43377	1.47984	7.14657	7.23637	7.14776	7.36371	7.32367	7.29116
Dus4l	0.347863	FALSE	0.650204	0.686323	0.619464	0.847922	0.875266	0.790437	NA	5.61263	6.25563	NA	6.4603	6.43277
Dusp12	-0.6	FALSE	1.3842	1.47977	1.40372	1.34869	1.31566	1.27936	7.3229	7.47067	7.39189	7.57873	7.49196	7.51651
Dusp3	-0.257143	FALSE	1.35111	1.10556	1.30635	1.21661	1.19731	1.22494	7.785	7.81184	7.84075	7.94829	7.97616	8.0209
Dut	0.657143	FALSE	1.45118	1.73273	1.46219	1.78053	1.77021	1.74937	8.54368	8.47543	8.45222	8.60041	8.61597	8.60804
Dvl2	-0.0285714	FALSE	1.71417	1.43563	1.7452	1.54877	1.54084	1.55494	6.96422	6.58462	6.07746	6.92806	6.77926	6.70762
Dym	-0.0857143	TRUE	1.75697	1.5753	1.75048	1.66194	1.65506	1.67689	6.7406	6.8177	6.71232	6.81979	6.55932	6.70797
Dync1h1	0.6	FALSE	1.76868	1.34386	1.79806	1.55428	1.5193	1.58922	7.8619	7.82329	7.88955	7.85566	7.79261	7.78001
Dync1i2	-0.257143	FALSE	1.48852	1.70035	1.4301	1.38475	1.36229	1.37811	7.69035	7.57014	7.53462	7.64494	7.68099	7.61843
Dync1li1	-0.257143	FALSE	1.60432	1.14125	1.55153	1.48072	1.45295	1.45576	7.40544	7.4349	7.4681	7.40362	7.42488	7.42592
Dync1li2	0.6	FALSE	1.58225	1.20547	1.45752	1.09576	1.10869	1.10235	7.2455	7.27159	7.2397	7.2079	6.97198	7.04184
Dynll1	-0.0857143	FALSE	2.14769	2.35889	2.13205	1.94723	1.96929	1.90274	8.47364	8.44988	8.50608	8.3602	8.44355	8.51567
Dynll2	0.714286	FALSE	1.88525	1.698	1.89021	1.90209	1.91973	1.93571	7.92333	8.03133	7.89088	8.03137	8.209	8.18558
Dynlrb1	0.2	FALSE	2.1014	2.17059	2.04297	2.00161	2.02001	1.97506	7.93478	8.05973	8.06671	7.91364	8.07618	7.94895
Dynlt3	0.151794	FALSE	1.61958	1.72121	1.42539	1.51097	1.51565	1.40422	NA	6.88457	6.89698	NA	6.98271	NA
Dyrk1a	0.428571	FALSE	1.31734	0.808709	1.26208	1.32889	1.31317	1.33047	NA	6.61939	6.74891	6.86612	6.41351	6.75715
Dyrk1b	0.542857	FALSE	-0.740578	-0.416394	-0.326784	-0.394927	-0.532719	-0.540469	NA	6.61939	6.74891	6.86612	6.41351	6.75715
E2f4	0.657143	FALSE	1.65225	1.39997	1.70717	1.97173	1.96533	1.99	5.69297	6.44308	6.35543	6.71567	6.76955	6.74697
E2f8	-0.0676123	FALSE	1.33251	0.828374	1.27835	1.40163	1.40866	1.4441	NA	5.17388	NA	NA	5.40666	NA
Eapp	-0.0338062	FALSE	1.50934	1.63065	1.43541	1.46201	1.44509	1.44819	NA	NA	NA	6.21429	NA	6.46201
Ears2	-0.0285714	FALSE	0.43068	0.704449	0.475511	0.278672	0.246144	0.323809	6.23631	6.32552	5.97668	6.06681	6.25107	6.35912
Ebna1bp2	-0.257143	TRUE	1.60402	1.75029	1.62978	1.58051	1.58195	1.58601	8.29022	8.3283	8.21108	8.33983	8.28861	8.31965
Ebp	0.828571	FALSE	1.64875	2.03091	1.69713	1.41856	1.41721	1.42656	8.45995	8.32246	8.80643	8.1303	8.04053	8.18764
Ecd	-0.0857143	FALSE	1.39015	1.33669	1.37807	1.14434	1.17576	1.20087	6.69857	6.80345	6.84003	6.75042	6.74992	6.85596
Ech1	0.828571	TRUE	1.79175	1.75706	1.794	1.63396	1.61527	1.65186	7.36499	7.20496	7.41215	7.21259	7.09555	7.34111
Echdc1	0.257143	FALSE	0.546527	-0.0373097	0.490764	0.168952	0.0846047	0.284354	6.98929	6.83859	7.20075	6.49226	7.16778	6.51121
Echs1	0.371429	FALSE	1.20352	1.37567	1.20736	1.51613	1.58642	1.5449	7.51001	7.56606	7.87787	7.88732	7.77998	7.74217
Eci1	0.714286	TRUE	1.65889	1.70163	1.70279	1.61453	1.63911	1.61746	7.76145	7.69963	7.76309	7.67302	7.5538	7.56277
Eci2	0.142857	FALSE	1.57632	1.55344	1.55728	1.65019	1.66073	1.68182	7.10482	7.32228	7.37453	7.48047	7.4875	7.31625
Ecsit	0.714286	FALSE	1.51409	1.53846	1.5939	1.6581	1.65208	1.65654	7.23184	7.22756	7.2765	7.30529	7.24077	7.23739
Ect2	0.371429	FALSE	1.0101	0.615976	0.854425	0.981323	1.00543	0.94979	6.17528	6.1211	6.03387	6.0596	6.2708	6.43608
Edc3	0.428571	FALSE	1.07983	0.801449	1.06928	0.894266	0.896951	0.985332	7.17692	7.15454	7.21316	7.05084	7.00071	7.03292
Edc4	0.142857	FALSE	1.25695	0.999105	1.28922	1.06199	1.05373	1.10261	7.60704	7.63672	7.61144	7.5611	7.5502	7.56917
Edem2	0.6	FALSE	1.56389	1.56779	1.62009	1.63202	1.61204	1.61836	5.90004	NA	6.26517	6.00677	6.16718	6.17386
Edem3	0.542857	FALSE	1.1038	0.728842	0.94146	0.838864	0.877006	0.789195	6.71183	6.52557	6.71999	6.72593	6.65041	6.48542
Edf1	-0.0857143	TRUE	2.40347	2.74244	2.48699	2.4543	2.4625	2.44239	8.08001	8.21279	7.9832	8.21434	7.86257	8.0795
Edrf1	-0.542857	FALSE	0.972978	0.776084	0.888876	0.866058	0.848905	0.87772	5.65591	6.03414	5.81239	5.70556	5.75354	5.97199
Eea1	0.6	FALSE	0.265035	-0.103588	0.102992	0.671231	0.686618	0.642435	NA	6.15256	5.85487	6.8451	6.58172	6.59448
Eed	-0.0857143	FALSE	1.45844	1.54042	1.42075	1.34916	1.3479	1.27508	7.29089	7.50583	7.35579	7.53513	7.45662	7.40986
Eef1a1	-0.428571	FALSE	3.5179	3.60221	3.51737	3.91568	3.92068	3.95342	9.62745	9.6427	9.75562	9.66987	9.74012	9.58528
Eef1d	-0.771429	FALSE	1.85931	2.23758	1.93765	2.06946	2.08785	2.0917	8.1303	7.96576	8.22892	8.2675	8.06202	8.05394
Eef1e1	-0.0285714	FALSE	1.66791	1.77507	1.6439	1.80749	1.81921	1.76611	8.07769	8.17513	8.24408	8.2745	8.15725	8.217
Eef1g	-0.942857	FALSE	3.00689	3.11385	3.04129	3.23685	3.23735	3.2654	9.1197	9.09815	9.16148	9.09402	9.07357	9.06835
Eef2	-0.142857	FALSE	3.23798	2.97039	3.31077	3.65115	3.62696	3.68879	9.39167	9.41197	9.44618	9.41201	9.41839	9.38186
Eef2k	0.542857	FALSE	1.14368	0.816873	1.16215	1.0422	1.00268	1.07335	6.91187	6.75795	6.82381	6.66405	6.45767	6.56506
Eefsec	-0.2	FALSE	1.10578	0.905473	1.15888	1.27769	1.26627	1.24254	7.36556	7.29071	7.33234	7.34232	7.14354	7.18602
Efhd2	0.0857143	FALSE	1.56708	1.35643	1.64556	1.63208	1.60082	1.63167	8.00864	7.94764	7.99439	7.97148	8.0579	8.04074
Efnb1	0.428571	FALSE	1.02335	0.70304	1.08123	1.26712	1.21864	1.23683	4.33109	6.31362	6.2424	6.46343	6.52983	6.26645
Efr3a	0.0285714	FALSE	1.45578	1.38888	1.31899	1.17639	1.17243	1.0948	6.55201	6.42252	6.46995	6.3604	6.38159	6.5585
Eftud1	0.714286	FALSE	0.893976	0.658193	0.836603	0.641201	0.652971	0.659516	6.85609	6.83935	6.89683	6.81118	6.7791	6.91153
Eftud2	0.2	FALSE	1.81977	1.47302	1.83429	1.57237	1.56235	1.63594	8.35106	8.3425	8.33549	8.34674	8.30786	8.32775
Ehbp1	0.0857143	FALSE	0.480533	-0.029726	0.406117	0.0931983	0.069549	0.213621	6.19201	6.10481	6.06249	6.21762	6.15713	6.12332
Ehbp1l1	0.142857	FALSE	1.64588	1.57164	1.68465	1.33271	1.3055	1.33493	6.48255	6.41695	6.39531	6.28314	6.41765	6.25785
Ehd1	0.714286	FALSE	1.89225	1.80632	1.97453	1.76027	1.73776	1.75567	8.21646	8.23002	8.20124	8.11787	8.10306	8.0873
Ehd3	0.257143	FALSE	1.94955	1.27507	1.91808	1.73943	1.71976	1.76818	8.06993	7.96419	7.9546	7.81328	7.92616	7.90612
Ehd4	0.885714	FALSE	1.36622	1.05372	1.37638	0.99904	0.970442	0.982067	7.60951	7.6411	7.70759	7.56621	7.54913	7.54736
Ehmt1	-0.0285714	FALSE	1.38555	0.994225	1.36616	1.15521	1.09664	1.18656	6.60293	6.60336	6.49303	6.6483	6.2017	6.67409
Ehmt2	0.0857143	FALSE	1.85619	1.63161	1.92644	1.70689	1.68367	1.70568	6.43471	6.52412	6.58132	6.67401	6.48614	6.44627
Eif1	0.6	TRUE	2.46732	2.78483	2.48199	2.79015	2.81578	2.79436	8.76249	8.76072	8.88785	9.08707	9.02282	9.03663
Eif1ad	0.257143	FALSE	1.50812	1.5052	1.49859	1.50533	1.5001	1.5197	7.08285	7.41384	6.67709	7.5097	7.52751	7.52129
Eif1ax	-0.257143	FALSE	2.26137	2.54277	2.18727	2.29742	2.31649	2.245	8.19862	7.75286	8.15564	7.90483	8.32487	8.30163
Eif1b	0.6	FALSE	1.92935	2.11574	1.93146	1.91954	1.92181	1.85995	8.0081	7.96137	7.90619	7.95231	7.76806	7.75842
Eif2a	-0.771429	FALSE	1.12822	1.09344	1.05097	1.44852	1.45933	1.40491	7.80891	7.80678	7.82316	7.79189	7.73752	7.72904
Eif2ak2	-0.657143	FALSE	1.48325	1.34475	1.35139	1.33529	1.3407	1.32386	7.56564	7.53008	7.63388	7.78971	7.68452	7.66759
Eif2ak4	0.314286	FALSE	1.12344	0.762318	1.07606	0.854475	0.873742	0.891705	5.73654	5.67081	6.09331	6.05881	5.9275	6.15552
Eif2b1	-0.542857	TRUE	1.49879	1.33085	1.4955	1.62617	1.6212	1.66415	7.90043	8.00199	7.97813	7.95565	7.87385	7.90109
Eif2b2	0.257143	FALSE	1.44072	1.56858	1.47418	1.62991	1.64718	1.64619	7.87058	7.92139	7.85185	7.9821	7.89857	7.85204
Eif2b3	-0.0285714	TRUE	0.680526	0.60557	0.593846	0.752252	0.755888	0.779319	7.81046	7.74385	7.86443	7.77777	7.90074	7.74769
Eif2b4	0.885714	FALSE	1.85764	2.10173	1.88575	1.62771	1.58406	1.63457	7.87003	7.91809	7.8244	7.7623	7.76338	7.76874
Eif2b5	0.257143	FALSE	1.57826	1.62666	1.61071	1.55623	1.55197	1.60329	7.68798	7.69375	7.68387	7.75602	7.65424	7.66136
Eif2d	-0.257143	FALSE	1.14725	1.09855	1.22602	1.34295	1.34114	1.36324	6.92991	6.84451	7.10816	6.92606	6.94955	6.78578
Eif2s1	0.314286	FALSE	1.67333	1.52515	1.53883	1.69861	1.71638	1.65847	8.6653	8.65171	8.59129	8.63589	8.66928	8.67645
Eif2s2	0.771429	FALSE	1.89319	2.26826	1.79491	2.12542	2.1511	2.06986	8.63063	8.6898	8.64469	8.65867	8.69179	8.63418
Eif2s3x	-0.6	FALSE	1.44039	1.2017	1.32358	1.35224	1.39256	1.40499	8.09774	8.12299	8.17047	8.11341	8.17879	8.10984
Eif2s3y	-0.371429	FALSE	1.88492	1.99796	1.70182	1.75656	1.79009	1.70969	7.10409	7.34571	7.38581	7.17525	7.23766	7.27572
Eif3a	-0.942857	FALSE	2.37755	2.39477	2.32473	2.24257	2.26648	2.30258	8.61183	8.58605	8.63041	8.66536	8.6347	8.64973
Eif3b	-0.2	FALSE	2.28517	2.19107	2.3233	1.98791	1.96312	1.98771	8.57921	8.51969	8.50275	8.4814	8.53983	8.52753
Eif3c	0.428571	TRUE	2.06947	2.04254	2.08146	2.02563	2.02294	2.06079	8.49931	8.51564	8.47919	8.45984	8.47212	8.49271
Eif3d	0.142857	FALSE	2.21317	2.19203	2.24237	2.18457	2.19349	2.24372	8.58356	8.56029	8.53862	8.58329	8.63725	8.61907
Eif3e	0.485714	FALSE	2.2861	2.54817	2.13169	2.52143	2.53528	2.43832	8.5422	8.54535	8.53878	8.61951	8.56723	8.60412
Eif3f	0.314286	FALSE	2.69858	3.06909	2.74832	2.94306	2.93879	2.91684	8.90115	8.87327	8.84617	8.96314	8.94972	8.93043
Eif3g	-0.0285714	FALSE	2.83533	3.06067	2.89397	2.88291	2.88878	2.91493	8.67198	8.67583	8.65684	8.74778	8.70624	8.71533
Eif3h	0.657143	TRUE	2.46729	2.47655	2.49335	2.92376	2.92092	2.93958	8.45462	8.46991	8.36224	8.4957	8.46505	8.48834
Eif3i	0.314286	FALSE	2.38044	2.68291	2.43905	2.51146	2.51942	2.55424	8.70399	8.71652	8.73063	8.7119	8.73414	8.71919
Eif3k	0.142857	FALSE	2.3643	2.72163	2.42129	2.50496	2.49602	2.49893	8.55847	8.56124	8.47983	8.49743	8.64642	8.53276
Eif3l	-0.485714	TRUE	2.09181	2.25694	2.0747	2.10119	2.09275	2.12184	8.56773	8.51105	8.57131	8.59764	8.58523	8.55241
Eif3m	0.542857	FALSE	2.15115	2.33543	2.13132	2.3347	2.36258	2.33876	8.67364	8.71756	8.69363	8.78056	8.7229	8.7028
Eif4a1	0.142857	FALSE	2.28449	2.16052	2.23164	2.26757	2.27792	2.33658	9.06117	9.08384	9.01673	9.02702	9.03487	9.06978
Eif4a2	0.885714	FALSE	1.56091	1.47925	1.40973	1.69424	1.68743	1.63578	7.01512	6.66479	6.86674	7.21373	7.21422	7.1882
Eif4a3	0.714286	FALSE	1.99154	1.9863	1.99945	1.94659	1.96114	2.00076	8.54616	8.51061	8.58134	8.53508	8.56343	8.59755
Eif4b	0.0857143	FALSE	2.39306	2.13698	2.38967	2.55135	2.53491	2.58751	8.54556	8.60335	8.52433	8.58978	8.59045	8.60241
Eif4e	0.142857	FALSE	1.72191	1.60686	1.59657	1.67283	1.67865	1.65059	8.61203	8.6131	8.49171	8.47509	8.50511	8.33395
Eif4e2	0.485714	FALSE	1.38198	1.30759	1.37692	1.28283	1.3071	1.33724	6.4613	6.01913	6.34588	6.0735	6.10801	5.92713
Eif4ebp1	0.257143	FALSE	1.74734	1.86736	1.85162	2.44898	2.44492	2.40294	7.15462	6.70982	7.05505	7.21945	7.06714	6.94864
Eif4ebp2	-0.314286	FALSE	2.05325	1.37805	1.99799	1.88047	1.87464	1.89162	7.07896	6.87692	6.5537	7.24042	7.29641	6.23982
Eif4enif1	-0.257143	FALSE	1.57056	1.26454	1.55108	1.40609	1.40923	1.445	6.42315	6.73284	6.74954	6.75699	6.69806	6.79955
Eif4g1	-0.657143	FALSE	2.07734	1.78935	2.08631	1.68349	1.65444	1.7017	8.17376	8.11124	8.15888	8.19692	8.17446	8.16877
Eif4g2	-0.885714	FALSE	2.09367	2.00061	2.00439	1.96601	1.96259	1.941	7.87497	7.88192	7.92883	8.06547	8.11027	8.09153
Eif4g3	0.0285714	TRUE	1.22329	0.82021	1.24198	1.22066	1.22775	1.24099	6.62113	6.38156	6.48633	7.00518	6.88665	6.78712
Eif4h	-0.771429	FALSE	2.21932	2.25455	2.2734	2.09808	2.08685	2.12994	8.58096	8.52379	8.52274	8.55357	8.6122	8.57202
Eif5	0.0857143	FALSE	1.89593	1.91888	1.76374	1.95404	1.96878	1.87739	8.2386	8.1382	8.19876	8.17067	8.29742	8.28904
Eif5a	0.6	FALSE	2.68905	2.67968	2.70749	2.77895	2.78873	2.77059	9.43557	9.41142	9.38089	9.41742	9.50879	9.46383
Eif5b	0.657143	FALSE	1.67265	2.04527	1.6165	1.13071	1.17702	1.1108	8.12488	8.07966	8.10329	7.97673	7.99357	8.03944
Eif6	-0.257143	FALSE	2.05838	2.36973	2.10476	2.08058	2.06313	2.09384	8.52001	8.52445	8.48018	8.54674	8.62625	8.57308
Elac2	-0.257143	FALSE	1.36026	1.06003	1.36699	1.24837	1.26632	1.30607	7.57589	7.64208	7.6521	7.74935	7.70762	7.74065
Elavl1	0.771429	FALSE	0.853524	0.86807	0.742739	1.14719	1.19785	1.14089	8.36393	8.34262	8.29544	8.65225	8.68981	8.75611
Elf1	0.257143	FALSE	1.35636	1.10395	1.21511	1.00834	0.994225	0.993563	6.32509	6.38012	5.84581	5.74874	6.3129	6.0738
Elf2	0.521794	FALSE	1.429	1.01898	1.38433	1.06257	1.06552	1.08939	6.34466	4.9618	4.9303	NA	NA	5.17313
Elf4	-0.0676123	FALSE	1.31251	0.877051	1.28285	0.993004	0.933671	1.0222	NA	5.22815	5.50591	NA	NA	NA
Ell	0.0857143	FALSE	1.22387	0.659533	1.23749	1.07541	1.02206	1.13973	6.34063	6.48308	6.54731	6.62744	6.44151	6.65726
Elmo1	0.257143	FALSE	0.910503	0.384792	0.840525	0.15113	0.104183	0.212387	7.16487	7.18611	7.28275	7.12428	7.16999	7.20459
Elmo2	0.142857	FALSE	1.3343	0.947028	1.34717	1.04922	1.02074	1.0823	6.73392	6.60678	6.59971	6.2093	6.63932	6.67629
Elmsan1	-0.485714	FALSE	1.16146	0.529206	1.13404	0.940129	0.911937	0.969069	6.31858	6.42995	6.2933	6.13824	6.37325	6.41519
Elof1	-0.657143	FALSE	2.21962	2.31203	2.25989	2.164	2.18934	2.21653	8.69731	8.65917	8.57592	8.77006	8.69619	8.77436
Elovl1	-0.314286	FALSE	1.93351	1.84959	1.99119	2.03275	2.05375	2.06654	8.17279	8.00502	8.17051	7.58697	7.9754	8.1576
Elovl5	0.142857	FALSE	1.45085	1.10769	1.3649	1.45945	1.45056	1.43037	6.90397	6.90797	6.91609	7.00779	7.2498	7.11405
Elovl6	0.130931	FALSE	0.808848	0.556733	0.635073	0.61413	0.608854	0.608465	NA	NA	NA	6.14727	NA	NA
Elp2	0.428571	FALSE	1.58208	1.63972	1.54852	1.39717	1.40192	1.43945	7.39589	7.27153	7.34164	7.24576	7.33627	7.22247
Elp3	0.714286	FALSE	1.43415	1.4698	1.42303	1.31894	1.32252	1.37545	7.25142	7.22179	7.17166	7.16017	7.1561	7.13111
Elp4	0.0285714	FALSE	0.360787	0.312186	0.321004	0.406025	0.45734	0.444261	7.0971	7.25607	7.17986	7.27533	7.15379	7.25916
Elp5	-0.142857	FALSE	1.64516	1.68882	1.64775	1.72122	1.71947	1.77509	7.0408	7.1104	7.15676	7.00277	6.95144	7.13586
Elp6	-0.0857143	FALSE	0.572992	0.960744	0.688154	0.84569	0.867083	0.857026	6.53572	6.39427	6.57334	7.1035	6.89855	6.92667
Emc1	0.6	FALSE	0.968908	0.74653	0.88889	1.02253	1.03094	1.06392	7.45397	7.54336	7.55213	7.61723	7.60977	7.56247
Emc10	-0.657143	FALSE	1.92905	2.00125	2.04351	1.89356	1.87378	1.8486	6.84291	6.61966	6.65024	6.7455	6.90035	6.83267
Emc2	-0.314286	FALSE	1.49951	1.57822	1.37055	1.47865	1.52394	1.45376	7.60029	7.58555	7.62509	7.83431	7.80715	7.76166
Emc3	-0.885714	FALSE	1.63728	1.60498	1.62267	1.60941	1.57777	1.56736	7.50489	7.51233	7.48273	7.58714	7.60867	7.62655
Emc4	0.371429	FALSE	1.61998	1.58489	1.70628	1.70159	1.72405	1.69194	6.88842	6.31244	7.09789	7.24773	6.32069	7.04682
Emc6	0.485714	FALSE	1.70167	1.87003	1.75756	1.91771	1.92046	1.80437	7.15772	7.30058	7.37059	7.30473	7.43983	7.31194
Emc7	-0.0857143	FALSE	1.78989	1.82715	1.75715	1.85331	1.87883	1.85282	7.76072	7.69941	7.86438	7.83304	7.81636	7.74717
Emc8	0.428571	FALSE	0.93526	1.14872	0.952422	0.820401	0.82334	0.866174	7.99015	8.01236	7.9092	7.86168	7.97806	8.1181
Emd	-0.0285714	FALSE	1.88278	1.56633	1.89881	1.73888	1.73203	1.77737	7.99347	7.9978	7.99712	7.8997	7.86637	7.80414
Emg1	0.542857	FALSE	1.9887	2.08411	2.04136	2.06724	2.04904	2.06701	7.86232	7.90152	7.95411	7.95724	7.87592	7.89794
Emilin2	0.0857143	FALSE	2.20782	2.11089	2.2537	2.16885	2.16655	2.20172	7.26066	7.30871	7.36652	7.41186	7.34543	7.31125
Eml2	0.771429	FALSE	1.49339	1.4059	1.57088	1.30167	1.30343	1.3242	7.62007	7.43493	7.59231	7.31076	7.43789	7.40908
Eml3	0.142857	FALSE	1.31568	1.06027	1.30757	1.22965	1.19106	1.22991	6.11464	6.43266	6.73404	5.9149	5.98014	6.23828
Eml4	0.151794	FALSE	1.39196	1.02212	1.31314	1.19127	1.16708	1.181	5.86028	NA	NA	NA	5.72255	5.88932
Endod1	0.714286	FALSE	0.876541	0.685394	0.853863	1.12004	1.12861	1.08469	6.50311	6.71829	6.54725	7.08458	7.20499	7.16232
Endog	0.392792	FALSE	0.918769	1.14537	1.06291	1.10264	1.09768	0.967863	NA	NA	NA	6.05111	NA	NA
Eno1	-0.637748	FALSE	NA	NA	-1.6026	-1.50234	-1.31562	-1.57325	9.36315	9.34764	9.40774	9.3451	9.33975	9.29451
Enoph1	0.657143	FALSE	1.52094	1.61627	1.50256	1.27728	1.28598	1.27312	7.91539	7.81163	7.83006	7.68718	7.75282	7.7892
Enpp4	0.485714	FALSE	1.19142	1.03244	1.06589	0.828783	0.8272	0.748295	7.27231	7.16637	7.11018	6.9301	7.17734	7.03709
Enpp5	0.257143	FALSE	1.56931	1.22251	1.47509	1.29785	1.27374	1.28966	7.15133	7.13743	7.11416	6.5611	6.90709	5.99461
Ensa	0.314286	FALSE	2.00066	1.87402	1.9984	2.00759	2.01896	2.02461	7.35407	7.21631	7.49617	7.57137	7.40262	7.4025
Entpd5	-0.550782	FALSE	0.721898	0.530731	0.60877	0.766673	0.814322	0.778205	7.1872	6.15354	5.78346	NA	NA	5.82083
Eny2	-0.314286	FALSE	1.286	1.63553	1.12533	1.31204	1.31703	1.27394	7.97019	7.9543	8.01149	8.13915	8.27066	8.30752
Ep300	-0.257143	FALSE	1.4093	0.798382	1.31936	1.08935	1.05444	1.09407	5.56456	5.75378	5.82815	5.65893	5.61249	5.65437
Ep400	-0.6	FALSE	1.45389	0.976557	1.43	1.33493	1.28929	1.35718	6.06861	6.18611	5.70058	6.0244	6.11183	5.62459
Ep400	-0.942857	FALSE	1.45389	0.976557	1.43	1.33493	1.28929	1.35718	5.844	6.22153	5.89052	6.20445	6.27148	6.00421
Epb41	-0.0303588	FALSE	1.76687	1.33442	1.73725	1.55262	1.53688	1.57714	NA	NA	5.1016	5.22559	5.07984	NA
Epb41l2	0.885714	FALSE	0.834203	0.415458	0.742286	0.840983	0.833809	0.869797	6.6779	6.59131	6.48228	6.93922	6.91371	7.01211
Epb41l4b	-0.434828	FALSE	-0.740816	-1.121	-1.34821	NA	-1.83938	NA	5.71043	NA	5.81477	6.16047	6.03656	5.4481
Epb41l5	0.257143	FALSE	0.152853	-0.166836	0.0387941	0.0455429	0.0638581	0.0612716	5.71043	NA	5.81477	6.16047	6.03656	5.4481
Epc1	-0.485714	FALSE	1.08454	0.83668	0.987466	0.736609	0.733881	0.722135	4.87123	4.98574	4.99555	5.06967	4.9216	5.0637
Epg5	0.231908	FALSE	0.69847	0.207643	0.649881	0.671674	0.68629	0.73756	NA	4.855	NA	5.39322	5.23469	5.34319
Epn1	-0.371429	FALSE	2.10902	1.94845	2.22876	2.12227	2.09093	2.10044	6.84452	6.96623	6.95587	6.64443	6.87645	6.73969
Eprs	0.657143	TRUE	1.76962	1.83833	1.73809	2.10251	2.09059	2.12447	8.42247	8.39787	8.41476	8.45194	8.41897	8.43431
Eps15	0.828571	FALSE	1.36902	1.21154	1.22666	1.41668	1.42787	1.38766	7.54411	7.49488	7.51655	7.52813	7.57315	7.57295
Eps15l1	-0.2	FALSE	1.00572	0.676145	1.05063	0.983248	0.971685	1.04522	6.9849	6.89935	6.82074	6.77176	7.00938	6.98263
Ept1	-0.371429	FALSE	1.20041	1.10157	1.12016	1.17736	1.19759	1.15273	7.70345	7.90085	8.02799	8.01242	7.94251	7.82187
Eral1	0.371429	FALSE	1.12723	1.02484	1.22871	1.08253	1.11406	1.08309	8.06042	8.00772	8.05823	7.84456	7.99152	8.06377
Erap1	0.771429	FALSE	1.07006	0.819479	0.904795	0.682598	0.712259	0.63964	6.83825	6.85548	6.89874	6.81769	6.70068	6.57454
Erbb2ip	0.771429	FALSE	1.58926	1.3036	1.41926	1.18463	1.18854	1.12033	6.50831	6.35827	6.23499	5.90435	6.15316	6.19028
Erc1	0.142857	FALSE	0.543922	0.158622	0.46413	0.308582	0.230241	0.321068	6.57064	6.31371	6.01662	6.51767	6.50288	5.9596
Ercc2	0.257143	FALSE	0.980068	0.527633	1.08509	0.884767	0.844856	0.882966	6.55045	6.49894	6.43594	6.18794	6.03888	6.24678
Ercc3	-0.0857143	FALSE	1.09048	0.91318	1.15736	1.10114	1.09397	1.15445	6.94978	6.71589	6.73932	6.89811	6.92851	6.91978
Ercc4	-0.0857143	FALSE	0.688036	0.538795	0.648584	0.641816	0.591137	0.631677	6.41912	6.53574	6.48248	6.43353	6.39457	5.82189
Ercc6	0.142857	FALSE	0.803035	0.350038	0.697314	0.539355	0.508778	0.522364	6.13518	5.70087	6.11923	5.53317	6.21556	5.46306
Ercc6l	-0.428571	FALSE	0.749566	0.636617	0.63339	0.693431	0.68644	0.660604	6.806	6.84826	6.87853	6.75771	6.72069	6.65836
Ergic1	-0.142857	FALSE	1.19234	0.827022	1.22219	1.57005	1.55542	1.57219	7.67296	7.68789	7.62675	7.78689	7.58191	7.66819
Ergic2	-0.394665	FALSE	0.809533	0.599774	0.749123	0.840575	0.870353	0.778476	NA	6.16599	6.24037	6.18918	NA	NA
Ergic3	-0.0857143	FALSE	2.02096	1.88684	2.05998	2.01994	2.05817	2.05671	6.50609	6.83464	6.74309	6.60508	6.60685	6.36869
Erh	-0.485714	FALSE	2.3175	2.41911	2.24026	2.40245	2.4113	2.37559	8.42798	8.35963	8.5827	8.48681	8.55513	8.63543
Erh	-0.542857	FALSE	2.3175	2.41911	2.24026	2.40245	2.4113	2.37559	6.67116	6.85624	6.97443	6.86619	6.6641	6.86762
Eri1	0.771429	FALSE	1.18697	1.08139	1.07595	1.13048	1.12061	1.07112	7.79439	7.70406	7.61954	7.6577	7.76595	7.64181
Eri3	0.257143	FALSE	1.61318	1.6191	1.71788	1.57526	1.55866	1.53313	6.84071	7.00224	6.92655	6.90146	6.8316	6.92696
Erlec1	0.0857143	FALSE	0.806951	0.953885	0.702529	0.845372	0.867472	0.805941	6.45544	6.04782	6.21299	6.6896	6.68998	6.51895
Erlin1	-0.257143	FALSE	1.59123	1.55678	1.51953	1.58667	1.60469	1.56926	7.69275	7.69814	7.72342	7.37218	7.69861	7.58245
Erlin2	0.714286	FALSE	1.27623	1.0373	1.19287	1.16767	1.17788	1.17216	7.74701	7.70488	7.76564	7.65868	7.73624	7.62737
Ermp1	0.2	FALSE	1.5079	1.18688	1.42386	1.45056	1.45184	1.45119	7.80487	7.81567	7.76289	7.79863	7.87997	7.80998
Ero1l	-0.428571	FALSE	1.43074	1.2008	1.2912	1.68902	1.70089	1.68476	7.87582	7.85527	7.79082	7.71523	7.82928	7.83742
Ero1lb	-0.0857143	FALSE	0.727341	0.526684	0.573458	0.4379	0.401725	0.434534	6.51961	5.73203	6.01897	6.09594	6.40634	6.22741
Erp29	0.6	FALSE	2.21233	2.38776	2.30694	2.01737	2.03773	2.0393	8.57747	8.54219	8.55918	8.50286	8.38733	8.41258
Erp44	-0.371429	FALSE	1.40705	1.37867	1.2733	1.37896	1.39529	1.31864	8.02938	8.12614	8.07463	8.08909	8.0644	8.0589
Esco1	-0.347863	FALSE	1.28944	1.32225	1.09767	0.984913	1.00714	0.898805	NA	4.041	4.09445	NA	4.43999	4.1863
Esco2	0.637748	FALSE	0.929761	0.879043	0.707034	1.28442	1.25619	1.15744	NA	NA	5.95396	6.37265	6.52394	6.41605
Esd	0.0857143	FALSE	1.06441	1.32566	1.04457	1.23547	1.22741	1.24286	7.73527	7.61455	7.6834	7.76271	7.73836	7.75038
Esf1	-0.885714	FALSE	1.22802	1.49328	1.1656	0.804355	0.833922	0.75319	7.36757	7.41939	7.45868	7.47959	7.48891	7.51697
Espl1	0.771429	FALSE	1.2747	0.918827	1.28078	1.35485	1.33891	1.40454	6.85388	6.71992	6.81537	6.94412	6.99655	6.95628
Esyt1	-0.6	FALSE	1.50734	1.3322	1.607	1.48126	1.48927	1.50298	7.2965	7.35125	7.28102	7.41027	7.37879	7.40272
Esyt2	0.771429	FALSE	1.16866	0.872404	1.06968	1.43035	1.42196	1.36877	7.10539	7.04829	7.22689	7.40598	7.39315	7.51085
Etf1	-0.257143	FALSE	1.82929	1.76837	1.73654	1.80874	1.81766	1.75292	8.35976	8.45048	8.41039	8.46476	8.46102	8.5416
Etfa	0.2	FALSE	1.81974	1.86187	1.77155	2.01276	1.99488	1.98253	8.55718	8.55452	8.58073	8.6095	8.55994	8.52105
Etfb	0.542857	TRUE	2.13691	2.50937	2.24212	2.05857	2.0879	2.08118	8.53483	8.58251	8.53552	8.47452	8.54898	8.54608
Etfdh	-0.371429	FALSE	1.54739	1.40509	1.51891	1.56967	1.57264	1.58851	8.03698	8.0014	8.03179	8.0308	8.01353	7.9713
Ethe1	0.714286	FALSE	1.42821	1.58599	1.49215	1.26201	1.25485	1.24245	7.4256	7.57748	7.43651	7.51391	7.43298	7.40727
Etnk1	0.714286	FALSE	1.90825	1.59884	1.80576	1.65985	1.65605	1.6248	7.65265	7.54492	7.68508	7.71716	7.56762	7.57603
Etohi1	0.657143	FALSE	0.883321	0.0795906	0.682037	0.818815	0.820598	0.796718	6.33019	5.8659	6.21078	6.48376	6.60179	6.44008
Etv3	-0.333947	FALSE	1.27529	0.792799	1.2348	0.910115	0.895438	0.924266	7.22242	7.30083	NA	NA	7.19952	NA
Etv6	0.371429	FALSE	1.18827	0.822204	1.15301	0.938473	0.94429	0.967896	7.06131	6.95963	7.0584	7.06878	7.05219	7.143
Evi5	-0.40584	FALSE	1.01263	0.804201	0.899703	0.287514	0.293842	0.30705	6.47047	NA	6.4381	6.63363	6.65392	NA
Ewsr1	0.0857143	FALSE	1.86488	1.70209	1.85578	1.52288	1.5286	1.5906	8.27183	8.3713	8.26033	8.24229	8.33239	8.28652
Exd2	0.257143	FALSE	0.984747	0.707591	0.983845	0.909516	0.862538	0.878117	5.05448	5.13629	5.51025	5.63423	4.65746	5.19451
Exoc1	-0.371429	FALSE	1.19797	1.00134	1.15884	0.858596	0.862997	0.901098	6.82106	6.7661	6.79069	6.89995	6.91193	6.57243
Exoc2	-0.6	FALSE	1.23437	1.0089	1.11432	0.977849	0.94392	1.00349	6.70619	6.52073	6.4658	6.92869	7.01238	6.49641
Exoc3	-0.657143	FALSE	1.02053	1.00476	1.00565	0.904264	0.913409	0.920685	6.48618	6.38529	6.3247	6.68871	6.53727	6.9871
Exoc4	0.371429	FALSE	0.904095	0.109159	0.857061	0.767675	0.744657	0.870245	6.78771	6.57116	6.62509	6.81321	6.66492	6.65902
Exoc5	0.885714	FALSE	0.81809	0.772786	0.668742	1.06737	1.06864	0.96694	5.92185	6.07607	5.66821	6.50203	6.6766	6.60062
Exoc6	-0.714286	FALSE	1.70314	1.4586	1.57587	1.49826	1.49128	1.4528	6.04076	6.11496	6.12208	6.06744	6.2665	6.34833
Exoc7	-0.942857	FALSE	1.29856	1.13172	1.35097	1.04566	1.00725	1.09194	6.3115	6.4188	6.3157	6.70662	6.79802	6.67507
Exoc8	-0.428571	FALSE	0.810017	0.53461	0.815419	0.623312	0.616845	0.630023	6.2774	6.51132	6.38574	6.65914	6.52873	6.6026
Exog	0.428571	FALSE	0.851087	0.758178	0.842442	0.638816	0.611265	0.68416	7.07566	7.10119	6.98461	6.93629	7.02366	6.95984
Exosc1	0.542857	TRUE	1.60885	1.47808	1.6091	1.76442	1.78428	1.75928	7.51389	7.69471	7.56789	7.67804	7.7161	7.7073
Exosc10	0.371429	TRUE	1.47501	1.15625	1.45263	1.63492	1.61491	1.66084	7.43623	7.52144	7.46895	7.50024	7.49207	7.54483
Exosc2	0.542857	TRUE	1.53461	1.65931	1.56615	1.47406	1.47234	1.49471	7.22465	7.68481	7.75752	7.65536	7.46276	7.54846
Exosc3	0.542857	FALSE	1.84753	1.9338	1.82293	1.86739	1.87282	1.86088	7.71419	7.90008	7.68341	7.7024	7.70758	7.71721
Exosc4	0.828571	FALSE	1.54445	1.78832	1.6198	1.4167	1.40794	1.43642	7.88825	7.99197	7.92117	7.82204	7.80518	7.75527
Exosc5	-0.142857	FALSE	1.6683	1.85147	1.76318	1.835	1.84129	1.772	7.7584	7.84737	7.87067	7.72003	7.70793	7.67923
Exosc6	0.257143	FALSE	1.77151	2.16602	1.9184	1.84099	1.83679	1.72391	7.65734	7.87154	7.58541	7.77222	7.68113	7.72003
Exosc7	0.142857	FALSE	1.66551	1.66682	1.69552	1.62619	1.59473	1.634	7.70511	7.74838	7.57817	7.62636	7.62018	7.63461
Exosc8	-0.542857	TRUE	1.55459	1.62889	1.49512	1.60863	1.59935	1.64349	7.63391	7.54678	7.68885	7.65781	7.49688	7.54195
Exosc9	0.6	FALSE	0.978335	1.02613	0.910885	0.870828	0.82548	0.840393	7.65674	7.57405	7.62376	7.60791	7.51485	7.51146
Eya3	-0.428571	FALSE	1.12677	0.767994	1.07736	0.970699	0.978699	1.0168	6.6721	6.84423	6.71002	6.8738	6.89803	6.92305
Ezh2	-0.371429	FALSE	1.39406	1.35812	1.30611	1.6173	1.65547	1.63237	6.84487	6.95704	6.90681	6.84813	6.88234	6.85325
Ezr	0.542857	FALSE	1.68704	1.35784	1.71504	1.49397	1.4801	1.49698	8.10241	7.98652	8.03601	7.94904	7.87651	7.92795
F2r	-0.6	FALSE	2.35083	2.16955	2.26402	2.14871	2.15521	2.12062	6.6518	6.46795	6.65124	6.75804	7.03268	6.91387
F8a	0.0857143	FALSE	0.991573	0.962509	1.13713	1.0669	1.03455	0.95209	5.93331	6.83307	6.80573	6.81499	6.31606	6.72084
Faah	0.314286	FALSE	0.9529	0.68602	1.00225	0.91677	0.927976	0.969644	6.98269	7.00778	7.09565	6.50619	7.04359	6.79435
Faap100	0.492805	FALSE	0.887092	0.900583	0.981419	1.02133	0.972405	0.990689	NA	5.40234	5.61873	6.35397	5.62094	NA
Fadd	-0.257143	FALSE	1.10654	0.915363	1.10841	1.03022	0.99627	1.00985	7.14938	7.27116	7.23769	7.0003	7.17563	7.13081
Fads1	0.771429	FALSE	1.39574	1.1679	1.42188	1.61787	1.60006	1.64468	6.86413	6.84098	6.47823	7.20401	7.01451	7.1524
Fads2	0.428571	FALSE	1.49634	1.03461	1.5505	1.26243	1.23972	1.27011	6.91291	6.99672	7.30355	7.19299	7.16158	7.19854
Faf1	0.771429	FALSE	1.58672	1.71939	1.59976	1.5515	1.57206	1.53828	7.62969	7.67446	7.69586	7.66846	7.59758	7.57498
Faf2	0.828571	FALSE	1.10095	0.849028	1.01719	1.10836	1.09192	1.12329	7.34895	7.25696	7.25698	7.41068	7.48212	7.5371
Fahd1	0.542857	FALSE	1.25823	1.41507	1.23494	1.08025	1.14346	1.0079	6.5656	6.35119	6.53207	6.39044	6.01089	NA
Faim	-0.314286	FALSE	1.37245	1.68613	1.38669	1.33519	1.32688	1.25478	7.38799	7.08798	6.82789	7.2333	6.99655	7.32279
Fam103a1	-0.142857	FALSE	1.63717	1.52482	1.46722	1.41672	1.42456	1.33723	7.62346	7.34405	7.57055	7.63165	7.69437	7.55772
Fam104a	0.257143	FALSE	1.62114	1.65551	1.71792	1.74226	1.76616	1.70479	NA	6.29144	6.02546	6.3788	5.22363	5.59519
Fam107b	-0.885714	FALSE	0.993407	0.857461	0.876345	0.839015	0.81509	0.753344	6.35154	6.35754	6.78482	6.8627	6.96723	6.94277
Fam109b	0.0857143	FALSE	1.78943	1.70098	1.795	1.41881	1.39015	1.44177	7.29147	7.32148	7.28468	7.44778	7.20627	7.09043
Fam111a	0.542857	FALSE	1.39497	1.0929	1.18203	1.20776	1.20259	1.16417	7.1359	6.66943	6.58942	6.86537	6.74603	6.95004
Fam114a2	0.428571	FALSE	1.41184	1.62123	1.38658	1.41056	1.40687	1.40675	7.4601	7.38455	7.34068	7.30404	7.40933	7.35741
Fam117a	0.392792	FALSE	2.00158	1.76693	2.07423	2.04142	1.9784	2.00605	NA	NA	NA	5.47858	NA	NA
Fam118b	0.657143	FALSE	1.38654	1.47823	1.3515	1.21165	1.27489	1.22464	7.16331	7.07031	7.08215	6.87738	6.7599	7.01092
Fam120c	-0.257143	FALSE	0.689568	0.385975	0.603808	0.791672	0.791227	0.745955	4.69211	5.97864	6.12187	5.55302	5.35742	6.2095
Fam126a	0.714286	FALSE	1.27253	1.0752	1.14466	1.27429	1.23657	1.26321	6.66207	6.55027	6.42783	6.87777	6.81365	6.78926
Fam129a	0.657143	FALSE	0.675881	0.0229598	0.646948	1.28333	1.23053	1.30998	6.82265	6.51928	6.48395	6.59928	6.96072	6.83614
Fam129b	0.257143	FALSE	1.26435	0.979694	1.32374	1.0058	0.925149	1.00091	7.14781	7.26371	7.16358	7.1788	7.096	7.09727
Fam133b	-0.142857	FALSE	1.2807	1.78146	1.22375	1.34164	1.40899	1.25261	6.92456	6.73556	6.84431	6.63412	7.02108	7.00431
Fam136a	0.542857	FALSE	1.09511	1.10566	1.04532	1.3576	1.35441	1.32778	7.15813	7.35538	7.60908	7.77084	7.56672	7.61881
Fam160b1	-0.371429	FALSE	1.32085	0.89458	1.25711	0.914097	0.889175	0.941043	6.74628	6.83612	6.77037	6.91545	6.76608	6.69363
Fam162a	0.771429	FALSE	1.89289	2.16409	1.90514	2.31502	2.29733	2.30123	7.61046	7.67755	7.52189	7.70987	7.63878	7.65558
Fam172a	0.314286	FALSE	0.970292	0.823467	0.847476	1.00849	0.944361	0.933475	5.75179	6.46953	6.20339	6.78509	6.58217	6.67884
Fam175b	0.942857	FALSE	1.17819	0.918909	1.08227	1.25018	1.255	1.25117	7.29386	7.26933	7.11373	7.29629	7.40498	7.37682
Fam185a	0.6	FALSE	0.827356	0.666822	0.81697	0.934961	0.919203	0.90586	NA	6.0114	5.19893	6.28296	6.12417	5.42411
Fam188a	-0.885714	FALSE	1.17037	1.00445	1.0685	0.98664	0.962104	0.866985	6.57685	6.80856	6.67085	6.80386	7.00272	6.95258
Fam192a	-0.142857	FALSE	1.63802	1.76196	1.63385	1.48595	1.50777	1.51633	7.40598	7.35042	7.29429	7.3004	7.53407	7.46085
Fam195a	-0.714286	FALSE	1.43127	1.7699	1.56638	1.80296	1.81522	1.77692	7.18085	6.99455	6.66129	6.51932	6.58029	6.47906
Fam195b	-0.6	FALSE	1.93064	2.22587	1.99978	2.01714	1.99538	2.00917	7.79865	7.42121	7.81417	7.74427	7.6781	7.57135
Fam206a	0.771429	FALSE	0.739241	0.239598	0.664749	0.904017	0.912175	0.90852	7.5068	7.49508	7.47751	7.66858	7.61189	7.55632
Fam207a	-0.885714	FALSE	1.50947	1.53118	1.58608	1.45492	1.42131	1.44961	7.63905	7.714	7.58926	7.76067	7.77406	7.71833
Fam208a	0.142857	FALSE	0.799675	0.557203	0.604355	0.615071	0.574863	0.516911	5.81744	6.03169	6.10643	6.16185	5.80789	5.97086
Fam208b	0.318874	FALSE	0.849046	0.244693	0.67272	0.759525	0.782504	0.721271	5.43719	NA	5.52781	5.19992	4.95788	NA
Fam20b	-0.20292	FALSE	1.25307	0.810373	1.17471	1.08088	1.09589	1.10632	NA	5.88318	6.34583	6.07784	6.00365	NA
Fam21	0.542857	FALSE	1.69221	1.3908	1.63888	1.50186	1.49683	1.51651	7.1907	7.12811	7.20509	7.05812	6.93354	6.99472
Fam210a	-0.257143	FALSE	0.716729	0.298478	0.538394	0.616743	0.574469	0.595161	6.6988	6.95728	6.7868	7.01246	7.02449	6.89514
Fam210b	0.542857	FALSE	1.75002	1.61545	1.77898	1.51714	1.51395	1.49932	6.92812	6.9332	6.76654	NA	6.33022	6.34603
Fam213a	0.942857	FALSE	1.97587	1.99171	1.949	1.83064	1.85874	1.83724	7.83557	7.80917	7.66834	7.55894	7.62295	7.61816
Fam32a	-0.6	FALSE	1.75437	1.84652	1.79128	1.53619	1.50216	1.53065	6.93888	7.18107	7.00183	7.15388	7.2495	7.20035
Fam3c	0.428571	FALSE	1.40173	1.20417	1.29454	1.29628	1.34534	1.29816	7.36422	7.27003	7.3761	7.20726	7.52388	7.44297
Fam45a	0.771429	FALSE	0.704898	0.457227	0.485285	0.933539	0.966729	0.891711	6.76882	6.287	6.47676	6.57983	6.84386	6.71582
Fam49a	0.0857143	FALSE	0.757131	0.393965	0.576173	0.0909208	0.0544366	0.0034659	6.29711	6.25045	6.8353	6.32887	NA	6.3621
Fam49b	0.714286	FALSE	1.06539	1.09464	0.921968	1.50875	1.53445	1.45415	7.453	7.30736	7.45555	7.8577	7.84548	7.82503
Fam50a	0.142857	TRUE	1.75356	1.76786	1.73927	1.54679	1.55304	1.58883	7.65993	7.54561	7.64679	7.56359	7.58191	7.60094
Fam63a	0.6	FALSE	2.09996	1.88744	2.14921	1.8008	1.78998	1.83435	7.79989	7.42835	7.87362	7.6755	7.47253	7.52048
Fam63b	0.392792	FALSE	1.12468	1.06385	1.01904	0.95922	0.940697	0.895507	NA	5.22339	NA	NA	NA	NA
Fam65a	0.0285714	FALSE	2.0355	1.50484	2.06424	1.9797	1.93909	1.98109	7.06215	6.99623	7.0053	7.05926	7.13452	7.08537
Fam76a	0.142857	FALSE	1.54111	1.41737	1.49251	1.10033	1.08356	1.14863	6.5769	6.86469	6.75601	6.77065	6.29422	6.58198
Fam76b	0.257143	FALSE	1.17976	1.07631	0.995749	1.1544	1.17203	1.0528	7.11264	7.18538	7.09741	7.13972	7.22616	7.18243
Fam83h	-0.0857143	FALSE	0.614146	0.334141	0.73732	0.622036	0.657592	0.673556	6.25597	6.1982	6.20753	6.3223	6.05276	6.24692
Fam96a	0.771429	FALSE	1.95906	2.11729	1.93841	1.85462	1.8727	1.79756	7.12439	7.16246	7.09267	6.93365	6.88874	6.98018
Fam96b	-0.2	FALSE	1.99922	2.0479	2.01926	2.13627	2.13894	2.08573	7.8093	7.61076	7.59739	7.59672	7.72721	7.63197
Fam98a	0.771429	FALSE	1.16428	0.933805	1.06862	1.30249	1.28026	1.29422	7.43732	7.35227	7.46135	7.69642	7.7148	7.73251
Fam98b	0.828571	FALSE	1.62098	1.5243	1.46981	1.24525	1.30505	1.26498	7.65232	7.82936	7.69681	7.49417	7.59195	7.51666
Fam98c	-0.714286	FALSE	1.16361	1.20195	1.29772	1.33912	1.28214	1.24851	6.85986	6.87148	6.77232	6.64772	6.71104	6.70805
Fancd2	0.2	FALSE	0.535435	0.0239287	0.293746	0.594011	0.515654	0.611661	5.42957	5.01965	5.82944	5.89869	5.73563	5.36754
Fancg	0.142857	FALSE	0.758068	0.605685	0.821813	0.763201	0.753407	0.796809	6.96588	5.67691	5.54586	5.68948	NA	5.72283
Fanci	0.0285714	FALSE	0.332672	-0.0958899	0.189116	0.387903	0.388197	0.416477	5.42419	5.80758	5.92741	5.84256	6.02555	5.57621
Far1	-0.657143	FALSE	1.12371	1.16856	0.864138	0.785674	0.768097	0.638919	7.21247	7.1231	7.12271	7.42343	7.46448	7.40839
Fars2	0.654654	FALSE	1.226	1.3835	1.29688	1.00582	1.06422	1.07869	NA	6.45237	NA	NA	NA	NA
Farsa	-0.0285714	FALSE	1.95455	1.89666	2.00756	1.69198	1.68212	1.75974	8.38806	8.37291	8.27117	8.33981	8.30441	8.28608
Farsb	-0.942857	FALSE	1.4162	1.4735	1.3422	1.48326	1.49436	1.49864	8.20974	8.16506	8.16555	8.16265	8.0918	8.07672
Fasn	0.0285714	FALSE	1.68317	1.25724	1.7605	1.53026	1.50243	1.55971	8.30965	8.21035	8.2884	8.30565	8.31332	8.30248
Fastkd5	0.371429	FALSE	0.592846	0.433569	0.477016	0.547893	0.559064	0.537683	6.33904	5.92859	6.37379	5.96382	6.2115	6.15128
Fau	-0.0857143	FALSE	2.49861	2.96282	2.61178	3.3613	3.37446	3.31985	9.27585	9.09981	9.23515	9.10775	9.24639	9.31763
Fbl	-0.2	FALSE	2.42627	2.43213	2.42959	2.3553	2.37651	2.41836	8.69269	8.73577	8.68527	8.69875	8.74089	8.71937
Fbp2	-0.151794	FALSE	0.869298	0.870176	0.833757	0.214949	0.434669	0.254453	NA	NA	6.35944	NA	6.11725	5.95564
Fbxl15	0.714286	FALSE	1.28691	1.45257	1.41532	1.15144	1.17242	1.07798	7.20863	7.13206	7.14037	6.94673	6.90534	6.80728
Fbxl18	0.6	FALSE	0.767652	0.0825041	0.81918	0.598356	0.521294	0.599	5.6763	5.66357	6.23957	5.65367	NA	5.522
Fbxl19	0.27323	FALSE	1.91848	1.6968	1.96215	1.74837	1.72566	1.7864	6.18953	NA	6.24669	NA	6.31468	NA
Fbxl20	0.6	FALSE	1.0853	0.761206	1.03047	0.773669	0.767235	0.824842	6.49893	6.30055	6.42213	6.12743	5.63002	6.08442
Fbxl8	0.142857	FALSE	0.774592	0.98335	0.8903	0.916824	0.904036	0.909093	5.17831	5.93307	6.33984	6.20052	5.34468	4.93049
Fbxo10	0.0285714	FALSE	0.989678	0.586949	1.03396	0.785294	0.762713	0.82181	6.72988	6.53467	6.71309	6.96399	6.89374	6.92631
Fbxo18	0.676123	FALSE	1.36803	1.08924	1.33958	1.15747	1.14465	1.20957	5.82792	NA	NA	NA	NA	5.3758
Fbxo22	0.714286	FALSE	1.23981	1.3635	1.24485	1.08438	1.08975	1.04198	6.37577	6.65816	6.65215	6.5717	6.04163	6.23057
Fbxo28	0.6	FALSE	1.13109	0.946508	1.0855	0.850937	0.850999	0.876382	6.63138	6.14835	6.41948	6.186	6.33633	6.2699
Fbxo3	-0.828571	FALSE	1.58466	1.33844	1.47991	1.17432	1.16817	1.18864	7.38997	7.54757	7.43994	7.52166	7.59217	7.49345
Fbxo30	0.314286	FALSE	0.88921	0.671797	0.771225	0.794214	0.790316	0.697405	6.2249	6.0117	5.75693	6.74298	6.55486	6.62899
Fbxo33	0.304256	FALSE	0.781376	0.984854	0.761769	1.10299	1.12809	0.975833	NA	NA	NA	NA	6.10013	6.11896
Fbxo38	0.314286	FALSE	1.21628	1.04137	1.18485	1.25796	1.24625	1.27148	5.80857	5.93552	6.18452	6.21577	6.06669	5.9362
Fbxo4	-0.392792	FALSE	0.410059	0.485957	0.359943	0.262863	0.235353	0.239247	NA	NA	NA	NA	NA	5.74776
Fbxo5	0.130931	TRUE	1.08245	0.989086	1.01929	1.61072	1.5941	1.55021	NA	NA	NA	NA	NA	5.8418
Fbxo6	-0.542857	FALSE	1.4285	1.33069	1.45855	1.33342	1.30873	1.32623	7.0008	7.10377	7.07492	7.34524	7.18906	7.22163
Fbxo7	-0.0285714	FALSE	1.46564	1.50613	1.4955	1.46158	1.44083	1.46924	7.12093	6.96769	7.27662	7.16247	7.08149	7.16119
Fbxw8	0.392792	FALSE	1.194	1.05206	1.27014	1.22381	1.18615	1.22514	NA	NA	NA	NA	NA	5.79108
Fcf1	0.314286	TRUE	1.85771	2.25894	1.83803	1.91172	1.94014	1.90263	6.84582	7.27236	7.72128	7.86313	7.87114	7.76605
Fcho2	0.6	FALSE	1.13833	0.819525	0.891896	0.501807	0.492978	0.439763	6.68838	6.77782	6.64336	NA	5.81222	6.33114
Fdft1	0.637748	FALSE	1.20577	1.31256	1.21157	0.963867	1.08197	1.09377	6.50482	6.40121	6.18941	5.58494	NA	NA
Fdps	0.771429	FALSE	2.04847	2.35862	2.11241	1.75593	1.7696	1.80579	8.78012	8.77719	8.75441	8.4419	8.50687	8.4986
Fdx1	0.40584	FALSE	0.934407	1.40217	1.04943	1.12448	1.08536	0.937027	6.60119	6.64283	NA	7.02942	NA	5.8515
Fdx1l	0.257143	FALSE	-0.638973	-1.14409	-1.24637	-0.191865	-0.114289	-0.175623	7.36916	7.11587	7.31546	7.44539	7.3371	7.27626
Fdxr	0.485714	FALSE	1.15941	1.36974	1.25157	1.14457	1.15637	1.17318	7.49051	7.32225	7.45195	7.05755	7.26223	7.15029
Fech	0.771429	FALSE	2.09911	1.88404	2.08727	1.72167	1.71629	1.71209	7.80612	7.70475	7.92259	7.63593	7.73228	7.59741
Fen1	0.657143	FALSE	1.74739	1.77638	1.80619	1.6498	1.65582	1.68144	8.33349	8.38974	8.38075	8.33427	8.32285	8.36471
Fer	0.5161	FALSE	0.884083	0.526026	0.830016	0.763893	0.77481	0.731541	7.02396	NA	NA	NA	7.01406	6.88521
Fer1l4	0.0171499	FALSE	-2.00857	NA	-2.13885	-2.03859	NA	-2.10949	NA	5.47458	NA	5.54761	NA	NA
Fermt3	0.6	FALSE	2.34532	2.12036	2.41611	2.03699	2.0319	2.08563	8.46132	8.49121	8.48372	8.41925	8.42725	8.39469
Fez2	-0.257143	FALSE	1.08309	1.05005	1.0798	0.805115	0.789804	0.792903	6.6202	6.70911	6.26454	6.79818	6.69438	6.5614
Fgd3	0.115954	FALSE	1.2584	0.457751	1.21478	0.718232	0.647885	0.774496	6.33667	6.66821	5.94128	NA	NA	5.81222
Fgfr1op	-0.257143	FALSE	1.32318	1.31208	1.20792	1.23635	1.2391	1.19893	7.22863	7.13018	7.08174	7.34193	7.22091	7.41284
Fgfr1op2	0.576818	FALSE	1.6312	1.58633	1.54073	1.52453	1.52175	1.47635	6.1624	6.00158	NA	NA	NA	5.82596
Fhl3	-0.542857	FALSE	1.45739	1.3756	1.52095	1.10142	1.08013	1.09501	6.70136	6.71212	6.27717	6.54102	6.82221	6.64733
Fibp	-0.142857	FALSE	1.32616	1.57109	1.38911	1.10238	1.17686	1.1716	6.88327	NA	6.32091	6.23674	6.31206	6.36141
Fignl1	0.657143	FALSE	1.02805	0.985043	0.939166	1.24364	1.2317	1.18962	NA	5.54912	5.5292	6.053	5.76407	6.16653
Fip1l1	0.257143	FALSE	1.76857	1.46004	1.70982	1.6001	1.59451	1.61403	7.89857	7.78507	7.75561	7.65203	7.71973	7.69063
Fis1	0.0857143	FALSE	2.01323	2.57569	2.11197	1.89609	1.91262	1.93504	8.25583	8.19808	8.20165	8.17374	8.27893	8.14547
Fiz1	0.654654	FALSE	1.13674	1.01938	1.22699	1.49149	1.49022	1.49972	NA	NA	NA	NA	NA	5.77307
Fkbp11	-0.142857	TRUE	1.60834	2.01514	1.67869	1.71081	1.73158	1.69862	8.08769	8.01522	8.06948	8.15567	8.10474	8.02575
Fkbp15	0.0857143	FALSE	1.1816	0.99622	1.22479	1.03781	1.01712	1.06626	6.83172	6.80121	6.72148	6.64314	6.66776	6.48198
Fkbp1a	0.771429	FALSE	1.74298	1.7784	1.70236	1.78405	1.79139	1.7468	8.63017	8.47014	8.40335	8.87432	8.83194	8.80668
Fkbp2	0.257143	FALSE	2.04525	2.48739	2.09166	1.902	1.96893	1.90722	8.25862	8.16552	8.39173	8.20243	8.26726	8.12039
Fkbp3	0.542857	FALSE	1.38146	1.35801	1.27238	1.61739	1.6291	1.54024	8.518	8.3873	8.57447	8.67756	8.58526	8.46068
Fkbp4	0.942857	FALSE	2.29135	2.41585	2.33755	2.05823	2.05227	2.0513	8.79368	8.84702	8.75728	8.70532	8.66197	8.6481
Fkbp5	0.142857	FALSE	0.928985	0.708838	0.929132	1.01273	0.980526	0.997536	7.38609	7.4793	7.48497	7.48333	7.4382	7.40214
Fkbp8	-0.6	FALSE	2.04751	2.21414	2.15685	2.23762	2.21736	2.1987	7.7452	7.60063	7.7126	7.64561	7.60481	7.75215
Flad1	0.428571	FALSE	1.43489	1.44209	1.49824	1.31285	1.30389	1.34602	7.07595	7.09422	7.1478	7.03898	7.09913	7.06039
Flcn	0.6	FALSE	1.96812	1.61514	1.98917	1.79415	1.78327	1.82914	7.02676	6.94113	7.01315	6.73383	6.62367	6.76433
Fli1	0.771429	FALSE	1.8071	1.40179	1.69606	1.19766	1.24465	1.23928	7.39603	7.37778	7.20096	7.20052	7.13856	7.12034
Flii	0.428571	FALSE	1.7384	1.34638	1.77994	1.53352	1.53163	1.57974	7.0564	6.99916	7.02189	6.96205	7.05476	7.02097
Flna	0.0857143	FALSE	1.25245	0.807249	1.31701	0.990752	0.99759	1.09603	7.99014	7.98435	7.99177	8.04583	8.03882	8.07279
Fmr1	0.771429	FALSE	1.51445	1.26484	1.34866	1.11957	1.09552	1.01971	7.59443	7.64797	7.60094	7.52118	7.4823	7.45795
Fn3krp	-0.142857	FALSE	0.855651	0.559317	0.813987	0.66014	0.737341	0.730851	7.24088	7.25813	7.24882	7.11949	7.17879	7.28753
Fnbp1	-0.485714	FALSE	1.08015	0.607981	1.07385	0.92788	0.88008	0.965152	6.801	6.83638	6.81447	6.65274	6.83019	6.69181
Fnbp4	0.942857	FALSE	1.51924	1.28665	1.47052	1.24619	1.23066	1.24407	7.43155	7.30346	7.34605	7.17728	7.16162	7.24922
Fnip1	0.880406	FALSE	1.50954	1.45214	1.29395	1.24088	1.28005	1.14298	6.00961	5.20585	5.97814	NA	NA	NA
Fnta	0.6	FALSE	1.45552	1.56709	1.46936	1.47271	1.47401	1.46099	7.40022	7.47136	7.6715	7.58652	7.6898	7.42711
Fntb	0.714286	FALSE	1.08986	1.06021	1.19812	1.11483	1.07703	1.17751	6.47793	NA	6.56002	7.02661	6.48085	6.88182
Focad	0.0285714	FALSE	0.583358	0.349598	0.529132	0.729826	0.72518	0.772201	6.21657	6.35047	6.30591	6.279	5.9596	6.48288
Foxj3	0.6	FALSE	1.2999	0.946816	1.17342	1.09705	1.07279	1.06598	6.78029	6.75746	6.82667	6.71323	5.72741	5.52365
Foxk1	-0.314286	FALSE	1.22492	0.567387	1.22362	1.04426	0.992081	1.06505	6.4486	6.75536	6.42551	6.57776	6.42087	6.12709
Foxk2	-0.27323	FALSE	1.41283	1.11033	1.41975	1.33271	1.34819	1.33029	5.94264	6.03893	NA	NA	5.72011	NA
Foxo3	-0.333947	FALSE	1.78056	0.749264	1.78048	1.57905	1.50488	1.57376	NA	NA	NA	6.12408	6.19368	6.05084
Foxp1	-0.314286	FALSE	1.00162	1.047	0.877533	0.810985	0.798862	0.744066	6.70466	6.30678	6.28723	6.69017	6.70832	6.66516
Foxp4	-0.657143	FALSE	1.7402	1.32961	1.81688	1.61974	1.55707	1.55998	6.78993	6.80246	6.66094	6.59969	6.89839	6.72506
Foxred2	-0.2	FALSE	0.946252	0.536838	0.974891	0.98661	0.932396	0.971321	6.0846	5.97589	6.03123	5.96632	6.02432	5.94222
Fpgs	0.714286	FALSE	1.0436	0.923346	1.10573	1.06636	1.09035	1.05148	6.2809	6.10529	6.58209	6.81115	6.32757	6.52158
Fra10ac1	0.371429	FALSE	1.06936	1.19132	1.01455	1.03456	1.14146	1.07723	6.49609	6.66616	6.60938	6.41812	6.53783	6.54225
Frg1	-0.542857	TRUE	1.59418	2.07647	1.50618	1.48862	1.52147	1.51578	7.58381	7.62514	7.66358	7.7881	7.81463	7.75549
Frmd4a	0.985611	FALSE	1.31771	0.866692	1.27715	1.42204	1.37784	1.44654	5.50299	NA	NA	5.95854	5.76396	6.15248
Frmd8	0.142857	FALSE	1.54354	1.39287	1.62806	1.18461	1.17367	1.21509	6.56526	5.88204	6.57694	6.57833	6.37131	5.44795
Fryl	0.428571	FALSE	1.26643	0.694731	1.17013	0.891656	0.850376	0.900607	6.29083	6.16815	6.40363	6.05484	5.75734	5.28079
Fth1	-0.0857143	FALSE	3.10188	3.40261	3.11101	2.98401	3.01332	2.98364	8.39984	8.46577	8.2425	8.40742	8.50047	8.40317
Ftl1	0.0857143	FALSE	3.68038	3.86465	3.7674	3.68968	3.70564	3.6705	6.41848	6.48936	NA	7.34329	6.62786	6.28136
Fto	-0.371429	FALSE	1.2158	0.870929	1.20284	1.00545	1.03389	1.07923	6.96747	6.99658	7.07371	7.22681	7.16957	7.1797
Ftsj1	-0.0285714	FALSE	1.23412	1.30436	1.22712	1.2361	1.19781	1.2218	7.69849	7.83647	7.84909	7.74574	7.80721	7.81523
Ftsj3	-0.257143	FALSE	1.51032	1.23795	1.50041	1.34535	1.35493	1.43179	7.82166	7.84419	7.86089	7.92242	7.92058	7.93225
Fubp1	0.828571	FALSE	0.523509	0.14899	0.400374	0.939109	0.946609	0.923064	7.79575	7.83198	7.83541	8.12642	8.13405	8.12447
Fubp3	0.828571	FALSE	1.47277	1.11827	1.38272	1.3048	1.30128	1.30057	8.01613	7.93535	7.95775	7.9789	7.9584	7.94164
Fundc1	-0.371429	FALSE	0.885412	0.948138	0.73263	0.641519	0.64582	0.567007	6.81308	6.43186	6.3216	6.81316	6.81781	6.52377
Fundc2	0.0857143	FALSE	1.49701	1.52535	1.43234	1.46086	1.49693	1.44478	7.62986	7.42088	7.41542	7.48652	7.61829	7.63278
Fus	0.0285714	FALSE	2.01419	1.53257	1.94194	1.79394	1.79191	1.86952	8.50476	8.49415	8.57749	8.54819	8.68017	8.621
Fut8	-0.371429	FALSE	1.95855	1.64677	1.88338	1.95304	1.94342	1.91032	7.61276	7.61571	7.60976	7.41812	7.41714	7.48923
Fxn	0.771429	TRUE	1.44612	1.57834	1.4743	1.68312	1.65746	1.66453	7.54378	7.78996	7.77533	7.81411	7.8577	7.83711
Fxr1	0.428571	FALSE	1.73	1.53954	1.59428	1.57602	1.57514	1.53996	7.96456	7.94741	7.9689	7.79582	7.85193	7.84362
Fxr2	-0.542857	FALSE	1.80267	1.57499	1.85078	1.68207	1.65251	1.67998	6.37655	6.47389	6.19287	6.40907	6.34284	6.26027
Fxr2	0.0857143	FALSE	1.80267	1.57499	1.85078	1.68207	1.65251	1.67998	6.40774	6.28368	6.17979	5.97834	5.72713	6.22621
Fyb	0.6	FALSE	1.57144	1.40317	1.48846	1.02748	1.04467	1.02084	7.61679	7.71814	7.7112	7.32354	7.33661	7.40389
Fyttd1	0.657143	FALSE	0.958082	0.814379	0.761078	1.11594	1.11283	1.03173	6.27157	5.77393	6.31129	7.25205	7.22394	7.29035
Fzr1	-0.2	FALSE	1.98299	1.86657	2.04199	1.85953	1.83006	1.85561	6.08779	6.57766	6.05273	6.1529	6.15606	5.96618
G3bp1	-0.0857143	TRUE	1.96789	1.88896	1.92725	1.95404	1.94365	1.95601	8.5904	8.70285	8.68717	8.79828	8.77871	8.76596
G3bp2	0.6	FALSE	1.50049	1.32619	1.32986	0.978208	0.950453	0.925941	7.98469	8.04433	8.02248	7.83142	7.9034	7.85913
G6pc3	0.885714	FALSE	1.65582	1.60607	1.77001	1.78842	1.76519	1.74598	7.20149	7.23431	7.49498	7.36845	7.3151	7.28941
G6pdx	0.0857143	FALSE	1.5526	1.12106	1.51453	1.26698	1.27848	1.32711	8.0571	8.06751	8.1532	8.01895	8.01667	7.93951
Gaa	0.428571	FALSE	2.18956	2.00403	2.28764	2.10987	2.10202	2.09718	7.3271	7.41576	7.44672	7.23411	7.1342	7.07267
Gab2	0.371868	FALSE	0.686802	0.345133	0.649864	0.728038	0.732006	0.862192	NA	NA	NA	5.98745	5.98666	NA
Gabarap	0.2	FALSE	2.58895	2.66045	2.57126	2.42269	2.4525	2.45337	7.59562	7.68976	7.7033	7.64695	7.53107	7.76867
Gabarapl1	0.142857	FALSE	2.01071	1.63617	1.99363	1.54567	1.55317	1.60299	7.59562	7.68976	7.7033	7.64695	7.53107	7.76867
Gabarapl2	-0.714286	FALSE	1.68952	1.96874	1.75529	1.4531	1.45514	1.47172	7.18022	7.27923	7.22201	7.4208	7.50042	7.40584
Gabpa	0.0857143	FALSE	1.03167	0.798774	0.878505	0.883132	0.882471	0.841167	7.65952	7.67274	7.49346	7.63331	7.67955	7.58829
Gabpb2	0.0285714	FALSE	1.84731	1.2995	1.71555	1.51708	1.47646	1.53041	7.53898	7.38455	7.28951	7.3921	7.33599	7.33493
Gadd45gip1	-0.142857	FALSE	1.23354	1.5105	1.31196	1.23068	1.24193	1.21746	7.1847	7.25191	7.29209	7.23411	7.29226	7.3781
Gak	0.542857	FALSE	1.39447	0.870828	1.36976	1.48715	1.46628	1.52366	6.77361	6.6555	6.83142	7.0865	6.98302	6.80685
Gale	0.257143	FALSE	1.02819	1.17839	1.15826	0.922154	0.943045	0.887457	7.40393	7.28459	7.38556	7.21622	7.14903	7.31021
Galk1	0.657143	FALSE	1.79904	2.09125	1.91212	1.80857	1.79541	1.80415	8.29759	8.30944	8.34891	8.22955	8.18885	8.1515
Galk2	0.753702	FALSE	0.67755	0.690589	0.689474	0.278908	0.351227	0.370155	6.20442	6.50006	6.05294	5.9663	NA	NA
Galnt7	-0.714286	FALSE	1.2272	0.993508	1.09896	0.954996	0.954171	0.915081	6.77467	6.78424	6.90209	6.91975	6.88574	6.9394
Galt	-0.0857143	FALSE	1.14709	1.26522	1.21474	0.990494	0.980919	0.96038	6.44148	5.97356	6.34682	6.77291	6.27485	6.083
Ganab	0.2	FALSE	1.74089	1.38339	1.73594	1.7655	1.76539	1.78717	8.27289	8.29714	8.25152	8.30339	8.2847	8.28091
Gapdh	-0.942857	FALSE	3.15754	3.03342	3.21491	3.40619	3.4022	3.46555	9.87621	9.80257	9.78742	9.75088	9.76176	9.70946
Gapvd1	0.6	FALSE	1.38838	0.930285	1.30864	1.19007	1.14225	1.21152	7.56755	7.49299	7.56114	7.49205	7.42195	7.45514
Gar1	-0.142857	FALSE	2.02127	1.86034	1.96594	2.07736	2.08651	2.02993	8.24119	8.28591	8.26974	8.3459	8.24	8.41017
Gars	0.371429	TRUE	2.04246	2.06646	2.03067	2.19309	2.17986	2.1992	8.35439	8.37705	8.29672	8.34258	8.33697	8.35572
Gart	-0.257143	FALSE	1.78743	1.56869	1.79946	1.70376	1.66836	1.72561	8.56898	8.56423	8.53833	8.5594	8.54002	8.53374
Gata1	0.257143	FALSE	2.4243	2.56315	2.49976	2.4658	2.46133	2.49278	8.04766	8.14238	8.13412	8.10602	8.27077	8.19823
Gatad2a	-0.0857143	FALSE	1.69207	1.29034	1.71363	1.42078	1.39359	1.41472	7.1886	7.2479	7.25884	7.37499	7.29439	7.33561
Gatad2b	-0.542857	FALSE	1.55007	0.589565	1.46014	1.2937	1.27383	1.36734	7.57516	7.68595	7.64431	7.74745	7.64732	7.70559
Gba	0.714286	FALSE	1.61711	1.69237	1.62112	1.51405	1.52443	1.54213	7.08143	7.10584	7.1717	7.05204	6.95237	6.79213
Gba2	-0.130931	FALSE	0.925952	0.527061	1.00532	0.881757	0.811941	0.888224	NA	NA	NA	5.65231	NA	NA
Gbas	0.371429	FALSE	1.291	1.18924	1.25953	1.54554	1.53083	1.50698	7.09566	7.35909	7.36544	7.49124	7.36524	7.19606
Gbf1	0.6	FALSE	1.46096	0.872285	1.43938	1.45818	1.41749	1.46245	7.02965	6.9141	7.02142	7.38657	7.27759	7.28107
Gbp7	0.942857	FALSE	1.58244	1.22531	1.44139	1.1191	1.0843	1.04058	7.53872	7.40823	7.43078	7.09923	7.04515	7.07288
Gca	-0.0857143	FALSE	0.524998	0.156462	0.334026	0.221394	0.346306	0.184565	6.86014	6.92764	6.95525	6.68428	6.71933	6.82318
Gcat	-0.130931	FALSE	0.694269	0.871932	0.837701	1.06711	1.03407	1.00244	NA	6.36112	NA	NA	NA	NA
Gcc1	0.27323	FALSE	0.670867	0.372873	0.716684	0.820505	0.769582	0.790183	5.628	NA	5.53939	5.80928	NA	NA
Gcc2	0.771429	FALSE	1.10366	0.982741	0.968323	0.734856	0.739265	0.683402	6.03916	5.94531	6.22433	5.87659	5.70762	5.70103
Gcdh	-0.428571	FALSE	0.82842	0.810929	0.916435	0.868634	0.898075	0.905359	7.02006	7.13576	7.12359	7.00949	6.67903	6.52594
Gcfc2	-0.257143	FALSE	0.34226	-0.332002	0.245669	0.279524	0.208319	0.164951	6.1932	6.32681	5.73001	6.4237	6.23685	6.33639
Gch1	-0.654654	FALSE	1.23758	1.23495	1.3262	1.41716	1.38521	1.29986	NA	5.86705	NA	NA	NA	NA
Gclc	0.657143	FALSE	1.37574	0.955352	1.31794	1.27213	1.2646	1.25655	7.27416	6.90675	7.06208	7.26477	7.24271	7.19299
Gclm	0.485714	FALSE	2.06039	1.89632	1.99921	1.97054	1.95688	1.86468	8.42281	8.4107	8.35854	8.55629	8.40941	8.30656
Gcn1l1	0.2	FALSE	1.42911	1.07861	1.4893	1.46845	1.41811	1.49494	5.80418	5.85695	5.95129	5.93781	NA	5.6388
Gcn1l1	-0.428571	FALSE	1.42911	1.07861	1.4893	1.46845	1.41811	1.49494	5.8637	5.7828	5.69273	5.83206	5.80118	5.7553
Gcsh	-0.657143	FALSE	1.4211	1.63582	1.45013	1.42511	1.42416	1.39329	7.60796	7.55703	7.52552	7.52985	7.73301	7.66339
Gda	0.942857	FALSE	0.618541	0.411555	0.435524	0.23865	0.31233	0.249928	6.77729	6.63784	6.76249	6.35731	6.428	6.26638
Gdap2	-0.371429	FALSE	1.3985	1.09856	1.28727	1.17229	1.17435	1.17487	6.17787	6.20704	6.12171	6.34447	6.35352	6.49047
Gdf3	0.676123	FALSE	0.987062	1.16302	1.0085	0.728374	0.782929	0.708141	5.83619	6.13088	NA	NA	NA	NA
Gdi1	-0.2	FALSE	1.17489	1.15338	1.17475	0.783606	0.784739	0.833863	6.67233	6.61513	6.76479	6.72993	6.82744	6.58726
Gdi2	0.828571	FALSE	1.54472	1.51394	1.48052	2.16291	2.15898	2.14077	8.65331	8.64871	8.62053	8.81481	8.85228	8.83968
Gdpd1	-0.0285714	FALSE	0.854717	0.915064	0.772825	0.82177	0.811669	0.76534	6.55102	6.39495	6.54046	6.79591	6.57783	6.41917
Gdpgp1	0.0285714	FALSE	0.72888	0.278118	0.769612	0.431006	0.471853	0.489484	6.09615	6.51725	6.61102	6.24027	6.22608	6.43746
Gemin2	0.771429	FALSE	1.2479	1.3793	1.17942	1.17169	1.17898	1.10373	7.34566	7.32332	7.21854	6.86583	7.01732	7.20717
Gemin4	-0.257143	FALSE	0.895643	0.708476	0.895312	0.873233	0.846501	0.875817	7.10566	7.13148	7.0634	7.14426	7.081	7.13203
Gemin5	-0.6	FALSE	1.12362	0.833114	1.17569	1.23703	1.19005	1.2453	7.40777	7.43188	7.4877	7.42516	7.38695	7.34164
Gemin6	0.485714	FALSE	1.10864	0.968557	1.04237	1.28646	1.33176	1.27282	6.31563	6.91506	6.84861	7.08357	7.08738	6.67846
Gemin7	-0.6	FALSE	1.81157	2.00835	1.87892	1.86501	1.87444	1.83664	6.86665	6.39262	6.55005	6.78868	7.21459	7.02584
Gemin8	0.428571	FALSE	1.06449	1.11529	1.05887	1.05339	1.03533	1.05911	7.03125	7.13716	6.88774	NA	7.08715	7.20081
Get4	0.428571	FALSE	1.46555	1.56499	1.55559	1.56057	1.54636	1.51856	7.51414	7.58968	7.59555	7.48414	7.53572	7.3977
Gfer	0.714286	FALSE	1.14701	1.39201	1.26215	1.60409	1.60002	1.57529	6.78422	6.81348	7.08755	7.30511	6.99926	7.17655
Gfi1b	0.542857	FALSE	1.83211	1.88021	1.9007	2.17905	2.15821	2.20761	6.78938	6.67891	6.66427	7.14211	6.73836	6.90135
Gfm1	-0.257143	FALSE	1.06057	0.913114	1.03566	1.00271	0.984563	0.997949	7.4202	7.41002	7.40709	7.5021	7.51485	7.4988
Gfm2	0.2	FALSE	0.612695	0.374139	0.620185	0.632913	0.623037	0.620128	6.76238	6.54943	6.71643	6.62148	6.71558	6.5818
Gfpt1	0.142857	FALSE	1.28478	0.860247	1.1482	1.12629	1.12552	1.16937	7.63925	7.59261	7.52514	7.608	7.73661	7.70149
Gga1	0.257143	FALSE	1.74642	1.63202	1.83655	1.64111	1.61152	1.64688	6.91996	7.00995	6.7969	6.69973	6.69285	6.89122
Gga2	0.657143	FALSE	1.47457	1.00469	1.47012	1.87613	1.85816	1.90655	7.06631	6.8441	6.88397	7.22619	7.14795	7.03952
Gga3	-0.142857	FALSE	1.51693	1.10483	1.51894	1.18157	1.16754	1.23211	7.19926	7.22142	7.16445	6.67304	6.85784	6.66026
Ggact	0.371429	FALSE	1.19741	1.16941	1.19928	1.0701	1.02465	1.163	6.81717	6.62762	6.80173	NA	6.76943	6.9304
Ggct	0.771429	FALSE	0.729295	0.819057	0.694505	0.900724	1.00647	0.890319	6.60621	6.67198	6.66449	7.2387	7.18979	7.21131
Ggps1	0.314286	FALSE	0.803581	0.303601	0.655722	0.923618	0.906218	0.926572	6.26485	6.66322	6.27712	6.47473	6.65361	6.6888
Ghitm	-0.257143	FALSE	1.96214	1.89705	1.88899	2.09715	2.10371	2.10008	7.44457	6.43949	7.07973	NA	6.79065	6.98198
Gid8	0.0857143	FALSE	1.63815	1.58441	1.56408	1.30119	1.30725	1.30161	7.71179	7.62047	7.58644	7.69827	7.69943	7.67055
Gigyf1	-0.540899	FALSE	1.16585	0.820533	1.19061	1.06435	1.03754	1.12145	NA	5.59375	NA	5.6661	NA	NA
Gigyf2	0.771429	FALSE	1.4673	1.25668	1.41597	0.934904	0.914648	1.00056	7.28757	7.28025	7.40503	7.17757	7.24046	7.22152
Gins1	0.0285714	TRUE	0.977847	1.0561	0.872789	1.17717	1.19505	1.23328	6.83132	6.81549	6.34244	6.84504	6.73438	6.5533
Gins2	1	FALSE	1.23513	1.22428	1.25903	1.48678	1.43482	1.46481	7.0232	7.00235	7.12179	7.51828	7.40443	7.44979
Gins3	0.257143	FALSE	0.958216	0.827635	0.955542	0.929388	0.867412	0.877013	7.36224	7.18514	7.18278	7.40255	7.32266	7.31895
Gins4	-0.485714	FALSE	1.5577	1.633	1.56969	1.58077	1.60383	1.60471	7.45573	7.42733	7.47225	7.5432	7.50998	7.43995
Gipc1	0.6	FALSE	1.97708	1.94857	2.11909	1.91083	1.91332	1.86517	7.52566	7.45801	7.45062	7.26041	7.18032	7.31781
Gipc2	0.542857	FALSE	-0.283242	0.215569	-0.308781	NA	-0.991837	-1.12453	6.42076	6.37075	6.43233	6.1839	6.11857	6.14226
Git1	-0.257143	FALSE	1.57862	1.27919	1.6674	1.57786	1.53064	1.55528	6.47192	6.46615	5.95415	6.39191	6.09962	6.51006
Git2	-0.2	FALSE	1.18855	0.834403	1.17358	1.13271	1.09882	1.13298	6.59017	6.61544	6.52269	6.32736	6.56104	6.51467
Gk	0.771429	FALSE	0.154534	0.0121899	-0.0268928	0.275789	0.303123	0.232377	6.0034	5.81412	6.15094	6.53495	6.42968	6.15543
Gla	0.771429	FALSE	1.58117	1.62703	1.58868	1.07426	1.09356	1.06604	7.18822	7.21081	7.30159	6.80397	6.82495	6.98115
Glb1	0.314286	FALSE	1.23513	1.27772	1.28699	1.38525	1.38169	1.40437	6.38031	6.0806	6.23785	6.403	6.24932	6.31304
Gle1	-0.371429	FALSE	1.36309	1.18452	1.39441	1.26364	1.25358	1.26253	6.1249	6.35067	NA	6.4413	5.96629	6.59306
Glg1	0.942857	FALSE	1.11005	1.07042	1.10484	1.3455	1.33176	1.34303	7.03614	6.99427	7.08212	7.33147	7.18958	7.30818
Glipr2	0.6	FALSE	1.59057	1.51586	1.62182	1.41277	1.40393	1.40408	7.99055	8.06364	7.9617	7.63238	7.74789	7.77612
Glmn	-0.771429	FALSE	0.233665	0.143519	0.144784	-0.0181963	0.0271942	-0.0119387	6.44556	6.62789	6.65915	6.85247	6.54395	6.70561
Glo1	0.428571	FALSE	2.01211	2.01238	1.99555	1.94411	1.92339	1.98234	8.74929	8.8896	8.81712	8.74637	8.78733	8.77522
Glod4	-0.6	FALSE	0.990092	1.11287	0.952491	1.07354	1.09952	1.11999	8.07423	8.10098	8.18056	8.10985	8.01344	8.02606
Glrx	0.0857143	FALSE	1.34355	1.37983	1.32193	0.831055	0.827982	0.869291	7.93063	7.53054	7.85226	7.61053	7.72205	7.75834
Glrx2	-0.428571	FALSE	1.00543	1.02498	0.942597	0.938069	0.973303	0.903823	7.04548	6.98668	6.98465	7.27568	7.10803	7.08332
Glrx3	0.657143	TRUE	-0.662483	0.0754351	-0.725811	-0.356704	-0.380838	-0.638466	8.14917	8.20731	8.0977	8.24785	8.22872	8.22167
Glrx5	0.142857	FALSE	2.31486	2.64348	2.42398	2.32206	2.35459	2.27872	8.07869	7.99092	8.31032	8.09384	8.28728	8.05731
Gls	-0.0285714	FALSE	1.19639	0.927885	1.03617	1.13548	1.12936	0.989404	6.99439	7.11537	7.33195	7.39263	7.1262	7.17427
Gls	-0.6	FALSE	1.19639	0.927885	1.03617	1.13548	1.12936	0.989404	7.97292	8.03096	7.8521	7.98843	8.009	8.04733
Gls2	0.5161	FALSE	0.136962	-0.0787091	0.0703573	0.813473	0.639885	0.663982	NA	6.00387	NA	6.33708	NA	6.37988
Glt8d1	0.542857	FALSE	0.882045	0.918084	0.738026	0.767131	0.805248	0.783821	6.88881	6.55099	6.51863	NA	5.95009	6.3924
Gltp	0.771429	FALSE	1.32893	1.06316	1.33461	1.73921	1.74438	1.73627	6.90326	7.14369	7.07202	7.28071	7.24027	7.2296
Gltscr2	0.828571	TRUE	2.14913	2.33872	2.22987	2.51447	2.51645	2.52205	7.005	7.26919	7.09748	7.4544	7.37885	7.40808
Glud1	0.542857	FALSE	1.82768	1.71508	1.80486	1.69747	1.68177	1.67633	8.20322	8.23864	8.2486	8.24017	8.16782	8.1931
Glul	0.885714	FALSE	1.3134	1.12565	1.32764	1.63831	1.63695	1.66092	6.54908	6.5932	6.83301	7.19134	7.01321	7.09112
Glyr1	-0.6	FALSE	1.4044	1.2029	1.39685	1.34858	1.33486	1.39094	7.25905	7.34118	7.33004	7.46415	7.5012	7.47841
Gm12504	0.777542	FALSE	NA	-1.59939	-1.70166	NA	NA	NA	9.29889	9.43697	9.51123	9.39505	9.40621	9.35276
Gm14322	-0.144943	FALSE	-0.596665	-0.554082	-0.81126	-0.476915	-0.524279	-0.585612	5.04288	5.33568	5.26807	5.13988	NA	NA
Gm14325	-0.40584	FALSE	0.476479	0.574904	0.396696	0.819513	0.80729	0.765088	5.04288	5.33568	5.26807	5.13988	NA	NA
Gm14326	-0.782691	FALSE	0.445068	-0.136983	0.257607	0.563994	0.571106	0.504931	5.04288	5.33568	5.26807	5.13988	NA	NA
Gm14393	-0.654654	FALSE	0.181203	-0.573794	-0.198949	0.202343	-0.212998	-0.123838	NA	5.97032	NA	NA	NA	NA
Gm15800	0.2	FALSE	1.08088	0.388591	1.05679	1.03555	1.00727	1.06121	5.31027	4.99859	5.23874	5.30188	5.30592	4.94419
Gm1821	-0.371429	FALSE	2.04343	2.1363	1.96005	1.7723	1.81966	1.88193	5.99	6.35329	6.38711	6.4974	6.28004	6.22258
Gm1966	-0.142857	FALSE	-0.0622206	-1.6021	-0.281132	-0.189143	-0.230582	-0.294814	7.49712	7.46606	7.67973	7.57146	6.51291	7.68012
Gm561	-0.142857	FALSE	0.907691	1.20124	0.924545	1.15717	1.26323	1.2212	5.60711	5.68529	5.65841	5.7482	5.65029	5.46802
Gm7120	-0.371868	FALSE	-0.512254	-0.762101	-0.864376	-0.588024	-0.401304	-0.613175	NA	6.2191	NA	NA	NA	6.22978
Gm8994	0.130931	FALSE	NA	NA	NA	NA	-1.56394	NA	8.54616	8.51061	8.58134	8.53508	8.56343	8.59755
Gmds	0.0285714	FALSE	1.13846	1.41461	1.17967	1.21843	1.21799	1.24463	7.73391	7.72267	7.82089	7.86078	7.77561	7.84083
Gmeb1	0.0285714	FALSE	0.75885	0.48349	0.708788	0.624289	0.65773	0.667459	6.38975	6.18225	5.99341	6.56121	6.34003	6.3836
Gmeb2	-0.0285714	FALSE	0.821904	0.5583	0.836651	0.798609	0.802761	0.838114	6.47114	6.30293	6.57064	6.47356	6.53034	6.20428
Gmfb	0.771429	FALSE	1.0827	1.08215	0.919249	1.33233	1.34861	1.28126	7.80433	7.95892	7.85683	7.992	8.15348	8.13156
Gmfg	-0.6	FALSE	1.06585	1.41352	1.12226	0.905506	0.921529	0.931507	NA	6.58899	6.42692	6.96834	6.94684	7.19275
Gmip	0.542857	FALSE	1.29521	0.933426	1.35555	1.20557	1.15055	1.20293	6.92314	6.87449	7.01179	6.845	6.88947	6.26608
Gmnn	0.428571	FALSE	1.75053	1.93647	1.71079	1.85723	1.87155	1.8589	6.77431	6.84405	6.76675	6.9993	6.88491	6.9149
Gmppa	0.0857143	FALSE	1.55155	1.54271	1.59593	1.6	1.61003	1.63477	7.3324	7.23706	7.46572	7.39959	7.22175	7.34045
Gmppb	0.257143	FALSE	1.11445	1.23449	1.1242	0.701315	0.672435	0.805598	7.70216	7.71	7.69078	7.73012	7.64642	7.6234
Gmpr	-0.714286	FALSE	2.34806	2.61932	2.42357	2.20659	2.22254	2.25256	6.76037	6.73673	6.5415	6.94248	6.73836	6.75974
Gmpr2	0.0857143	FALSE	1.396	1.27563	1.3942	1.18786	1.19155	1.27287	7.42621	7.65589	7.55986	7.46982	7.51158	7.41729
Gmps	0.6	FALSE	0.878657	0.648192	0.787924	1.06013	1.11867	1.07232	7.90964	7.92056	7.85834	8.20235	8.13537	8.16466
Gna13	-0.257143	FALSE	1.57943	1.30289	1.48069	1.36972	1.38912	1.40541	7.4953	7.55885	7.54086	7.48575	7.52495	7.4228
Gnai2	-0.0285714	FALSE	2.51066	2.42703	2.53725	2.32816	2.29589	2.29899	8.26683	8.17368	8.02366	8.07613	8.13637	8.16869
Gnai3	-0.371429	FALSE	1.91432	1.75097	1.78433	1.73019	1.72099	1.70444	7.82474	7.86315	7.74352	7.71112	7.86857	7.83256
Gnas	-0.6	FALSE	1.97995	1.71311	2.02863	2.16668	2.1543	2.11772	7.81233	7.76876	7.84158	7.66976	7.6573	7.66854
Gnb1	0.657143	FALSE	2.08103	1.851	2.05139	2.14268	2.15394	2.13865	7.95943	7.97497	8.01868	8.11254	8.02604	7.99174
Gnb2	0.771429	FALSE	2.36089	2.52191	2.45977	2.36278	2.35503	2.31859	7.92122	8.00398	7.91695	7.92854	7.82782	7.8752
Gnb2l1	0.657143	FALSE	3.31088	3.56943	3.39998	3.60103	3.60108	3.63215	9.32293	9.34984	9.33672	9.30863	9.373	9.38791
Gnb4	0.257143	FALSE	1.5073	1.44476	1.46598	1.17625	1.1823	1.16816	7.16822	7.41322	7.00105	7.24182	7.14456	6.59057
Gne	0.485714	FALSE	0.954523	0.80243	1.02031	0.974253	0.949101	0.98433	6.45169	6.47558	6.99824	7.08778	6.75364	6.71457
Gng12	-0.0285714	FALSE	1.04474	0.915509	1.00356	1.10644	1.13288	1.08717	7.83951	8.06934	8.07193	8.12493	8.01448	7.96631
Gng2	0.6	FALSE	1.351	1.36403	1.21315	0.850456	0.887966	0.820242	7.94308	7.80484	7.95846	7.59731	7.39602	7.44017
Gng5	-0.542857	FALSE	2.46706	2.38249	2.46243	2.67292	2.68157	2.57387	7.71231	8.14052	8.01653	7.99391	7.83001	7.63169
Gnl1	0.771429	FALSE	1.81353	2.10045	1.89545	1.53091	1.5193	1.53579	7.4659	7.46117	7.48426	7.40652	7.35101	7.35373
Gnl2	-0.371429	TRUE	1.57425	1.33421	1.52619	1.42331	1.42667	1.44657	7.34371	7.36328	7.37132	7.48451	7.39812	7.42663
Gnl3	0.714286	FALSE	1.89992	1.91156	1.80712	1.71722	1.72754	1.68505	8.07679	8.16743	8.12732	8.12356	8.03593	8.01273
Gnl3l	-0.0285714	FALSE	1.28899	0.904194	1.15707	1.05502	1.03206	1.05845	6.77354	6.60548	6.76393	7.26243	7.14239	7.09355
Gnpat	-0.828571	FALSE	1.55927	1.28589	1.53452	1.62352	1.60359	1.6305	6.83252	6.76081	6.90962	6.63311	6.72902	6.54433
Gnpda1	0.371429	FALSE	1.85027	1.62543	1.82368	1.7115	1.71682	1.74567	8.17146	8.15477	8.14049	8.07962	7.85645	8.12805
Gnpnat1	0.485714	FALSE	1.13489	1.19377	0.939045	0.971339	1.03278	0.930053	8.07333	8.03328	8.04743	7.99227	7.96357	7.81437
Gns	0.0857143	FALSE	2.11928	1.83712	2.12261	2.10551	2.10765	2.12451	7.61162	7.53986	7.57292	7.54742	7.37477	7.39237
Golga1	-0.428571	FALSE	0.728251	0.489898	0.654969	0.47805	0.453295	0.511285	NA	5.49462	5.65234	5.67516	5.42874	5.29664
Golga2	0.142857	FALSE	1.48499	1.07374	1.48612	1.11864	1.11004	1.18607	7.37494	7.33765	7.27542	7.19654	7.21023	7.31084
Golga3	-0.0857143	FALSE	0.984197	0.358594	0.934873	0.865727	0.881471	0.926395	6.11451	6.08453	6.31799	6.60389	6.83266	6.5754
Golga4	0.828571	FALSE	1.63716	1.41228	1.60435	1.36127	1.35761	1.40112	5.88165	6.0437	6.0944	5.34782	5.32562	5.7184
Golga5	0.371429	FALSE	0.941781	0.716169	0.877868	0.860744	0.863819	0.850984	5.90992	5.43915	5.87644	6.01649	6.02349	5.89248
Golga7	0.941124	FALSE	1.22528	1.26553	1.11583	1.61287	1.61288	1.56327	NA	NA	NA	6.94523	7.0102	6.85862
Golgb1	0.371429	FALSE	1.30633	1.0304	1.29448	1.14908	1.11675	1.14288	6.33811	6.106	6.45491	6.4099	6.36248	6.4237
Golim4	0.257143	FALSE	1.24676	0.788237	1.148	1.28875	1.27441	1.2636	6.57265	6.31435	6.26592	6.57914	6.27619	6.26519
Golm1	0.0285714	FALSE	1.12776	0.76266	1.08421	1.11118	1.13876	1.13535	7.02947	6.53749	7.02908	6.87474	6.71408	6.84777
Golph3	0.542857	FALSE	2.10946	1.94155	2.02717	2.03503	2.02476	1.95343	7.81914	7.63086	7.61734	7.83951	7.64528	7.81021
Golph3l	0.428571	FALSE	1.82866	1.42533	1.7352	1.44069	1.43338	1.46724	7.18486	7.11679	7.11501	7.05629	6.93914	7.07311
Golt1b	-0.428571	FALSE	1.54964	1.5605	1.44705	1.46847	1.47405	1.4316	7.75826	7.62863	7.89982	7.89612	7.80271	7.69396
Gopc	-0.485714	FALSE	0.965405	0.723526	0.865354	0.584674	0.605062	0.641982	6.10938	6.64253	6.22915	6.50391	6.54662	6.7201
Gorasp1	0.371429	FALSE	1.04337	0.627116	1.08806	1.03509	1.03384	1.0928	7.01049	6.84404	7.22184	7.09875	7.33322	7.29781
Gorasp2	0.257143	FALSE	1.94734	1.72188	1.93581	1.74341	1.74034	1.75086	7.98684	7.95886	7.81451	7.93576	7.88903	7.96709
Gosr1	-0.257143	FALSE	0.958768	0.723421	0.904537	0.873817	0.923515	0.873642	7.14339	7.11279	6.81787	7.32428	7.10422	7.22469
Gosr2	-0.142857	FALSE	1.69453	1.49713	1.70745	1.52341	1.51355	1.5645	7.65132	7.77061	7.75003	7.7353	7.58731	7.50782
Got1	-0.542857	FALSE	1.7898	1.72814	1.80416	1.82392	1.7882	1.83935	8.55144	8.51092	8.52835	8.41789	8.44235	8.39459
Got2	-0.828571	FALSE	2.07067	1.99271	2.10037	2.07401	2.07556	2.10978	8.78873	8.82044	8.76233	8.76933	8.74467	8.74997
Gpaa1	-0.0285714	FALSE	1.39673	1.53829	1.47478	1.50053	1.47599	1.46778	6.92177	6.845	6.91702	6.93265	6.61919	6.73429
Gpalpp1	0.6	FALSE	0.709261	0.409076	0.578987	0.432466	0.444327	0.442381	6.97642	6.86287	7.20491	6.59141	7.09126	6.34289
Gpam	0.0285714	FALSE	1.42459	0.649016	1.40767	1.02864	0.995778	1.01646	6.90779	6.98436	6.72229	6.83745	6.5854	6.5275
Gpatch1	-0.371429	FALSE	0.914031	0.882912	0.918939	0.701137	0.62606	0.673769	NA	5.50608	5.91051	5.90744	6.11001	5.751
Gpatch11	0.771429	FALSE	0.926195	1.07696	0.93615	0.399589	0.362925	0.353249	6.86302	7.04054	6.83765	6.59524	6.55658	6.60564
Gpatch4	0.314286	FALSE	1.27558	1.47828	1.30198	1.46864	1.49146	1.50842	7.01053	6.77694	6.82106	7.445	7.16216	7.33507
Gpatch8	0.0857143	FALSE	1.04416	0.58593	0.99774	0.765223	0.747334	0.849155	6.14434	6.02079	6.08464	6.33405	6.2626	6.28254
Gpd2	0.942857	FALSE	0.514529	0.308425	0.359432	0.860462	0.835093	0.862105	7.52279	7.33762	7.44465	7.84351	7.89425	7.91917
Gphn	-0.371429	FALSE	1.03038	0.546143	0.914828	0.97466	0.977078	0.99732	7.36209	7.4319	7.3598	7.30854	7.06537	7.23831
Gpi1	-0.371429	FALSE	2.58407	2.44248	2.63133	2.8331	2.81795	2.90319	7.80605	7.7365	7.85908	7.745	7.59665	7.61506
Gpkow	-0.542857	FALSE	1.41273	1.05762	1.38295	1.0556	1.06698	1.09071	7.3963	7.4394	7.40179	7.52211	7.38418	7.32473
Gpn1	-0.2	FALSE	1.33085	1.52404	1.32731	1.32573	1.30434	1.33452	7.10367	7.02624	6.71205	7.29925	7.41428	7.42241
Gpn3	0.771429	FALSE	1.00694	0.94281	1.07987	1.4199	1.37422	1.35422	6.89412	7.13281	7.10284	7.5219	7.35175	7.49872
Gpr107	0.0857143	FALSE	1.16271	0.963375	1.16883	1.03964	1.0666	1.10714	5.9807	6.02507	6.13493	6.08511	5.68991	5.05594
Gpr108	0.2	FALSE	1.64253	1.59566	1.7119	1.65408	1.65659	1.6532	6.26013	4.39975	6.13933	NA	5.92638	4.61506
Gps1	0.428571	FALSE	1.81715	1.58277	1.83594	1.65286	1.61085	1.65271	8.06491	8.06458	8.07386	7.9998	8.05347	8.00598
Gps2	0.485714	FALSE	1.77747	1.89499	1.85318	1.92153	1.93489	1.9395	NA	6.4677	5.95079	6.4325	6.13302	6.14448
Gpt2	0.144943	FALSE	0.859782	0.509265	0.898554	1.20622	1.21811	1.23163	6.0552	NA	5.84218	6.20911	NA	6.04964
Gpx1	0.257143	FALSE	2.6849	2.98034	2.75228	2.73409	2.75099	2.74107	7.50045	7.51515	7.54758	7.54332	7.53862	7.5366
Gpx4	0.485714	FALSE	2.32352	2.66562	2.39059	2.3471	2.36136	2.34661	7.70045	7.76402	7.90273	7.93516	7.77815	7.72687
Gramd4	-0.135225	FALSE	1.323	1.01697	1.31306	1.30694	1.24788	1.32303	NA	NA	5.70711	NA	5.70257	NA
Grb2	0.6	FALSE	1.92431	1.66126	1.92507	2.10578	2.105	2.10041	8.03175	8.09833	8.03778	8.5002	8.54391	8.54438
Grcc10	0.371429	FALSE	2.48413	2.88829	2.55203	2.24613	2.2576	2.24997	6.9801	6.95413	6.87819	6.8904	6.19746	6.43481
Grhpr	0.6	FALSE	1.36679	1.52181	1.44938	1.82025	1.80331	1.84602	8.00811	7.9753	7.89746	8.17094	8.17242	8.1684
Gripap1	0.142857	FALSE	1.45047	1.15262	1.47397	1.22742	1.19046	1.27558	7.06239	6.95734	6.89904	6.86031	6.84094	6.81142
Grk6	0.257143	FALSE	1.34541	1.20177	1.39179	1.44707	1.41788	1.41591	6.14661	6.68117	5.74206	6.70153	6.37306	5.95134
Grn	0.657143	FALSE	2.38651	2.3378	2.47037	2.20057	2.20713	2.19791	6.93526	6.40448	6.88316	6.49195	5.14713	6.28976
Grpel1	-0.130931	TRUE	1.68788	1.82409	1.71453	1.65401	1.65399	1.65975	NA	NA	NA	NA	NA	6.17634
Grpel1	-0.714286	TRUE	1.68788	1.82409	1.71453	1.65401	1.65399	1.65975	7.53637	7.69043	7.65787	7.78697	7.76398	7.73444
Grsf1	0.485714	FALSE	1.54274	1.44332	1.53885	1.75272	1.72295	1.65712	7.29322	7.23075	7.36825	7.31603	7.39812	7.44123
Grwd1	-0.428571	FALSE	1.55251	1.70568	1.61413	1.29461	1.2642	1.32742	7.67516	7.7052	7.77696	7.82329	7.76491	7.74503
Gse1	-0.428571	FALSE	1.66749	1.06045	1.69273	1.40845	1.36418	1.41163	5.8733	6.10942	5.76367	6.2833	6.2683	6.30306
Gsk3a	0.771429	FALSE	1.6039	1.27199	1.67638	1.78676	1.79475	1.7624	7.04339	7.18045	7.08107	7.25655	7.29416	7.27639
Gsk3b	0.0285714	FALSE	1.35769	0.971904	1.23247	1.27061	1.27456	1.21495	7.07646	7.07544	7.19574	7.21961	7.21556	7.23449
Gsn	0.151794	FALSE	0.108401	0.0369372	0.246972	0.661065	0.60407	0.702294	5.66633	NA	NA	NA	5.52028	5.55001
Gspt1	0.828571	FALSE	1.15706	0.859	1.10764	1.26072	1.2093	1.19039	8.30365	8.33722	8.34385	8.52646	8.46104	8.4195
Gsr	-0.142857	FALSE	1.32433	1.05947	1.29701	1.16598	1.13843	1.1803	7.93108	7.97411	7.97163	7.9434	7.89175	7.91544
Gss	0.6	FALSE	1.01053	1.09468	1.08389	0.896659	0.886412	0.957302	7.15663	7.09311	7.15796	6.96794	6.96925	6.91963
Gstm1	0.657143	FALSE	1.55838	1.43445	1.60346	1.21836	1.17982	1.2345	7.50224	7.45267	7.36389	7.1487	7.24065	7.22075
Gstm5	-0.0857143	FALSE	1.47273	1.81326	1.4567	1.73892	1.7798	1.78892	7.95534	7.9689	8.01897	8.12444	8.21637	8.01287
Gsto1	0.657143	FALSE	2.53758	2.53235	2.5457	2.33335	2.33969	2.32333	8.78507	8.67372	8.75841	8.65783	8.72925	8.72024
Gstp1	0.428571	FALSE	2.20505	2.39447	2.23526	2.18939	2.17569	2.24568	9.00936	8.93099	8.94996	8.7667	8.86085	8.89757
Gstp2	0.392792	FALSE	NA	NA	-0.92835	NA	NA	NA	9.00936	8.93099	8.94996	8.7667	8.86085	8.89757
Gstt1	0.142857	FALSE	1.57291	1.44683	1.66809	1.55675	1.55302	1.59793	7.82166	7.84217	7.99722	7.93704	7.818	7.73979
Gstt3	0.2	FALSE	1.11096	1.16589	1.10669	0.737013	0.821149	0.759679	6.7202	6.48273	6.54797	6.56747	6.46502	6.44838
Gstz1	0.714286	FALSE	0.660068	0.71971	0.663412	0.946975	1.00177	0.983764	7.21569	7.26889	7.36454	7.48613	7.41525	7.46362
Gtf2a1	-0.771429	FALSE	1.22114	1.07726	1.02158	0.908019	0.92961	0.895941	NA	7.22767	7.05821	7.48488	7.56064	7.54853
Gtf2a2	-0.485714	FALSE	1.44938	1.68722	1.33754	1.63092	1.68609	1.52246	6.79697	NA	6.58885	6.53744	6.70096	6.41975
Gtf2b	-0.885714	FALSE	1.80984	1.85861	1.75579	1.49148	1.4767	1.47179	7.49988	7.57029	7.58561	7.5811	7.61327	7.65737
Gtf2e1	-0.0857143	FALSE	1.23069	0.985487	1.18342	0.803241	0.792774	0.803538	7.35074	7.56359	7.53368	7.52116	7.43538	7.37674
Gtf2e2	0.6	FALSE	1.84667	1.86792	1.74577	1.47946	1.50023	1.46301	7.6269	7.58886	7.64834	7.51449	7.53599	7.55234
Gtf2f1	-0.314286	FALSE	1.9715	1.90275	2.01087	1.91159	1.94749	1.97125	7.43828	7.40428	7.31919	7.58753	7.62191	7.4363
Gtf2f2	-0.714286	FALSE	1.00513	1.15672	0.970367	0.957246	0.983555	0.931365	7.47918	7.49474	7.52458	7.49882	7.52668	7.54421
Gtf2h1	0.542857	FALSE	1.76912	1.71944	1.656	1.89378	1.91081	1.84399	7.09143	7.1232	7.18923	7.2199	7.20858	7.12606
Gtf2h2	0.257143	FALSE	1.01175	0.863234	0.863311	1.05893	1.05857	0.904856	7.27642	6.97166	7.1104	7.03096	7.2032	7.21939
Gtf2h3	0.151794	FALSE	1.23581	1.18152	1.25069	1.25556	1.23542	1.25282	NA	NA	6.43376	NA	6.44578	6.85201
Gtf2h4	0.142857	FALSE	1.25122	1.48819	1.33033	1.3498	1.36571	1.39849	7.31027	7.32532	7.18434	7.35222	7.30487	7.27455
Gtf2i	0.714286	FALSE	1.76599	1.47182	1.78734	1.63003	1.61595	1.6515	7.8132	7.76918	7.8626	7.73636	7.80058	7.77686
Gtf3c1	0.828571	FALSE	1.34778	1.09946	1.40939	1.12319	1.08904	1.15799	6.64595	6.51589	6.6104	6.59935	6.54298	6.55178
Gtf3c2	0.6	FALSE	1.41391	1.02551	1.40703	1.44329	1.40941	1.44993	6.55811	6.70584	6.79337	6.95063	6.86749	6.8865
Gtf3c3	0.257143	FALSE	0.734624	0.561101	0.566562	0.460063	0.434824	0.39616	6.77684	6.84924	6.66245	6.82872	6.57139	6.69505
Gtf3c4	0.714286	FALSE	1.24793	0.90059	1.18897	0.97488	0.963213	0.973795	7.06176	6.98814	7.08517	7.04112	6.9341	6.79777
Gtf3c5	0.6	FALSE	1.21458	1.19105	1.23554	1.2334	1.1764	1.1869	6.92973	6.94327	6.98983	6.90424	6.9028	6.9086
Gtpbp1	-0.0857143	FALSE	1.74654	1.42633	1.7561	1.50031	1.46705	1.5641	7.72124	7.80177	7.73381	7.81359	7.70436	7.71143
Gtpbp2	-0.654654	FALSE	1.73855	1.56115	1.77965	1.78788	1.77467	1.83789	NA	5.6507	NA	NA	NA	NA
Gtpbp3	-0.0857143	FALSE	0.727894	0.620019	0.791857	1.12602	1.12814	1.10352	6.39994	6.41618	5.91702	6.64139	6.39871	6.12261
Gtpbp4	0.142857	FALSE	1.63355	1.67589	1.54589	1.56897	1.56809	1.57503	8.06565	8.1216	8.11636	8.18004	8.11122	8.11728
Gtpbp8	0.0285714	FALSE	1.03658	0.88669	0.951516	1.12737	1.10297	1.03658	6.4963	6.47134	6.54671	6.54921	6.33688	6.41209
Gtse1	-0.885714	FALSE	1.21956	0.952452	1.19135	1.21368	1.19393	1.26355	6.27051	6.56051	6.41593	6.33802	6.41958	6.32651
Guf1	0.5161	FALSE	0.604212	0.538542	0.467446	0.557114	0.51997	0.467022	6.66495	6.24292	6.1189	NA	NA	NA
Guk1	-0.0857143	FALSE	1.80089	2.1735	1.82127	1.70712	1.70381	1.71139	6.21221	6.32095	6.25065	6.40907	6.27198	NA
Guk1	-0.714286	FALSE	1.80089	2.1735	1.82127	1.70712	1.70381	1.71139	6.58177	6.55634	6.74916	6.79632	6.78613	6.55961
[truncated: 3,767 more rows]
