# Supplementary material for: Strap associates with Csde1 and affects expression of select Csde1-bound transcripts
Source: PLoS One. 2018 Aug 23;13(8):e0201690. doi: 10.1371/journal.pone.0201690 (PMC6107111; doi:10.1371/journal.pone.0201690)
Supplement: S9 Table — (XLSX) [file pone.0201690.s014.xlsx]

## Sheet: Sheet1
Supplemental Table 9- RNAseq analysed for signficantly differentially expressed exons after Strap knockdown, padj (FDR) < 0.05
																	KD Strap countdata			Sc countdata
ensembl_gene_id	external_gene_name	sig_rnaseq_kdstrap	featureID	exonBaseMean	dispersion	stat	pvalue	padj	KD_Strap	Sc	log2fold_Sc_KD_Strap	genomicData.seqnames	genomicData.start	genomicData.end	genomicData.width	genomicData.strand	a	b	c	a	b	c	gene_exon
ENSMUSG00000021068	Nin	TRUE	E029	99.3258	0.00605028	323.009	3.20281e-72	7.38944e-67	15.4825	7.83607	-3.1473	12	70042132	70044252	2121	-	162	192	222	43	8	46	ENSMUSG00000021068_E029
ENSMUSG00000022475	Hdac7	TRUE	E044	118.168	0.00407194	175.891	3.82433e-40	2.20584e-35	14.1165	8.66975	-2.23767	15	97844106	97844164	59	-	226	247	252	21	8	41	ENSMUSG00000022475_E044
ENSMUSG00000025290	Rps24	FALSE	E026	530.387	0.00904496	176.102	3.43946e-40	2.20584e-35	20.9834	14.6239	-2.36581	14	24495430	24495432	3	+	731	1121	926	67	282	62	ENSMUSG00000025290_E026
ENSMUSG00000025290	Rps24	FALSE	E027	529.691	0.00916803	171.705	3.1388e-39	1.20696e-34	20.9702	14.6601	-2.34718	14	24495433	24495449	17	+	727	1117	925	69	283	62	ENSMUSG00000025290_E027
ENSMUSG00000033088	Triobp	TRUE	E010	33.9111	0.0139084	138.199	6.59236e-32	2.17281e-27	11.7168	4.44212	-3.62684	15	78966294	78968586	2293	+	69	63	70	9	2	15	ENSMUSG00000033088_E010
ENSMUSG00000022415	Syngr1	TRUE	E010	1234.26	0.00517905	137.422	9.74878e-32	2.81151e-27	19.7722	23.0857	1.21322	15	80116266	80119501	3236	+	507	623	662	1447	1325	2283	ENSMUSG00000022415_E010
ENSMUSG00000022475	Hdac7	TRUE	E045	106.146	0.0040579	133.667	6.46107e-31	1.65631e-26	13.6155	8.97792	-1.90538	15	97844165	97844269	105	-	199	209	226	23	10	44	ENSMUSG00000022475_E045
ENSMUSG00000027942	4933434E20Rik	FALSE	E021	306.912	0.00628446	132.926	9.38646e-31	2.16562e-26	13.0284	17.651	1.75352	3	90060362	90060994	633	+	89	118	95	433	395	441	ENSMUSG00000027942_E021
ENSMUSG00000059436	Max	FALSE	E006	106.137	0.00558516	130.74	2.82326e-30	5.92158e-26	14.238	9.59559	-1.87307	12	76939430	76939514	85	-	160	200	228	49	18	51	ENSMUSG00000059436_E006
ENSMUSG00000021273	Fdft1	FALSE	E012	29.2388	0.00772506	127.572	1.3927e-29	2.67765e-25	10.6089	4.18767	-3.35966	14	63164630	63165036	407	-	43	66	68	6	4	9	ENSMUSG00000021273_E012
ENSMUSG00000004099	Dnmt1	FALSE	E048	43.9717	0.00617217	117.727	1.99018e-27	2.86981e-23	11.9564	6.82774	-2.28527	9	20951846	20952605	760	-	67	80	93	27	2	35	ENSMUSG00000004099_E048
ENSMUSG00000030224	Strap	TRUE	E002	433.328	0.00330806	114.952	8.06242e-27	1.0942e-22	15.1325	10.7694	-1.71673	6	137736330	137736465	136	+	855	1046	985	17	7	19	ENSMUSG00000030224_E002
ENSMUSG00000021196	Pfkp	FALSE	E014	186.506	0.00330369	101.441	7.36381e-24	7.72253e-20	16.1117	12.6969	-1.30893	13	6588654	6588954	301	-	303	312	339	112	32	146	ENSMUSG00000021196_E014
ENSMUSG00000007950	Abhd8	TRUE	E006	31.2117	0.0133499	98.1402	3.89776e-23	3.45877e-19	4.98969	10.7018	2.83803	8	71459504	71461245	1742	-	17	14	8	35	39	48	ENSMUSG00000007950_E006
ENSMUSG00000019659	Ccdc12	FALSE	E018	183.944	0.00373209	96.9104	7.25367e-23	5.97694e-19	11.7752	14.9823	1.24917	9	110710044	110710126	83	+	55	76	68	174	255	290	ENSMUSG00000019659_E018
ENSMUSG00000030224	Strap	TRUE	E001	648.442	0.0135426	95.9374	1.18575e-22	9.43357e-19	16.6852	11.4368	-2.02732	6	137735078	137735466	389	+	1358	1711	1246	17	13	21	ENSMUSG00000030224_E001
ENSMUSG00000044303	Cdkn2a	FALSE	E005	1880.86	0.00713927	94.8323	2.07217e-22	1.59362e-18	25.5601	22.1443	-1.2453	4	89294334	89294653	320	-	1729	2425	1979	939	1742	1614	ENSMUSG00000044303_E005
ENSMUSG00000000869	Il4	TRUE	E001	59.8266	0.00948899	91.2814	1.24628e-21	9.02007e-18	8.04291	12.6993	1.97766	11	53602982	53603160	179	-	41	62	51	52	62	55	ENSMUSG00000000869_E001
ENSMUSG00000019810	Fuca2	FALSE	E020	340.569	0.00157497	89.3434	3.31899e-21	2.18785e-17	18.1521	16.0433	-0.786199	10	13515544	13519035	3492	+	349	480	404	325	174	408	ENSMUSG00000019810_E020
ENSMUSG00000012483	Rpa3	TRUE	E004	445.476	0.00392627	86.9637	1.10534e-20	6.71104e-17	18.7089	16.1105	-0.9669	6	8257687	8257761	75	-	644	883	639	177	223	141	ENSMUSG00000012483_E004
ENSMUSG00000022377	Asap1	TRUE	E051	238.759	0.00367241	86.8213	1.18782e-20	7.02693e-17	16.5664	13.4452	-1.18685	15	64312476	64312639	164	-	446	496	374	109	24	159	ENSMUSG00000022377_E051
ENSMUSG00000034981	Parm1	TRUE	E004	551.765	0.00767116	86.5306	1.3759e-20	7.93611e-17	19.5144	17.6793	-0.678238	5	91622933	91626894	3962	+	715	940	898	226	293	286	ENSMUSG00000034981_E004
ENSMUSG00000024006	Stk38	FALSE	E026	30.8857	0.0308834	77.8121	1.13326e-18	6.08051e-15	2.91718	10.3355	4.35596	17	28980011	28980522	512	-	1	5	2	84	27	65	ENSMUSG00000024006_E026
ENSMUSG00000035107	Dcbld2	TRUE	E021	26.8597	0.0117688	76.3755	2.34538e-18	1.22981e-14	9.3187	2.67558	-4.17845	16	58460732	58460856	125	+	43	62	73	1	1	3	ENSMUSG00000035107_E021
ENSMUSG00000031502	Col4a1	TRUE	E014	5.12748	0.0276628	73.6167	9.48577e-18	4.8634e-14	1.58967	8.55099	5.37124	8	11212602	11212735	134	-	5	3	3	5	3	14	ENSMUSG00000031502_E014
ENSMUSG00000072235	Tuba1a	TRUE	E004	1255.94	0.00342546	73.5139	9.99296e-18	5.01206e-14	23.184	21.2959	-0.690026	15	98951188	98951262	75	-	1063	1401	1311	1217	852	1778	ENSMUSG00000072235_E004
ENSMUSG00000035539	Ccdc180	TRUE	E023	3.86434	0.0309379	73.2916	1.11842e-17	5.49017e-14	7.57954	0.604954	-7.71571	4	45920844	45921024	181	+	8	7	10	1	0	0	ENSMUSG00000035539_E023
ENSMUSG00000060475	Wtap	FALSE	E007	64.9868	0.00526008	71.5787	2.66424e-17	1.22937e-13	11.9604	9.13592	-1.184	17	12975109	12975295	187	-	101	114	105	42	18	41	ENSMUSG00000060475_E007
ENSMUSG00000020153	Ndufs7	FALSE	E004	209.256	0.00376471	69.6942	6.92502e-17	3.06714e-13	12.9586	15.1747	0.852683	10	80249452	80249459	8	+	76	113	98	125	321	242	ENSMUSG00000020153_E004
ENSMUSG00000040028	Elavl1	TRUE	E001	54.6516	0.0108818	69.1324	9.20684e-17	3.93366e-13	10.2052	6.44674	-1.76818	8	4285382	4288342	2961	-	87	153	111	11	2	10	ENSMUSG00000040028_E001
ENSMUSG00000029439	Sfswap	FALSE	E006	144.908	0.00403047	67.2686	2.36922e-16	9.42446e-13	15.0342	12.1084	-1.13542	5	129501597	129502393	797	+	202	247	234	79	47	131	ENSMUSG00000029439_E006
ENSMUSG00000033088	Triobp	TRUE	E013	11.2156	0.0163191	64.9409	7.71789e-16	2.96775e-12	8.06654	2.69855	-3.58295	15	78973252	78974292	1041	+	23	23	22	2	0	7	ENSMUSG00000033088_E013
ENSMUSG00000004018	Fancl	FALSE	E001	105.957	0.00643114	64.8129	8.23583e-16	3.11499e-12	10.5233	14.0107	1.3908	11	26386135	26387201	1067	+	64	104	84	88	118	103	ENSMUSG00000004018_E001
ENSMUSG00000068877	Selenbp2	FALSE	E021	18.7204	0.0106527	63.5924	1.53019e-15	5.60382e-12	3.31157	8.81838	3.3116	3	94702481	94702602	122	+	4	5	5	23	25	34	ENSMUSG00000068877_E021
ENSMUSG00000031502	Col4a1	TRUE	E015	5.12209	0.0235834	62.1036	3.25854e-15	1.12209e-11	1.72473	8.1277	4.93598	8	11213504	11213689	186	-	5	5	3	7	3	9	ENSMUSG00000031502_E015
ENSMUSG00000019795	Pcmt1	FALSE	E023	85.9788	0.00515351	61.3272	4.83368e-15	1.61625e-11	10.2099	12.9115	1.09585	10	7680483	7680906	424	-	54	70	54	97	78	142	ENSMUSG00000019795_E023
ENSMUSG00000041895	Wipi1	FALSE	E002	104.846	0.00386818	61.1499	5.28893e-15	1.71866e-11	10.9029	13.5661	1.06143	11	109575132	109577056	1925	-	57	69	63	150	82	213	ENSMUSG00000041895_E002
ENSMUSG00000042292	Mkl1	FALSE	E025	40.9878	0.00781699	60.7075	6.62185e-15	2.12191e-11	11.1439	7.68169	-1.52696	15	81117391	81117652	262	-	62	73	70	31	2	48	ENSMUSG00000042292_E025
ENSMUSG00000024006	Stk38	FALSE	E025	14.1926	0.0157361	57.9437	2.69734e-14	8.08212e-11	2.08824	7.81412	4.22446	17	28979766	28980010	245	-	1	2	1	36	12	34	ENSMUSG00000024006_E025
ENSMUSG00000027331	Knstrn	FALSE	E025	155.392	0.00705336	57.3498	3.64806e-14	1.05358e-10	15.1867	11.8063	-1.31427	2	118834643	118836913	2271	+	236	284	269	75	49	83	ENSMUSG00000027331_E025
ENSMUSG00000031502	Col4a1	TRUE	E009	4.02733	0.028	56.684	5.11788e-14	1.42263e-10	1.51304	7.75735	5.14246	8	11208233	11208331	99	-	2	4	4	4	2	11	ENSMUSG00000031502_E009
ENSMUSG00000031502	Col4a1	TRUE	E008	4.1391	0.0361796	56.3807	5.97124e-14	1.62078e-10	1.51425	7.90614	5.2116	8	11207194	11207406	213	-	3	4	3	3	2	13	ENSMUSG00000031502_E008
ENSMUSG00000068877	Selenbp2	FALSE	E009	154.513	0.00341286	55.9039	7.61002e-14	2.01812e-10	14.5614	12.6541	-0.739064	3	94696992	94697039	48	+	225	249	228	78	74	97	ENSMUSG00000068877_E009
ENSMUSG00000093904	Tomm20	TRUE	E001	1987.76	0.00419925	55.8738	7.72759e-14	2.02601e-10	23.077	24.9478	0.681818	8	126930667	126934985	4319	-	1678	2214	1885	1494	1920	1698	ENSMUSG00000093904_E001
ENSMUSG00000019710	Mrpl24	FALSE	E004	100.213	0.00833206	55.7524	8.21968e-14	2.13081e-10	14.0608	10.4209	-1.45295	3	87919563	87919651	89	+	124	173	147	48	47	90	ENSMUSG00000019710_E004
ENSMUSG00000037936	Scarb1	FALSE	E005	68.2365	0.00532601	54.8767	1.28335e-13	3.28989e-10	8.81383	12.176	1.41428	5	125281105	125281233	129	-	25	32	42	96	57	161	ENSMUSG00000037936_E005
ENSMUSG00000039262	Prrc2b	FALSE	E020	87.9953	0.00381942	54.7934	1.33891e-13	3.3946e-10	13.3299	10.7826	-1.01952	2	32212887	32214947	2061	+	127	135	156	77	9	102	ENSMUSG00000039262_E020
ENSMUSG00000068877	Selenbp2	FALSE	E010	155.714	0.00346576	54.6103	1.46965e-13	3.68557e-10	14.588	12.7112	-0.726707	3	94697040	94697104	65	+	226	252	229	79	74	100	ENSMUSG00000068877_E010
ENSMUSG00000028104	Polr3gl	TRUE	E010	75.623	0.0340751	54.0255	1.97906e-13	4.90971e-10	15.0342	8.20444	-2.80284	3	96580835	96580903	69	-	72	89	97	60	51	85	ENSMUSG00000028104_E010
ENSMUSG00000052605	Isoc2b	FALSE	E002	85.3357	0.00615743	53.605	2.45133e-13	5.95331e-10	9.358	12.3768	1.25189	7	4844962	4845161	200	-	37	41	46	58	125	99	ENSMUSG00000052605_E002
ENSMUSG00000028693	Nasp	TRUE	E015	202.307	0.0264316	53.4022	2.71795e-13	6.46471e-10	16.4045	10.5251	-2.29772	4	116610403	116611377	975	-	330	421	468	43	28	56	ENSMUSG00000028693_E015
ENSMUSG00000031918	Mtmr2	FALSE	E011	42.4034	0.00694273	53.0958	3.17665e-13	7.47865e-10	10.9632	7.58467	-1.50004	9	13783606	13783665	60	+	66	87	73	31	2	34	ENSMUSG00000031918_E011
ENSMUSG00000017837	Nkiras2	FALSE	E001	13.7013	0.0228268	53.019	3.30344e-13	7.69858e-10	8.39753	3.31434	-3.11676	11	100619244	100619814	571	+	21	35	25	4	1	8	ENSMUSG00000017837_E001
ENSMUSG00000031502	Col4a1	TRUE	E032	1.48435	0.0873289	52.7933	3.70557e-13	8.4406e-10	0.00852024	6.66457	19.5528	8	11222999	11223103	105	-	0	0	0	4	0	8	ENSMUSG00000031502_E032
ENSMUSG00000022040	Ephx2	TRUE	E017	22.3119	0.0128703	52.6011	4.08665e-13	9.06596e-10	8.44749	3.22122	-3.22665	14	66107977	66108167	191	-	34	57	51	1	3	3	ENSMUSG00000022040_E017
ENSMUSG00000030224	Strap	TRUE	E003	234.682	0.00525671	52.6094	4.06928e-13	9.06596e-10	12.8224	9.31781	-1.44539	6	137739358	137739439	82	+	477	568	510	13	4	11	ENSMUSG00000030224_E003
ENSMUSG00000038369	Ncoa6	FALSE	E009	300.79	0.00413216	52.5132	4.27356e-13	9.39032e-10	17.4046	15.7884	-0.604682	2	155405475	155406832	1358	-	353	485	497	264	80	322	ENSMUSG00000038369_E009
ENSMUSG00000038517	Tbkbp1	FALSE	E021	35.1359	0.0183856	52.364	4.61099e-13	1.00362e-09	11.3318	6.56635	-2.17109	11	97151374	97151495	122	-	55	70	50	32	2	34	ENSMUSG00000038517_E021
ENSMUSG00000027180	Fbxo3	TRUE	E017	74.8999	0.00719053	52.3356	4.67812e-13	1.00871e-09	12.7363	10.0147	-1.10993	2	104055027	104056000	974	+	96	122	86	68	32	70	ENSMUSG00000027180_E017
ENSMUSG00000030224	Strap	TRUE	E004	243.843	0.00534896	52.1659	5.10038e-13	1.08496e-09	12.9651	9.54418	-1.40236	6	137739755	137739827	73	+	479	624	517	14	4	12	ENSMUSG00000030224_E004
ENSMUSG00000031387	Renbp	TRUE	E033	62.3241	0.00495042	52.1562	5.12578e-13	1.08496e-09	12.419	8.67061	-1.57574	X	73930793	73930817	25	-	50	65	72	41	56	68	ENSMUSG00000031387_E033
ENSMUSG00000031851	Ntpcr	FALSE	E014	37.5701	0.00729903	52.0617	5.37846e-13	1.12645e-09	6.74687	10.3078	1.6514	8	125738137	125739179	1043	+	23	21	19	40	41	60	ENSMUSG00000031851_E014
ENSMUSG00000031502	Col4a1	TRUE	E033	1.59748	0.108405	51.4232	7.44551e-13	1.52018e-09	0.00874701	6.84736	19.573	8	11223576	11223668	93	-	0	0	0	4	0	9	ENSMUSG00000031502_E033
ENSMUSG00000022475	Hdac7	TRUE	E046	45.2483	0.0060656	51.3931	7.56045e-13	1.53011e-09	10.4017	6.94152	-1.58954	15	97844270	97844302	33	-	76	87	97	10	8	21	ENSMUSG00000022475_E046
ENSMUSG00000018398	Sept8	TRUE	E019	155.568	0.00424111	50.8743	9.84732e-13	1.94183e-09	14.6011	12.2433	-0.916824	11	53541030	53541209	180	+	227	308	337	76	14	101	ENSMUSG00000018398_E019
ENSMUSG00000036452	Arhgap26	FALSE	E003	6.62973	0.0195639	50.6368	1.11139e-12	2.17302e-09	6.26347	0.00770221	-19.6271	18	38617610	38617774	165	+	13	17	15	0	0	0	ENSMUSG00000036452_E003
ENSMUSG00000030539	Sema4b	FALSE	E003	39.3973	0.00851239	50.3868	1.26242e-12	2.42718e-09	11.0303	7.60047	-1.5199	7	80198441	80198518	78	+	50	63	61	24	11	54	ENSMUSG00000030539_E003
ENSMUSG00000059182	Skap2	TRUE	E026	32.1169	0.0115793	50.3704	1.27302e-12	2.42733e-09	10.7981	6.72852	-1.86589	6	52012533	52012549	17	-	32	52	42	32	12	40	ENSMUSG00000059182_E026
ENSMUSG00000019710	Mrpl24	FALSE	E005	228.659	0.00243678	50.2796	1.33329e-12	2.52142e-09	16.3637	14.2834	-0.787689	3	87919652	87919705	54	+	223	302	288	158	168	200	ENSMUSG00000019710_E005
ENSMUSG00000015776	Med22	FALSE	E003	618.225	0.00383807	50.2135	1.37898e-12	2.58662e-09	18.9342	19.8712	0.34509	2	26905994	26908092	2099	-	500	588	633	633	422	995	ENSMUSG00000015776_E003
ENSMUSG00000019659	Ccdc12	FALSE	E017	77.9042	0.00479028	49.9845	1.54966e-12	2.88334e-09	8.7963	11.5833	1.18435	9	110710011	110710043	33	+	21	29	33	73	113	109	ENSMUSG00000019659_E017
ENSMUSG00000030224	Strap	TRUE	E005	282.072	0.0104045	49.8668	1.64547e-12	3.0371e-09	13.5129	9.75601	-1.5241	6	137741303	137741399	97	+	546	760	575	14	4	14	ENSMUSG00000030224_E005
ENSMUSG00000028035	Dnajb4	TRUE	E016	17.5057	0.0214179	49.8486	1.66077e-12	3.04101e-09	8.90135	4.6409	-2.2962	3	152209835	152210019	185	-	22	40	25	15	4	10	ENSMUSG00000028035_E016
ENSMUSG00000071708	Sms	TRUE	E009	29.0965	0.00924069	48.8494	2.7639e-12	4.86777e-09	6.22515	9.95356	1.78259	X	157460862	157461175	314	-	25	27	29	32	26	23	ENSMUSG00000071708_E009
ENSMUSG00000022040	Ephx2	TRUE	E009	24.9372	0.00888385	48.4061	3.46484e-12	6.05604e-09	8.71452	4.13792	-2.5757	14	66092799	66092910	112	-	43	56	55	4	3	5	ENSMUSG00000022040_E009
ENSMUSG00000068877	Selenbp2	FALSE	E022	24.2329	0.040259	48.0823	4.08703e-12	7.08982e-09	3.20853	9.78901	3.8353	3	94703487	94703579	93	+	7	4	2	26	40	29	ENSMUSG00000068877_E022
ENSMUSG00000025326	Ube3a	TRUE	E049	210.197	0.0033433	47.6409	5.11894e-12	8.74834e-09	15.5255	13.5109	-0.770149	7	59306730	59311536	4807	+	282	427	237	80	135	72	ENSMUSG00000025326_E049
ENSMUSG00000042292	Mkl1	FALSE	E028	24.968	0.00825244	47.2495	6.25008e-12	1.05255e-08	9.50412	6.13328	-1.63982	15	81190523	81190723	201	-	37	41	49	15	2	29	ENSMUSG00000042292_E028
ENSMUSG00000030224	Strap	TRUE	E006	300.654	0.0205108	46.3623	9.82896e-12	1.61979e-08	13.7613	9.22453	-1.8521	6	137741952	137742089	138	+	594	823	592	15	4	8	ENSMUSG00000030224_E006
ENSMUSG00000028962	Slc4a2	FALSE	E041	20.893	0.00869043	46.2145	1.0599e-11	1.7221e-08	8.89276	5.29357	-1.86462	5	24436760	24438694	1935	+	29	35	42	11	5	16	ENSMUSG00000028962_E041
ENSMUSG00000022475	Hdac7	TRUE	E047	49.9604	0.0082744	46.128	1.10777e-11	1.78728e-08	10.7111	7.29904	-1.53708	15	97844303	97844502	200	-	88	102	94	17	9	18	ENSMUSG00000022475_E047
ENSMUSG00000022415	Syngr1	TRUE	E004	829.882	0.00317528	45.9914	1.1877e-11	1.88982e-08	21.2585	19.858	-0.513819	15	80110444	80110681	238	+	750	1028	839	725	602	985	ENSMUSG00000022415_E004
ENSMUSG00000005442	Cic	TRUE	E002	24.6997	0.00779155	45.7512	1.34264e-11	2.12171e-08	9.73494	6.12778	-1.743	7	25268387	25268544	158	+	32	38	35	20	7	32	ENSMUSG00000005442_E002
ENSMUSG00000042292	Mkl1	FALSE	E027	26.2886	0.00821677	45.5404	1.49522e-11	2.34675e-08	9.62832	6.35764	-1.56967	15	81190507	81190522	16	-	36	46	50	22	2	26	ENSMUSG00000042292_E027
ENSMUSG00000042590	Ipo11	FALSE	E008	22.9392	0.0666149	45.5059	1.52177e-11	2.37228e-08	3.15227	10.0759	4.01175	13	106833716	106834612	897	-	7	5	1	42	29	34	ENSMUSG00000042590_E008
ENSMUSG00000020153	Ndufs7	FALSE	E003	177.532	0.00925866	45.374	1.62779e-11	2.49636e-08	12.1753	14.9288	1.06871	10	80249449	80249451	3	+	58	86	88	111	271	219	ENSMUSG00000020153_E003
ENSMUSG00000079429	Mroh2a	TRUE	E042	10.0785	0.0296202	45.3668	1.63382e-11	2.49636e-08	1.20858	6.16086	4.97143	1	88255090	88255283	194	+	0	1	0	24	9	27	ENSMUSG00000079429_E042
ENSMUSG00000033335	Dnm2	FALSE	E030	159.112	0.0118359	45.1876	1.79036e-11	2.71755e-08	11.8614	15.6276	1.45883	9	21490658	21490669	12	+	76	86	90	336	82	372	ENSMUSG00000033335_E030
ENSMUSG00000038615	Nfe2l1	FALSE	E022	20.8228	0.0108514	45.1297	1.8441e-11	2.78082e-08	5.00628	8.88065	2.04207	11	96829411	96829501	91	-	7	9	13	38	14	51	ENSMUSG00000038615_E022
ENSMUSG00000031918	Mtmr2	FALSE	E012	35.3035	0.00703785	45.0485	1.92212e-11	2.87964e-08	10.2579	7.03156	-1.48268	9	13783666	13783710	45	+	59	69	56	23	4	28	ENSMUSG00000031918_E012
ENSMUSG00000028035	Dnajb4	TRUE	E017	10.8778	0.0165209	44.973	1.99771e-11	2.97358e-08	7.45229	3.42534	-2.56458	3	152210020	152210057	38	-	17	22	15	4	4	7	ENSMUSG00000028035_E017
ENSMUSG00000036452	Arhgap26	FALSE	E008	6.37312	0.0318451	44.726	2.26633e-11	3.35181e-08	6.19196	0.00770224	-19.5875	18	38676718	38676805	88	+	9	16	19	0	0	0	ENSMUSG00000036452_E008
ENSMUSG00000031502	Col4a1	TRUE	E031	1.28977	0.108782	44.4601	2.59588e-11	3.81474e-08	0.00865735	6.20885	19.2596	8	11222196	11222293	98	-	0	0	0	5	0	5	ENSMUSG00000031502_E031
ENSMUSG00000059182	Skap2	TRUE	E025	45.7321	0.0173227	43.9711	3.33253e-11	4.83567e-08	11.9501	7.84887	-1.7727	6	52012516	52012532	17	-	41	73	61	46	18	60	ENSMUSG00000059182_E025
ENSMUSG00000016756	Cmah	FALSE	E030	15.2196	0.0202049	43.5259	4.18385e-11	5.99556e-08	7.60657	3.31371	-2.74165	13	24471012	24477265	6254	+	31	30	26	4	4	1	ENSMUSG00000016756_E030
ENSMUSG00000068877	Selenbp2	FALSE	E016	16.3382	0.0246848	43.0576	5.31525e-11	7.52343e-08	3.30414	8.55781	3.19996	3	94699530	94699583	54	+	1	7	6	18	20	37	ENSMUSG00000068877_E016
ENSMUSG00000042520	Ubap2l	FALSE	E005	42.0146	0.00589624	43.0407	5.36133e-11	7.54238e-08	7.64907	11.064	1.51004	3	90001818	90001868	51	-	20	31	26	85	17	106	ENSMUSG00000042520_E005
ENSMUSG00000031502	Col4a1	TRUE	E030	1.68826	0.124014	42.9893	5.50415e-11	7.69637e-08	0.481056	6.66845	7.91473	8	11221289	11221439	151	-	0	0	1	6	0	6	ENSMUSG00000031502_E030
ENSMUSG00000026764	Kif5c	TRUE	E014	2.61968	0.0423017	42.9454	5.62888e-11	7.82336e-08	5.43524	0.0298374	-15.2392	2	49722977	49723149	173	+	4	6	8	0	0	0	ENSMUSG00000026764_E014
ENSMUSG00000040952	Rps19	TRUE	E016	408.813	0.00573133	41.8615	9.79719e-11	1.34546e-07	18.6634	15.2717	-1.26634	7	24886107	24886187	81	+	609	754	721	101	179	167	ENSMUSG00000040952_E016
ENSMUSG00000026270	Capn10	TRUE	E008	62.0601	0.00931329	41.6656	1.08297e-10	1.47573e-07	12.4838	8.99148	-1.45666	1	92940501	92940972	472	+	55	60	67	62	43	87	ENSMUSG00000026270_E008
ENSMUSG00000030717	Nupr1	TRUE	E017	11.7272	0.0811531	41.6577	1.08737e-10	1.47573e-07	2.75602	8.75185	3.83674	7	126626017	126627010	994	-	2	10	2	19	11	25	ENSMUSG00000030717_E017
ENSMUSG00000072235	Tuba1a	TRUE	E009	57.8167	0.0161702	41.6012	1.11927e-10	1.51015e-07	7.0984	11.3286	1.89229	15	98953468	98953471	4	-	14	17	15	101	53	144	ENSMUSG00000072235_E009
ENSMUSG00000023051	Tarbp2	FALSE	E002	35.6733	0.0073233	41.5853	1.12839e-10	1.51359e-07	10.5797	6.92038	-1.67496	15	102518246	102518356	111	+	45	55	59	25	15	26	ENSMUSG00000023051_E002
ENSMUSG00000028106	Rprd2	FALSE	E006	75.3069	0.00820699	41.5402	1.15473e-10	1.53998e-07	12.5668	9.36226	-1.32522	3	95773154	95774111	958	-	112	125	149	40	19	47	ENSMUSG00000028106_E006
ENSMUSG00000052605	Isoc2b	FALSE	E003	98.5414	0.00855124	40.9657	1.54924e-10	2.03089e-07	10.1053	12.9497	1.15514	7	4845162	4845365	204	-	46	49	60	61	143	111	ENSMUSG00000052605_E003
ENSMUSG00000022040	Ephx2	TRUE	E016	19.7858	0.0121171	40.8121	1.67588e-10	2.17221e-07	7.93308	3.44189	-2.78321	14	66107214	66107336	123	-	30	49	41	1	5	2	ENSMUSG00000022040_E016
ENSMUSG00000031502	Col4a1	TRUE	E034	1.45266	0.157047	40.662	1.80969e-10	2.33255e-07	0.00900926	6.57579	19.3445	8	11226325	11226493	169	-	0	0	0	3	0	9	ENSMUSG00000031502_E034
ENSMUSG00000022040	Ephx2	TRUE	E010	24.1341	0.0129243	40.5368	1.92947e-10	2.45945e-07	8.53525	4.15931	-2.47768	14	66094738	66094823	86	-	35	56	55	5	5	2	ENSMUSG00000022040_E010
ENSMUSG00000068877	Selenbp2	FALSE	E017	22.839	0.0466493	40.5419	1.92441e-10	2.45945e-07	3.80499	9.8702	3.34683	3	94699584	94699712	129	+	2	10	7	30	25	56	ENSMUSG00000068877_E017
ENSMUSG00000022040	Ephx2	TRUE	E015	17.8124	0.0102296	40.4848	1.98149e-10	2.51189e-07	7.68013	3.21923	-2.86558	14	66103726	66103794	69	-	31	40	39	1	3	3	ENSMUSG00000022040_E015
ENSMUSG00000038539	Atf5	TRUE	E006	12.2665	0.0304614	40.4201	2.0482e-10	2.58226e-07	3.28433	7.92313	2.92162	7	44815482	44815658	177	-	3	4	10	17	14	18	ENSMUSG00000038539_E006
ENSMUSG00000068877	Selenbp2	FALSE	E008	110.254	0.00324797	40.2902	2.18908e-10	2.73004e-07	13.2434	11.4553	-0.710038	3	94696794	94696850	57	+	157	174	163	54	56	70	ENSMUSG00000068877_E008
ENSMUSG00000028098	Rnf115	FALSE	E001	72.7764	0.0167336	40.2551	2.22868e-10	2.76449e-07	12.4446	8.9668	-1.45215	3	96727664	96727671	8	+	116	167	128	39	4	46	ENSMUSG00000028098_E001
ENSMUSG00000029513	Prkab1	FALSE	E022	38.7103	0.0139709	40.1685	2.32976e-10	2.87441e-07	10.5382	6.71721	-1.76372	5	116024452	116024459	8	-	72	80	61	15	5	26	ENSMUSG00000029513_E022
ENSMUSG00000058240	Cryzl1	FALSE	E032	17.9488	0.0262978	40.0702	2.44993e-10	3.00659e-07	8.40148	3.61694	-2.85075	16	91728702	91728802	101	-	37	41	23	5	5	2	ENSMUSG00000058240_E032
ENSMUSG00000031502	Col4a1	TRUE	E010	3.79584	0.120468	40.0567	2.46695e-10	3.01146e-07	1.34698	8.08398	5.63745	8	11209522	11209650	129	-	0	3	5	5	1	14	ENSMUSG00000031502_E010
ENSMUSG00000030717	Nupr1	TRUE	E016	6.14194	0.0254101	39.6558	3.02903e-10	3.65671e-07	2.23426	6.56571	3.39293	7	126625746	126626016	271	-	1	5	3	7	6	14	ENSMUSG00000030717_E016
ENSMUSG00000041607	Mbp	FALSE	E022	15.2541	0.0292619	39.6094	3.10189e-10	3.68896e-07	3.51353	7.63245	2.57508	18	82575172	82575207	36	+	3	2	6	21	13	50	ENSMUSG00000041607_E022
ENSMUSG00000022040	Ephx2	TRUE	E018	20.4106	0.0246025	39.5948	3.12514e-10	3.69701e-07	8.26428	3.19703	-3.16457	14	66110116	66110275	160	-	34	59	41	2	0	5	ENSMUSG00000022040_E018
ENSMUSG00000038615	Nfe2l1	FALSE	E014	27.2573	0.0108301	39.5851	3.14071e-10	3.69701e-07	9.7815	5.47523	-2.14354	11	96823945	96824008	64	-	46	56	55	10	1	20	ENSMUSG00000038615_E014
ENSMUSG00000058240	Cryzl1	FALSE	E031	18.3166	0.0333013	39.3302	3.57863e-10	4.149e-07	8.50285	3.48357	-3.013	16	91728624	91728701	78	-	40	41	23	4	5	2	ENSMUSG00000058240_E031
ENSMUSG00000020153	Ndufs7	FALSE	E002	178.943	0.0127219	39.15	3.92467e-10	4.52745e-07	12.1567	15.1026	1.14208	10	80249312	80249448	137	+	57	84	90	119	270	226	ENSMUSG00000020153_E002
ENSMUSG00000029328	Hnrnpdl	TRUE	E020	176.611	0.0364455	38.855	4.56484e-10	5.21379e-07	16.0994	10.2718	-2.28966	5	100038574	100038719	146	-	321	386	335	38	25	66	ENSMUSG00000029328_E020
ENSMUSG00000058886	Deaf1	FALSE	E031	37.1455	0.0151399	38.864	4.54375e-10	5.21379e-07	10.7017	7.12667	-1.62007	7	141327673	141327690	18	-	61	58	54	21	11	36	ENSMUSG00000058886_E031
ENSMUSG00000058454	Dhcr7	FALSE	E002	9.8113	0.0218727	38.8105	4.67014e-10	5.30779e-07	7.30216	2.69574	-3.21466	7	143823167	143823540	374	+	13	27	19	3	1	4	ENSMUSG00000058454_E002
ENSMUSG00000079429	Mroh2a	TRUE	E051	8.03511	0.0262723	38.7304	4.86567e-10	5.50291e-07	0.0282988	5.24603	15.2749	1	88258583	88258708	126	+	0	0	0	10	12	18	ENSMUSG00000079429_E051
ENSMUSG00000028104	Polr3gl	TRUE	E013	242.554	0.0650866	38.667	5.02636e-10	5.65691e-07	19.8508	12.0328	-2.95958	3	96582088	96582255	168	-	278	333	279	192	132	291	ENSMUSG00000028104_E013
ENSMUSG00000025085	Ablim1	FALSE	E020	11.1406	0.0168361	38.6459	5.08089e-10	5.69052e-07	7.39462	3.15172	-2.78975	19	57041423	57041914	492	-	18	30	20	2	0	8	ENSMUSG00000025085_E020
ENSMUSG00000019710	Mrpl24	FALSE	E003	30.6869	0.00790491	38.5454	5.34948e-10	5.87968e-07	9.97352	6.29493	-1.75257	3	87919557	87919562	6	+	42	55	45	15	14	20	ENSMUSG00000019710_E003
ENSMUSG00000031570	Plpp5	FALSE	E015	17.1728	0.0141508	38.4809	5.52913e-10	6.0458e-07	4.72188	8.7383	2.16705	8	25720484	25720554	71	+	10	17	9	20	13	36	ENSMUSG00000031570_E015
ENSMUSG00000026966	Ssna1	FALSE	E003	25.4839	0.0113122	38.3401	5.94295e-10	6.46764e-07	5.06981	8.52702	1.84027	2	25271706	25271928	223	-	7	7	11	31	34	39	ENSMUSG00000026966_E003
ENSMUSG00000060475	Wtap	FALSE	E006	48.8877	0.0114967	38.3177	6.01149e-10	6.51152e-07	10.7988	8.27465	-1.10278	17	12974997	12975108	112	-	68	88	75	32	20	23	ENSMUSG00000060475_E006
ENSMUSG00000015149	Sirt2	TRUE	E005	194.215	0.0029267	38.2684	6.16516e-10	6.64676e-07	14.179	16.0065	0.693649	7	28767632	28767678	47	+	185	220	235	200	83	348	ENSMUSG00000015149_E005
ENSMUSG00000025362	Rps26	TRUE	E008	33.5822	0.00965351	38.2562	6.20383e-10	6.65517e-07	6.47426	9.15383	1.29834	10	128626525	128626747	223	-	13	25	15	24	51	27	ENSMUSG00000025362_E008
ENSMUSG00000019864	Rtn4ip1	TRUE	E001	44.8392	0.0107128	38.1917	6.41239e-10	6.78645e-07	10.8377	8.49049	-1.01896	10	43901807	43902536	730	+	56	65	64	46	16	42	ENSMUSG00000019864_E001
ENSMUSG00000026374	Tsn	TRUE	E015	28.7863	0.0109813	38.125	6.63552e-10	6.99053e-07	9.9991	6.05606	-1.89668	1	118311237	118311416	180	-	38	49	32	12	18	23	ENSMUSG00000026374_E015
ENSMUSG00000057278	Snrpg	FALSE	E001	358.183	0.00320289	37.93	7.33273e-10	7.68994e-07	16.2934	17.2751	0.366762	6	86371304	86371541	238	+	242	310	264	258	442	290	ENSMUSG00000057278_E001
ENSMUSG00000030717	Nupr1	TRUE	E015	5.92244	0.0643112	37.6545	8.44519e-10	8.7867e-07	1.83249	6.89714	4.15176	7	126625677	126625745	69	-	1	2	3	7	5	19	ENSMUSG00000030717_E015
ENSMUSG00000068877	Selenbp2	FALSE	E013	9.99204	0.0166599	37.6523	8.45472e-10	8.7867e-07	2.37316	6.99465	3.43886	3	94698043	94698125	83	+	1	3	3	14	13	18	ENSMUSG00000068877_E013
ENSMUSG00000039917	Rhbdd2	FALSE	E018	121.97	0.00422856	37.2302	1.04974e-09	1.08122e-06	13.8932	12.2533	-0.641397	5	135644528	135646376	1849	+	163	216	181	92	34	117	ENSMUSG00000039917_E018
ENSMUSG00000058240	Cryzl1	FALSE	E030	17.6474	0.0440875	37.2165	1.05713e-09	1.08399e-06	8.41967	3.19019	-3.24322	16	91728609	91728623	15	-	40	39	22	3	5	1	ENSMUSG00000058240_E030
ENSMUSG00000039982	Dtx4	TRUE	E009	3.76451	0.0818759	37.1618	1.08722e-09	1.10991e-06	5.42931	0.0242168	-15.8379	19	12501007	12501996	990	-	10	10	5	0	0	0	ENSMUSG00000039982_E009
ENSMUSG00000035539	Ccdc180	TRUE	E040	158.716	0.00537565	37.0982	1.12326e-09	1.14165e-06	9.95714	11.7932	0.759498	4	45949450	45949585	136	+	14	19	20	170	283	168	ENSMUSG00000035539_E040
ENSMUSG00000027983	Cyp2u1	TRUE	E001	49.345	0.00799961	37.0593	1.14593e-09	1.15453e-06	10.7052	8.04205	-1.17324	3	131288441	131291307	2867	-	51	93	104	19	21	24	ENSMUSG00000027983_E001
ENSMUSG00000015747	Vps45	FALSE	E015	159.839	0.0133037	36.9262	1.22686e-09	1.23068e-06	10.8287	15.019	1.64911	3	96056887	96056979	93	-	52	57	60	148	259	134	ENSMUSG00000015747_E015
ENSMUSG00000020923	Ubtf	FALSE	E037	38.3967	0.00835421	36.9147	1.23409e-09	1.23258e-06	10.7269	7.6155	-1.38725	11	102316705	102316705	1	-	54	68	56	29	8	43	ENSMUSG00000020923_E037
ENSMUSG00000024472	Dcp2	FALSE	E013	408.777	0.00553908	36.8853	1.25289e-09	1.24062e-06	16.9752	18.0338	0.393537	18	44417566	44424969	7404	+	251	332	284	578	379	474	ENSMUSG00000024472_E013
ENSMUSG00000032249	Anp32a	FALSE	E027	265.719	0.00462173	36.8929	1.24802e-09	1.24062e-06	17.1685	14.5542	-0.984779	9	62377782	62378812	1031	+	256	328	301	168	241	173	ENSMUSG00000032249_E027
ENSMUSG00000001227	Sema6b	FALSE	E017	16.8113	0.0359107	36.6966	1.38017e-09	1.35962e-06	3.59422	8.54934	2.93825	17	56133612	56133852	241	-	3	5	5	42	6	58	ENSMUSG00000001227_E017
ENSMUSG00000029373	Pf4	TRUE	E001	1532.57	0.00717843	36.6336	1.42552e-09	1.38773e-06	23.6156	21.3577	-0.824792	5	90772435	90772512	78	+	734	941	971	730	2364	1248	ENSMUSG00000029373_E001
ENSMUSG00000072235	Tuba1a	TRUE	E010	55.4391	0.0177862	36.5204	1.51079e-09	1.46455e-06	7.09854	11.1715	1.82806	15	98953472	98953542	71	-	14	17	15	94	50	142	ENSMUSG00000072235_E010
ENSMUSG00000038708	Golga4	FALSE	E048	151.97	0.0139573	36.3856	1.61895e-09	1.56284e-06	11.1747	14.8311	1.43528	9	118579542	118579592	51	+	52	64	61	221	172	253	ENSMUSG00000038708_E048
ENSMUSG00000026374	Tsn	TRUE	E014	28.6719	0.0131824	36.3743	1.62837e-09	1.56539e-06	10.0016	6.01999	-1.91817	1	118311233	118311236	4	-	39	49	31	11	18	23	ENSMUSG00000026374_E014
ENSMUSG00000025511	Tspan4	FALSE	E006	31.6938	0.0108269	36.3225	1.67223e-09	1.60088e-06	9.80738	5.97548	-1.86031	7	141475752	141475959	208	+	45	72	50	11	11	13	ENSMUSG00000025511_E006
ENSMUSG00000079429	Mroh2a	TRUE	E041	10.8727	0.0349823	36.2643	1.72288e-09	1.64255e-06	2.08094	6.31131	3.46516	1	88254858	88255017	160	+	2	1	0	24	9	31	ENSMUSG00000079429_E041
ENSMUSG00000041607	Mbp	FALSE	E018	5.6262	0.0255853	36.1669	1.81125e-09	1.71969e-06	1.09032	5.3698	4.8071	18	82561778	82561855	78	+	0	0	1	11	4	21	ENSMUSG00000041607_E018
ENSMUSG00000031502	Col4a1	TRUE	E022	1.60423	0.0668063	36.0835	1.89038e-09	1.78747e-06	0.481014	5.74193	7.39934	8	11218035	11218052	18	-	0	1	0	1	2	5	ENSMUSG00000031502_E022
ENSMUSG00000038690	Atp5j2	FALSE	E012	447.139	0.00494065	35.958	2.01617e-09	1.89864e-06	18.9233	16.7184	-0.818305	5	145191529	145191592	64	-	363	448	398	167	560	283	ENSMUSG00000038690_E012
ENSMUSG00000058886	Deaf1	FALSE	E030	62.5499	0.0270367	35.8806	2.09783e-09	1.95953e-06	12.659	8.58156	-1.7112	7	141327585	141327672	88	-	106	102	90	37	16	58	ENSMUSG00000058886_E030
ENSMUSG00000028106	Rprd2	FALSE	E001	1671.09	0.0023676	35.8687	2.11074e-09	1.96365e-06	22.9659	23.9611	0.362964	3	95760341	95766420	6080	-	1616	2059	2050	2113	674	2357	ENSMUSG00000028106_E001
ENSMUSG00000041607	Mbp	FALSE	E026	16.3814	0.0204764	35.8579	2.12243e-09	1.96658e-06	4.18276	7.60781	2.02145	18	82584157	82584217	61	+	5	3	8	23	15	44	ENSMUSG00000041607_E026
ENSMUSG00000041607	Mbp	FALSE	E025	17.3649	0.0213725	35.8114	2.17371e-09	2.00605e-06	4.41284	7.85014	1.9695	18	82584112	82584156	45	+	5	3	10	25	14	51	ENSMUSG00000041607_E025
ENSMUSG00000023051	Tarbp2	FALSE	E003	98.387	0.0124603	35.5175	2.52771e-09	2.30508e-06	14.0544	10.6785	-1.34286	15	102518357	102518426	70	+	121	161	133	68	40	108	ENSMUSG00000023051_E003
ENSMUSG00000058240	Cryzl1	FALSE	E027	18.5523	0.02906	35.4766	2.58133e-09	2.33551e-06	8.4719	3.88234	-2.66404	16	91728558	91728598	41	-	40	40	23	5	5	4	ENSMUSG00000058240_E027
ENSMUSG00000074466	Gm15417	TRUE	E004	34.943	0.021987	35.4818	2.57448e-09	2.33551e-06	6.19499	10.3232	1.95615	3	89394290	89394393	104	+	19	32	16	24	52	17	ENSMUSG00000074466_E004
ENSMUSG00000075705	Msrb1	FALSE	E006	115.497	0.00400796	35.4299	2.64393e-09	2.37354e-06	11.3146	13.3885	0.823726	17	24741938	24742309	372	+	55	84	80	92	137	161	ENSMUSG00000075705_E006
ENSMUSG00000020792	Exoc7	TRUE	E001	104.596	0.0062929	35.1742	3.01491e-09	2.68568e-06	13.6118	11.5838	-0.801049	11	116288001	116289062	1062	-	109	113	143	100	60	118	ENSMUSG00000020792_E001
ENSMUSG00000033088	Triobp	TRUE	E009	3.58942	0.0509611	34.9523	3.3789e-09	2.98686e-06	5.26732	0.0173717	-16.6962	15	78960949	78961105	157	+	8	5	11	0	0	0	ENSMUSG00000033088_E009
ENSMUSG00000028863	Meaf6	FALSE	E025	102.244	0.00785971	34.9036	3.4644e-09	3.05074e-06	10.6038	13.5332	1.17276	4	125109890	125113238	3349	+	55	63	61	159	91	161	ENSMUSG00000028863_E025
ENSMUSG00000031162	Gata1	FALSE	E008	473.427	0.00231926	34.8899	3.48887e-09	3.06061e-06	18.7809	17.642	-0.421659	X	7963959	7964166	208	-	464	594	690	295	323	456	ENSMUSG00000031162_E008
ENSMUSG00000079429	Mroh2a	TRUE	E047	11.0875	0.0187406	34.8461	3.56817e-09	3.11833e-06	2.38955	6.02881	2.8981	1	88256400	88256549	150	+	0	2	2	15	14	27	ENSMUSG00000079429_E047
ENSMUSG00000021000	Ctage5	FALSE	E015	6.88992	0.0216796	34.7264	3.79451e-09	3.29119e-06	1.6935	6.11602	3.96225	12	59129810	59129896	87	+	0	3	0	15	6	18	ENSMUSG00000021000_E015
ENSMUSG00000071715	Ncf4	TRUE	E019	33.4433	0.00837315	34.4805	4.30545e-09	3.72038e-06	10.3025	6.70643	-1.67046	15	78260878	78260971	94	+	20	32	22	33	30	57	ENSMUSG00000071715_E019
ENSMUSG00000040365	Trim41	FALSE	E015	132.847	0.00988504	34.4592	4.35285e-09	3.7473e-06	15.0773	12.3883	-1.04046	11	48816954	48817353	400	-	163	166	156	142	34	240	ENSMUSG00000040365_E015
ENSMUSG00000031502	Col4a1	TRUE	E029	1.17235	0.0868029	34.3088	4.70253e-09	4.03328e-06	0.481165	5.67368	7.3582	8	11220982	11221095	114	-	0	0	1	4	0	4	ENSMUSG00000031502_E029
ENSMUSG00000058240	Cryzl1	FALSE	E029	17.3716	0.0495854	34.2616	4.81801e-09	4.11702e-06	8.36212	3.19899	-3.20822	16	91728601	91728608	8	-	40	38	21	3	5	1	ENSMUSG00000058240_E029
ENSMUSG00000078974	Sec61g	FALSE	E011	304.095	0.00709205	34.2509	4.84459e-09	4.12446e-06	14.4673	16.3549	0.713965	11	16508079	16508099	21	-	98	143	110	251	500	235	ENSMUSG00000078974_E011
ENSMUSG00000000958	Slc7a7	TRUE	E026	62.034	0.00695698	33.7868	6.14933e-09	5.14042e-06	10.8958	7.61664	-1.45662	14	54417657	54417699	43	-	103	148	132	12	4	23	ENSMUSG00000000958_E026
ENSMUSG00000058240	Cryzl1	FALSE	E025	13.7548	0.022214	33.7633	6.22431e-09	5.18431e-06	7.56625	3.30438	-2.73052	16	91717404	91717469	66	-	26	34	17	4	4	2	ENSMUSG00000058240_E025
ENSMUSG00000000958	Slc7a7	TRUE	E027	62.0735	0.0079586	33.5942	6.78953e-09	5.63287e-06	10.9124	7.54327	-1.49938	14	54417700	54417780	81	-	103	152	130	17	3	18	ENSMUSG00000000958_E027
ENSMUSG00000058240	Cryzl1	FALSE	E026	13.9257	0.0237872	33.56	6.90975e-09	5.6733e-06	7.6068	3.30638	-2.74851	16	91717470	91717475	6	-	27	34	17	4	4	2	ENSMUSG00000058240_E026
ENSMUSG00000028104	Polr3gl	TRUE	E011	135.167	0.0591414	33.3617	7.65167e-09	6.21609e-06	17.2394	10.2694	-2.71694	3	96581644	96581677	34	-	135	162	160	116	82	175	ENSMUSG00000028104_E011
ENSMUSG00000029817	Tra2a	TRUE	E011	75.8711	0.0256285	33.1918	8.35016e-09	6.66617e-06	13.3712	9.4579	-1.59841	6	49252803	49253108	306	-	94	133	107	72	27	54	ENSMUSG00000029817_E011
ENSMUSG00000020955	Ap4s1	TRUE	E007	5.91607	0.0337027	32.924	9.58311e-09	7.57187e-06	0.903416	5.30576	5.31283	12	51730900	51730965	66	+	1	0	0	2	12	8	ENSMUSG00000020955_E007
ENSMUSG00000031502	Col4a1	TRUE	E035	0.855307	0.106412	32.8613	9.89744e-09	7.79354e-06	0.00852249	5.3233	18.7859	8	11226950	11226952	3	-	0	0	0	2	0	5	ENSMUSG00000031502_E035
ENSMUSG00000041607	Mbp	FALSE	E021	16.8875	0.0490553	32.8412	1.00002e-08	7.84768e-06	3.66365	8.0289	2.63678	18	82572825	82572926	102	+	4	2	6	22	12	65	ENSMUSG00000041607_E021
ENSMUSG00000031754	Nudt21	TRUE	E001	428.971	0.00388597	32.754	1.0459e-08	8.12479e-06	17.0112	18.5865	0.584622	8	94015496	94019404	3909	-	366	516	445	332	395	320	ENSMUSG00000031754_E001
ENSMUSG00000086682	Gm16023	TRUE	E001	3.7637	0.0453123	32.6699	1.09216e-08	8.42744e-06	5.80127	1.63496	-3.88531	4	155608300	155610291	1992	-	6	9	4	4	1	0	ENSMUSG00000086682_E001
ENSMUSG00000020745	Pafah1b1	FALSE	E016	20.3759	0.0109918	32.5164	1.18191e-08	8.97691e-06	9.09063	5.28113	-1.96088	11	74723200	74723858	659	-	25	40	32	13	6	18	ENSMUSG00000020745_E016
ENSMUSG00000026280	Atg4b	FALSE	E035	266.054	0.00540647	32.433	1.23375e-08	9.33271e-06	14.6467	16.7942	0.809814	1	93788180	93790610	2431	+	142	168	187	310	242	496	ENSMUSG00000026280_E035
ENSMUSG00000035539	Ccdc180	TRUE	E037	4.64443	0.0609781	32.3417	1.29306e-08	9.68607e-06	7.19249	1.80332	-4.34992	4	45944941	45945078	138	+	5	8	9	5	1	3	ENSMUSG00000035539_E037
ENSMUSG00000030220	Arhgdib	TRUE	E012	105.566	0.00374297	32.3318	1.29969e-08	9.70424e-06	10.8676	12.9972	0.854506	6	136941651	136941756	106	-	45	49	57	163	94	212	ENSMUSG00000030220_E012
ENSMUSG00000068877	Selenbp2	FALSE	E011	152.618	0.00509746	32.2982	1.32235e-08	9.8416e-06	14.4108	12.943	-0.567949	3	94697305	94697490	186	+	218	244	212	84	74	109	ENSMUSG00000068877_E011
ENSMUSG00000058240	Cryzl1	FALSE	E028	17.5164	0.049622	32.2671	1.34367e-08	9.96357e-06	8.36213	3.36253	-3.0563	16	91728599	91728600	2	-	40	38	21	4	5	1	ENSMUSG00000058240_E028
ENSMUSG00000028104	Polr3gl	TRUE	E012	233.217	0.0705912	32.2312	1.36877e-08	1.00894e-05	19.5414	12.0604	-2.83471	3	96581678	96581773	96	-	256	317	250	194	130	301	ENSMUSG00000028104_E012
ENSMUSG00000055817	Mta3	FALSE	E033	17.974	0.0166753	32.2155	1.37984e-08	1.01386e-05	8.60953	4.83384	-2.03289	17	83820217	83821516	1300	+	33	27	34	10	2	15	ENSMUSG00000055817_E033
ENSMUSG00000068877	Selenbp2	FALSE	E023	34.1302	0.101482	32.2075	1.38558e-08	1.01485e-05	3.34076	11.3658	4.37097	3	94703722	94703840	119	+	8	4	2	22	63	43	ENSMUSG00000068877_E023
ENSMUSG00000031502	Col4a1	TRUE	E021	2.12854	0.0594943	32.1044	1.46109e-08	1.06677e-05	0.958675	6.02372	5.56675	8	11217913	11218034	122	-	0	3	1	1	2	6	ENSMUSG00000031502_E021
ENSMUSG00000079429	Mroh2a	TRUE	E045	11.7747	0.0339818	32.0225	1.524e-08	1.10919e-05	2.08132	6.03214	3.30889	1	88255543	88255680	138	+	2	0	1	16	18	19	ENSMUSG00000079429_E045
ENSMUSG00000038412	Higd1a	TRUE	E001	201.744	0.0102174	31.9979	1.54338e-08	1.11976e-05	13.6847	16.2182	0.963591	9	121848563	121849537	975	-	202	216	245	139	172	161	ENSMUSG00000038412_E001
ENSMUSG00000068877	Selenbp2	FALSE	E019	23.1328	0.0763054	31.8961	1.62644e-08	1.17265e-05	3.7134	10.0781	3.51108	3	94699974	94700116	143	+	3	7	8	33	21	69	ENSMUSG00000068877_E019
ENSMUSG00000031502	Col4a1	TRUE	E023	1.49109	0.0681045	31.8012	1.70789e-08	1.22372e-05	0.481006	5.43292	7.21435	8	11218681	11218770	90	-	0	1	0	1	2	4	ENSMUSG00000031502_E023
ENSMUSG00000038615	Nfe2l1	FALSE	E020	506.117	0.00355185	31.8058	1.70385e-08	1.22372e-05	18.023	19.2459	0.451853	11	96827733	96827955	223	-	424	492	542	598	324	720	ENSMUSG00000038615_E020
ENSMUSG00000023051	Tarbp2	FALSE	E004	152.094	0.00882037	31.7611	1.74346e-08	1.24534e-05	15.3359	12.6468	-1.03625	15	102518427	102518454	28	+	173	231	178	109	80	178	ENSMUSG00000023051_E004
ENSMUSG00000001056	Nhp2	FALSE	E001	160.924	0.00307671	31.715	1.78539e-08	1.26911e-05	14.9263	12.5177	-0.931851	11	51619735	51619770	36	+	144	176	160	73	174	119	ENSMUSG00000001056_E001
ENSMUSG00000022040	Ephx2	TRUE	E019	14.1132	0.0135961	31.7124	1.78773e-08	1.26911e-05	7.12575	2.98012	-2.8242	14	66110413	66110660	248	-	24	34	33	3	0	3	ENSMUSG00000022040_E019
ENSMUSG00000003352	Cacnb3	TRUE	E001	14.4596	0.0199735	31.5888	1.90525e-08	1.34839e-05	4.25479	8.35031	2.32087	15	98632220	98632520	301	+	7	12	5	27	6	42	ENSMUSG00000003352_E001
ENSMUSG00000072235	Tuba1a	TRUE	E002	283.304	0.0711633	31.5583	1.93536e-08	1.36551e-05	10.0615	17.5675	2.92706	15	98950258	98950554	297	-	27	55	38	326	472	351	ENSMUSG00000072235_E002
ENSMUSG00000020923	Ubtf	FALSE	E036	51.0351	0.00989246	31.4974	1.99711e-08	1.40478e-05	11.5713	8.73993	-1.20502	11	102316681	102316704	24	-	70	83	73	40	12	64	ENSMUSG00000020923_E036
ENSMUSG00000026568	Mpc2	FALSE	E001	9.88101	0.0190667	31.4311	2.06643e-08	1.44036e-05	7.3868	2.66023	-3.29656	1	165460637	165461036	400	+	16	25	18	2	1	5	ENSMUSG00000026568_E001
ENSMUSG00000036180	Gatad2a	FALSE	E023	140.647	0.0345043	31.388	2.11282e-08	1.46386e-05	15.7663	11.5221	-1.64794	8	69974090	69974271	182	-	212	258	200	118	14	168	ENSMUSG00000036180_E023
ENSMUSG00000042298	Ttc19	FALSE	E017	92.6103	0.00483002	31.1405	2.40015e-08	1.653e-05	10.7153	12.6521	0.782049	11	62315969	62316426	458	+	51	88	56	90	101	113	ENSMUSG00000042298_E017
ENSMUSG00000024817	Uhrf2	FALSE	E025	71.9294	0.00450289	30.9276	2.67829e-08	1.8228e-05	10.2325	12.1321	0.778159	19	30089186	30089343	158	+	51	68	53	105	46	123	ENSMUSG00000024817_E025
ENSMUSG00000022377	Asap1	TRUE	E052	81.7471	0.00508781	30.9159	2.6946e-08	1.8285e-05	12.4778	9.86319	-1.0727	15	64312640	64312673	34	-	154	163	128	40	8	58	ENSMUSG00000022377_E052
ENSMUSG00000028104	Polr3gl	TRUE	E003	2489.78	0.00188599	30.8751	2.7518e-08	1.85822e-05	22.5497	23.4358	0.323391	3	96578402	96578501	100	-	478	726	575	2950	3867	2965	ENSMUSG00000028104_E003
ENSMUSG00000025134	Alyref	FALSE	E001	171.91	0.018579	30.8392	2.80318e-08	1.88555e-05	11.5292	15.2375	1.44533	11	120592121	120594508	2388	-	51	78	63	242	225	207	ENSMUSG00000025134_E001
ENSMUSG00000031502	Col4a1	TRUE	E016	3.39125	0.0382387	30.7885	2.87731e-08	1.92978e-05	1.43773	6.34525	4.5678	8	11214652	11214702	51	-	3	4	2	4	3	3	ENSMUSG00000031502_E016
ENSMUSG00000031502	Col4a1	TRUE	E012	2.951	0.107832	30.7343	2.95891e-08	1.97303e-05	1.36345	7.04061	5.09008	8	11211764	11211836	73	-	4	1	3	4	0	10	ENSMUSG00000031502_E012
ENSMUSG00000024006	Stk38	FALSE	E023	4.76441	0.0424381	30.6637	3.06847e-08	2.03433e-05	0.0281082	5.4214	15.403	17	28979746	28979760	15	-	0	0	0	17	1	17	ENSMUSG00000024006_E023
ENSMUSG00000029780	Nt5c3	FALSE	E020	10.6928	0.0193569	30.62	3.13841e-08	2.07474e-05	7.37697	3.02682	-2.90346	6	56913806	56913894	89	-	21	20	20	6	1	3	ENSMUSG00000029780_E020
ENSMUSG00000014195	Dnajc7	FALSE	E023	54.8253	0.0208939	30.531	3.28581e-08	2.16598e-05	12.0816	8.11943	-1.69666	11	100597427	100598054	628	-	62	87	61	25	43	35	ENSMUSG00000014195_E023
ENSMUSG00000031897	Psmb10	TRUE	E012	47.0033	0.0227756	30.5049	3.33019e-08	2.18898e-05	11.9712	7.35497	-2.02254	8	105936982	105937025	44	-	42	50	55	24	46	39	ENSMUSG00000031897_E012
ENSMUSG00000068877	Selenbp2	FALSE	E020	13.791	0.0561751	30.4583	3.41124e-08	2.23588e-05	2.95197	8.33032	3.43677	3	94702320	94702398	79	+	3	4	4	18	13	41	ENSMUSG00000068877_E020
ENSMUSG00000031502	Col4a1	TRUE	E025	1.26056	0.0769612	30.4058	3.5047e-08	2.29063e-05	0.482318	5.38175	7.1751	8	11219080	11219232	153	-	1	0	0	1	1	5	ENSMUSG00000031502_E025
ENSMUSG00000040212	Emp3	TRUE	E013	175.251	0.0149754	30.3998	3.51568e-08	2.29132e-05	11.5005	14.5475	1.19453	7	45921303	45921404	102	-	44	48	59	184	254	265	ENSMUSG00000040212_E013
ENSMUSG00000031502	Col4a1	TRUE	E027	1.05785	0.0818395	30.3361	3.63302e-08	2.34652e-05	0.482373	5.35546	7.15856	8	11220209	11220349	141	-	1	0	0	3	0	4	ENSMUSG00000031502_E027
ENSMUSG00000060032	H2afj	TRUE	E005	126.311	0.00543257	30.3318	3.64105e-08	2.34652e-05	12.3815	12.9286	0.215629	6	136809794	136810074	281	+	72	95	65	109	153	161	ENSMUSG00000060032_E005
ENSMUSG00000050947	Amigo1	TRUE	E010	208.283	0.00524533	30.2728	3.75345e-08	2.41221e-05	15.6809	13.8738	-0.688478	3	108188704	108191673	2970	+	268	404	356	108	67	148	ENSMUSG00000050947_E010
ENSMUSG00000031502	Col4a1	TRUE	E036	1.33003	0.165497	30.2605	3.7775e-08	2.41422e-05	0.480434	6.10057	7.60879	8	11226953	11227141	189	-	0	1	0	2	0	8	ENSMUSG00000031502_E036
ENSMUSG00000035539	Ccdc180	TRUE	E025	2.52117	0.0645784	30.2513	3.79532e-08	2.41891e-05	5.82825	0.858899	-5.77306	4	45921937	45922043	107	+	7	2	4	0	1	1	ENSMUSG00000035539_E025
ENSMUSG00000023051	Tarbp2	FALSE	E005	157.463	0.00764114	30.1825	3.93246e-08	2.49941e-05	15.3662	12.8753	-0.957858	15	102518455	102518458	4	+	172	235	180	117	87	186	ENSMUSG00000023051_E005
ENSMUSG00000042507	Elmsan1	FALSE	E019	77.1415	0.0148728	30.1476	4.00376e-08	2.53773e-05	13.2348	10.0008	-1.31105	12	84193499	84194015	517	-	103	145	111	72	8	96	ENSMUSG00000042507_E019
ENSMUSG00000041607	Mbp	FALSE	E027	14.6589	0.0130501	30.1066	4.08936e-08	2.58489e-05	4.52581	7.30791	1.62355	18	82584218	82584287	70	+	8	4	7	28	9	38	ENSMUSG00000041607_E027
ENSMUSG00000068877	Selenbp2	FALSE	E015	9.02663	0.0225597	29.9006	4.54783e-08	2.85902e-05	2.53107	6.79118	3.14165	3	94698133	94698163	31	+	1	3	4	15	10	17	ENSMUSG00000068877_E015
ENSMUSG00000033916	Chmp2a	FALSE	E011	150.908	0.0163771	29.8521	4.66291e-08	2.92333e-05	15.5663	12.1759	-1.30994	7	13034502	13034634	133	-	139	230	162	89	127	108	ENSMUSG00000033916_E011
ENSMUSG00000045160	Bola3	TRUE	E014	17.3338	0.0259535	29.8469	4.67546e-08	2.92333e-05	4.04449	7.90275	2.26943	6	83353313	83353380	68	+	7	9	4	17	26	18	ENSMUSG00000045160_E014
ENSMUSG00000006589	Aprt	FALSE	E011	554.348	0.00390936	29.7972	4.79689e-08	2.99115e-05	19.7555	17.6504	-0.777717	8	122575490	122575535	46	-	369	577	476	297	648	509	ENSMUSG00000006589_E011
ENSMUSG00000045160	Bola3	TRUE	E013	15.0756	0.0258093	29.7892	4.8167e-08	2.9954e-05	3.6505	7.50013	2.39255	6	83353198	83353208	11	+	7	5	4	13	23	18	ENSMUSG00000045160_E013
ENSMUSG00000028104	Polr3gl	TRUE	E014	190.864	0.0784723	29.5343	5.49365e-08	3.38211e-05	18.8361	11.2637	-2.89633	3	96594084	96594159	76	-	221	269	196	159	101	246	ENSMUSG00000028104_E014
ENSMUSG00000029780	Nt5c3	FALSE	E018	43.0833	0.0287724	29.533	5.49718e-08	3.38211e-05	6.65318	10.6584	1.84771	6	56901838	56901883	46	-	18	13	16	74	44	76	ENSMUSG00000029780_E018
ENSMUSG00000025574	Tk1	TRUE	E011	16.8189	0.0151171	29.5045	5.57875e-08	3.4198e-05	4.80116	8.28024	1.90289	11	117822458	117824670	2213	-	17	17	11	12	16	20	ENSMUSG00000025574_E011
ENSMUSG00000027350	Chgb	FALSE	E001	16.1863	0.0150532	29.5012	5.58808e-08	3.4198e-05	7.82547	5.12157	-1.47774	2	132781278	132781782	505	+	22	32	23	8	5	16	ENSMUSG00000027350_E001
ENSMUSG00000035107	Dcbld2	TRUE	E013	13.8585	0.0180801	29.4452	5.75202e-08	3.51082e-05	4.65415	8.3503	2.03552	16	58456077	58456157	81	+	8	12	12	35	1	33	ENSMUSG00000035107_E013
ENSMUSG00000030678	Maz	TRUE	E009	380.814	0.044142	29.2522	6.35436e-08	3.84792e-05	15.0263	19.6224	1.71296	7	127024940	127025132	193	-	207	283	287	629	211	846	ENSMUSG00000030678_E009
ENSMUSG00000033088	Triobp	TRUE	E007	3.28453	0.0369822	29.1701	6.62958e-08	3.98322e-05	5.05039	0.917519	-5.10606	15	78958227	78958372	146	+	4	8	10	0	0	1	ENSMUSG00000033088_E007
ENSMUSG00000032436	Cmtm7	TRUE	E009	74.6972	0.061267	29.1534	6.68679e-08	4.00716e-05	7.22671	14.3216	3.00528	9	114770721	114771210	490	-	36	36	26	36	132	42	ENSMUSG00000032436_E009
ENSMUSG00000029148	Nrbp1	TRUE	E031	8.00806	0.0214985	29.1129	6.828e-08	4.08118e-05	6.82924	2.94236	-2.7101	5	31249682	31249888	207	+	9	8	14	4	6	5	ENSMUSG00000029148_E031
ENSMUSG00000042404	Dennd4b	TRUE	E001	25.5083	0.0118136	29.1058	6.85315e-08	4.08563e-05	9.57636	6.55792	-1.43879	3	90265185	90265561	377	+	34	37	43	18	4	40	ENSMUSG00000042404_E001
ENSMUSG00000019710	Mrpl24	FALSE	E006	362.903	0.00275931	29.0286	7.13182e-08	4.21326e-05	16.1889	17.6628	0.550101	3	87919706	87919802	97	+	199	284	295	362	377	474	ENSMUSG00000019710_E006
ENSMUSG00000035539	Ccdc180	TRUE	E041	162.159	0.00562197	29.0263	7.14028e-08	4.21326e-05	10.3221	11.859	0.631086	4	45950596	45950767	172	+	16	21	22	169	291	165	ENSMUSG00000035539_E041
ENSMUSG00000022914	Brwd1	FALSE	E065	94.3373	0.0173953	28.9604	7.3875e-08	4.33695e-05	13.5808	10.6952	-1.15318	16	96082254	96082428	175	-	141	187	119	74	19	91	ENSMUSG00000022914_E065
ENSMUSG00000018654	Ikzf1	TRUE	E003	175.536	0.0249055	28.9024	7.6117e-08	4.45723e-05	14.7863	12.213	-0.999459	11	11685925	11686212	288	+	335	405	273	77	10	90	ENSMUSG00000018654_E003
ENSMUSG00000036006	Ripor2	FALSE	E034	45.5306	0.0148352	28.8326	7.89113e-08	4.60916e-05	10.9337	7.89663	-1.33701	13	24704770	24705897	1128	+	59	79	80	28	16	30	ENSMUSG00000036006_E034
ENSMUSG00000063458	Lrmda	FALSE	E013	8.38139	0.018746	28.7441	8.26026e-08	4.80046e-05	6.66863	2.60829	-2.98742	14	22598134	22599268	1135	+	13	17	13	2	4	2	ENSMUSG00000063458_E013
ENSMUSG00000006731	B4galnt1	TRUE	E011	8.50386	0.0187294	28.7369	8.29101e-08	4.80623e-05	2.95174	6.78203	2.67583	10	127167882	127168522	641	+	5	4	3	13	7	19	ENSMUSG00000006731_E011
ENSMUSG00000059555	Tor4a	TRUE	E005	8.8208	0.0189627	28.7216	8.35681e-08	4.81052e-05	6.4246	3.75022	-1.75428	2	25196546	25196591	46	-	17	15	14	7	0	8	ENSMUSG00000059555_E005
ENSMUSG00000069020	Urm1	FALSE	E016	58.26	0.0143862	28.6867	8.50847e-08	4.88321e-05	8.73844	11.9206	1.34633	2	29844065	29845002	938	+	33	59	35	66	50	99	ENSMUSG00000069020_E016
ENSMUSG00000042590	Ipo11	FALSE	E009	10.6636	0.0174987	28.6567	8.64124e-08	4.9471e-05	3.56261	7.48167	2.45852	13	106834613	106834836	224	-	6	5	6	25	5	23	ENSMUSG00000042590_E009
ENSMUSG00000027852	Nras	TRUE	E026	202.728	0.00815548	28.6368	8.7306e-08	4.98588e-05	15.7832	13.1857	-0.99385	3	103065606	103066476	871	+	289	391	324	98	82	85	ENSMUSG00000027852_E026
ENSMUSG00000042345	Ubash3a	TRUE	E001	38.9687	0.0184214	28.5757	9.01067e-08	5.13313e-05	6.13913	10.0061	1.85295	17	31207873	31208079	207	+	11	10	10	100	24	95	ENSMUSG00000042345_E001
ENSMUSG00000054823	Nsd3	FALSE	E039	69.9678	0.0145533	28.5609	9.07952e-08	5.15178e-05	10.0192	12.2427	0.912734	8	25713358	25713559	202	+	55	54	59	99	42	130	ENSMUSG00000054823_E039
ENSMUSG00000058886	Deaf1	FALSE	E029	63.2846	0.0322272	28.5591	9.08808e-08	5.15178e-05	12.6383	8.78043	-1.61255	7	141327579	141327584	6	-	106	99	91	40	16	63	ENSMUSG00000058886_E029
ENSMUSG00000068877	Selenbp2	FALSE	E024	37.6242	0.13554	28.5344	9.20503e-08	5.20529e-05	3.10977	11.8349	4.77851	3	94704054	94704170	117	+	7	3	2	21	74	41	ENSMUSG00000068877_E024
ENSMUSG00000061232	H2-K1	FALSE	E008	26.528	0.0136641	28.2186	1.08359e-07	6.074e-05	5.41744	8.84991	1.76881	17	33996504	33996591	88	-	12	9	10	27	33	48	ENSMUSG00000061232_E008
ENSMUSG00000044080	S100a1	TRUE	E003	96.5852	0.00781341	27.9585	1.23948e-07	6.89081e-05	7.67725	10.5711	1.29234	3	90511979	90511995	17	-	12	10	9	79	180	108	ENSMUSG00000044080_E003
ENSMUSG00000014195	Dnajc7	FALSE	E024	9.50884	0.0173341	27.9163	1.26676e-07	7.01707e-05	7.2855	3.24362	-2.64797	11	100598336	100598614	279	-	13	21	15	7	2	5	ENSMUSG00000014195_E024
ENSMUSG00000038615	Nfe2l1	FALSE	E013	8.97171	0.0207079	27.8546	1.30786e-07	7.20156e-05	6.67292	2.35486	-3.2941	11	96822409	96822725	317	-	13	18	26	3	0	2	ENSMUSG00000038615_E013
ENSMUSG00000028923	Necap2	TRUE	E014	40.4225	0.00997173	27.782	1.35783e-07	7.44119e-05	10.7588	7.77848	-1.32141	4	141071581	141071695	115	-	54	48	48	32	22	44	ENSMUSG00000028923_E014
ENSMUSG00000025134	Alyref	FALSE	E006	11.3168	0.0165732	27.7662	1.36898e-07	7.48453e-05	7.65405	3.64594	-2.47175	11	120595616	120595657	42	-	17	20	22	5	2	10	ENSMUSG00000025134_E006
ENSMUSG00000079429	Mroh2a	TRUE	E046	8.31691	0.0203732	27.744	1.38477e-07	7.55294e-05	2.07713	5.36667	2.9218	1	88256057	88256171	115	+	0	2	1	12	10	21	ENSMUSG00000079429_E046
ENSMUSG00000020923	Ubtf	FALSE	E035	59.5995	0.0120495	27.6781	1.43277e-07	7.77798e-05	12.084	9.35007	-1.13889	11	102316676	102316680	5	-	77	97	87	53	13	75	ENSMUSG00000020923_E035
ENSMUSG00000015971	Actr8	TRUE	E005	6.28448	0.0241331	27.6532	1.45133e-07	7.86027e-05	6.43148	2.46664	-3.02687	14	29978589	29980132	1544	+	10	15	11	3	0	5	ENSMUSG00000015971_E005
ENSMUSG00000005442	Cic	TRUE	E003	114.438	0.0187956	27.6198	1.47662e-07	7.95985e-05	14.7343	11.637	-1.21055	7	25270835	25271272	438	+	127	148	145	154	24	185	ENSMUSG00000005442_E003
ENSMUSG00000030717	Nupr1	TRUE	E014	4.56145	0.0740685	27.571	1.51436e-07	8.14426e-05	1.83142	6.17507	3.7657	7	126625669	126625676	8	-	1	3	2	6	3	15	ENSMUSG00000030717_E014
ENSMUSG00000020014	Cfap54	FALSE	E085	9.33908	0.0246907	27.5219	1.55327e-07	8.31477e-05	6.86665	3.10839	-2.56363	10	93081265	93081596	332	-	14	10	20	3	5	4	ENSMUSG00000020014_E085
ENSMUSG00000025609	Mkln1	FALSE	E007	11.184	0.0153698	27.4782	1.58872e-07	8.48481e-05	7.34781	3.54341	-2.40876	6	31398955	31404472	5518	+	18	23	15	4	4	7	ENSMUSG00000025609_E007
ENSMUSG00000020170	Frs2	FALSE	E006	18.3836	0.0125039	27.3457	1.70146e-07	9.06596e-05	8.19519	5.43667	-1.45633	10	117082805	117084410	1606	-	24	40	30	11	3	17	ENSMUSG00000020170_E006
ENSMUSG00000028496	Mllt3	TRUE	E010	119.058	0.0124182	27.3165	1.72735e-07	9.18271e-05	12.1918	9.21204	-1.24268	4	87806211	87806294	84	-	196	265	300	20	6	21	ENSMUSG00000028496_E010
ENSMUSG00000061613	U2af1	FALSE	E007	218.726	0.00437045	27.3102	1.73299e-07	9.19149e-05	14.0365	15.6197	0.602744	17	31652502	31652568	67	-	131	146	143	208	250	279	ENSMUSG00000061613_E007
ENSMUSG00000052605	Isoc2b	FALSE	E005	12.9741	0.0278772	27.2985	1.7435e-07	9.22605e-05	7.40717	3.33617	-2.62287	7	4849450	4849567	118	-	20	15	31	2	7	2	ENSMUSG00000052605_E005
ENSMUSG00000027274	Mkks	FALSE	E001	49.8188	0.0130874	27.2933	1.74818e-07	9.22963e-05	7.6524	10.3741	1.2219	2	136873780	136874706	927	-	19	26	20	61	70	43	ENSMUSG00000027274_E001
ENSMUSG00000027490	E2f1	FALSE	E008	56.1936	0.0254618	27.2063	1.82863e-07	9.63234e-05	8.49841	11.6747	1.35703	2	154569067	154569488	422	-	21	40	42	74	49	106	ENSMUSG00000027490_E008
ENSMUSG00000052337	Immt	FALSE	E018	68.9677	0.0155808	27.1783	1.85528e-07	9.75047e-05	8.98475	12.4677	1.45328	6	71853269	71855186	1918	+	47	55	32	80	73	86	ENSMUSG00000052337_E018
ENSMUSG00000071451	Psmg4	FALSE	E002	581.929	0.00127122	27.1637	1.86937e-07	9.80217e-05	19.2737	18.2513	-0.377541	13	34166061	34166136	76	+	647	813	712	246	474	406	ENSMUSG00000071451_E002
ENSMUSG00000023973	Cnpy3	FALSE	E008	39.5358	0.0966986	27.1368	1.89557e-07	9.8946e-05	4.48008	11.3289	3.44263	17	46746987	46747200	214	-	6	8	9	41	63	56	ENSMUSG00000023973_E008
ENSMUSG00000028035	Dnajb4	TRUE	E018	8.17532	0.0550876	27.1398	1.89266e-07	9.8946e-05	6.88194	2.92572	-2.75462	3	152210058	152210083	26	-	16	19	9	3	1	7	ENSMUSG00000028035_E018
ENSMUSG00000037361	Sf3b6	FALSE	E001	44.9953	0.00661352	26.9637	2.07312e-07	0.000107003	10.9483	7.48787	-1.54143	12	4817544	4817560	17	+	46	61	50	18	43	26	ENSMUSG00000037361_E001
ENSMUSG00000027637	1110008F13Rik	FALSE	E005	15.1138	0.0176804	26.9343	2.10494e-07	0.000108302	4.08829	7.35865	1.97033	2	156865361	156866987	1627	+	4	10	3	21	17	28	ENSMUSG00000027637_E005
ENSMUSG00000037997	Parp11	TRUE	E001	7.23425	0.0219338	26.908	2.13377e-07	0.0001094	0.000542863	5.39443	26.775	6	127446840	127446999	160	+	0	0	0	16	7	20	ENSMUSG00000037997_E001
ENSMUSG00000020196	Cabin1	FALSE	E010	9.96413	0.0230728	26.8549	2.19317e-07	0.000111946	7.09332	3.46135	-2.35248	10	75667542	75667832	291	-	14	23	16	3	2	9	ENSMUSG00000020196_E010
ENSMUSG00000026922	Agpat2	TRUE	E012	23.5007	0.00853778	26.7557	2.30865e-07	0.000117065	8.64544	5.45223	-1.65489	2	26603717	26603926	210	-	37	52	46	10	2	13	ENSMUSG00000026922_E012
ENSMUSG00000030000	Add2	TRUE	E031	490.98	0.00335983	26.7013	2.37464e-07	0.000120074	18.3494	17.088	-0.468326	6	86118826	86119555	730	+	695	901	1056	189	113	280	ENSMUSG00000030000_E031
ENSMUSG00000049550	Clip1	FALSE	E026	20.9108	0.00979514	26.6676	2.41644e-07	0.000121728	8.60909	5.16567	-1.81655	5	123613068	123615335	2268	-	33	38	42	7	4	15	ENSMUSG00000049550_E026
ENSMUSG00000038697	Taf5l	FALSE	E008	75.765	0.0109091	26.5974	2.50583e-07	0.000125682	12.3159	10.5077	-0.735565	8	124020941	124021008	68	-	100	146	108	58	16	82	ENSMUSG00000038697_E008
ENSMUSG00000022040	Ephx2	TRUE	E014	21.083	0.0139145	26.5855	2.52124e-07	0.000126181	7.9785	4.46884	-1.99072	14	66102147	66102242	96	-	28	48	46	5	6	3	ENSMUSG00000022040_E014
ENSMUSG00000031931	Ankrd49	FALSE	E010	24.5677	0.0174681	26.564	2.54951e-07	0.000127319	9.20981	5.61364	-1.81084	9	14782965	14784239	1275	-	46	44	39	15	4	14	ENSMUSG00000031931_E010
ENSMUSG00000033088	Triobp	TRUE	E008	3.48212	0.0596194	26.4102	2.7608e-07	0.000137573	5.08545	0.916643	-5.13143	15	78959855	78960074	220	+	10	5	7	0	0	1	ENSMUSG00000033088_E008
ENSMUSG00000049659	Aftph	FALSE	E009	49.2929	0.00598306	26.403	2.77107e-07	0.000137787	8.1331	10.4735	1.03363	11	20696751	20696831	81	-	17	31	25	75	48	85	ENSMUSG00000049659_E009
ENSMUSG00000042709	Atpaf2	FALSE	E013	28.8435	0.0103606	26.3889	2.79139e-07	0.000138499	9.65082	6.66541	-1.41384	11	60411667	60411729	63	-	39	44	45	25	10	22	ENSMUSG00000042709_E013
ENSMUSG00000030798	Cd37	FALSE	E028	29.379	0.00902455	26.3011	2.92122e-07	0.000143399	6.51086	9.40333	1.38857	7	45238960	45239057	98	-	14	19	17	45	23	60	ENSMUSG00000030798_E028
ENSMUSG00000029703	Lrwd1	FALSE	E036	45.9834	0.00745808	26.2754	2.96031e-07	0.000144855	11.0014	8.3754	-1.13962	5	136136023	136136062	40	-	51	72	84	31	15	49	ENSMUSG00000029703_E036
ENSMUSG00000025134	Alyref	FALSE	E005	9.32566	0.0281552	26.249	3.00112e-07	0.000146387	7.28156	3.08086	-2.80228	11	120595608	120595615	8	-	14	18	20	2	1	9	ENSMUSG00000025134_E005
ENSMUSG00000026896	Ifih1	FALSE	E023	12.4769	0.0149591	26.2305	3.02997e-07	0.000147482	7.12688	3.70625	-2.15913	2	62646159	62646211	53	-	24	23	25	4	1	7	ENSMUSG00000026896_E023
ENSMUSG00000000530	Acvrl1	FALSE	E033	16.2798	0.0193942	26.1586	3.145e-07	0.000152759	3.42921	6.79434	2.22674	15	101143641	101145336	1696	+	1	3	4	23	21	34	ENSMUSG00000000530_E033
ENSMUSG00000030530	Furin	FALSE	E001	20.9526	0.0314568	26.1492	3.16034e-07	0.000153182	4.6582	8.91255	2.28929	7	80388585	80389193	609	-	7	8	9	45	15	46	ENSMUSG00000030530_E001
ENSMUSG00000112314	AC155712.2	FALSE	E001	220.982	0.0358346	26.1446	3.1679e-07	0.000153226	13.6895	17.3532	1.38571	10	67297406	67297521	116	+	200	280	250	216	140	260	ENSMUSG00000112314_E001
ENSMUSG00000020661	Dnmt3a	FALSE	E009	36.5167	0.0102335	26.0703	3.29214e-07	0.000158832	10.6276	7.85387	-1.23065	12	3849635	3849739	105	+	40	53	61	36	6	57	ENSMUSG00000020661_E009
ENSMUSG00000054717	Hmgb2	FALSE	E003	25.5903	0.0124515	26.0671	3.29757e-07	0.000158832	9.31547	5.81138	-1.74095	8	57512515	57512547	33	+	37	50	42	9	8	20	ENSMUSG00000054717_E003
ENSMUSG00000032637	Atxn2l	FALSE	E034	23.204	0.0078395	26.023	3.3738e-07	0.000162165	8.78547	6.20579	-1.28045	7	126501953	126502100	148	-	34	43	43	15	2	23	ENSMUSG00000032637_E034
ENSMUSG00000031502	Col4a1	TRUE	E003	547.187	0.00277555	25.9118	3.57377e-07	0.00017071	15.8919	14.5132	-0.522577	8	11199519	11199882	364	-	979	1375	1226	32	27	59	ENSMUSG00000031502_E003
ENSMUSG00000032633	Flcn	FALSE	E007	28.6289	0.0257939	25.8839	3.62587e-07	0.000172484	9.9088	6.27622	-1.7352	11	59795265	59795575	311	-	43	64	43	23	2	22	ENSMUSG00000032633_E007
ENSMUSG00000066979	Bub3	FALSE	E013	20.596	0.0261861	25.8847	3.62429e-07	0.000172484	8.96013	5.01715	-2.07068	7	131562298	131562362	65	+	32	27	41	6	8	16	ENSMUSG00000066979_E013
ENSMUSG00000079429	Mroh2a	TRUE	E048	9.5695	0.0502413	25.8536	3.68317e-07	0.00017485	2.07526	5.83137	3.20236	1	88256651	88256833	183	+	0	2	1	11	11	30	ENSMUSG00000079429_E048
ENSMUSG00000040952	Rps19	TRUE	E006	109.457	0.00605583	25.7544	3.87749e-07	0.000182572	11.7224	13.1282	0.557092	7	24884668	24884713	46	+	98	127	108	49	110	102	ENSMUSG00000040952_E006
ENSMUSG00000030213	Atf7ip	FALSE	E008	8.26636	0.0211459	25.738	3.91061e-07	0.000183756	1.64106	5.98729	3.98156	6	136551187	136551216	30	+	1	1	0	20	5	28	ENSMUSG00000030213_E008
ENSMUSG00000032584	Mst1r	TRUE	E013	24.0165	0.00955757	25.6958	3.99694e-07	0.000187431	6.30854	9.1736	1.39737	9	107914712	107914927	216	+	24	25	21	29	14	36	ENSMUSG00000032584_E013
ENSMUSG00000030717	Nupr1	TRUE	E009	20.9356	0.0564445	25.5978	4.20513e-07	0.000195999	5.29183	9.73481	2.23629	7	126625186	126625322	137	-	14	23	20	31	11	35	ENSMUSG00000030717_E009
ENSMUSG00000042854	Trp53rkb	TRUE	E005	282.119	0.00262064	25.6004	4.19962e-07	0.000195999	14.3954	15.6429	0.473823	2	166794069	166794388	320	+	99	136	101	217	427	347	ENSMUSG00000042854_E005
ENSMUSG00000041827	Oasl1	FALSE	E002	147.355	0.00273699	25.4642	4.50672e-07	0.000208791	14.7205	13.0928	-0.627582	5	114923264	114923332	69	+	167	218	211	113	59	185	ENSMUSG00000041827_E002
ENSMUSG00000073155	1810058I24Rik	TRUE	E009	220.105	0.00854371	25.3854	4.69446e-07	0.000217052	13.0057	15.3772	0.910939	6	35262023	35263496	1474	+	70	101	80	181	338	255	ENSMUSG00000073155_E009
ENSMUSG00000038695	Josd2	FALSE	E009	79.0897	0.0203096	25.3242	4.84592e-07	0.000223607	13.1864	9.52244	-1.49831	7	44468050	44468071	22	+	95	130	103	22	54	63	ENSMUSG00000038695_E009
ENSMUSG00000029513	Prkab1	FALSE	E023	26.5635	0.0207356	25.3	4.90713e-07	0.000225419	9.2704	5.9039	-1.66757	5	116024460	116024462	3	-	51	56	39	13	2	19	ENSMUSG00000029513_E023
ENSMUSG00000038708	Golga4	FALSE	E049	117.384	0.0247547	25.2971	4.9145e-07	0.000225419	9.97847	13.9361	1.59223	9	118579593	118579606	14	+	38	42	45	162	144	184	ENSMUSG00000038708_E049
ENSMUSG00000022378	Fam49b	TRUE	E013	86.4545	0.0286399	25.1851	5.20836e-07	0.000237952	12.0994	7.97159	-1.77373	15	63997898	63997969	72	-	162	199	180	16	4	24	ENSMUSG00000022378_E013
ENSMUSG00000079179	Rab10os	FALSE	E017	283.927	0.0324983	25.1676	5.25567e-07	0.000239639	12.812	17.8807	1.92363	12	3239235	3241410	2176	+	88	129	103	317	417	291	ENSMUSG00000079179_E017
ENSMUSG00000068877	Selenbp2	FALSE	E018	19.7867	0.080149	25.1412	5.32816e-07	0.000242465	3.71294	9.47435	3.25142	3	94699938	94699973	36	+	3	7	8	24	18	61	ENSMUSG00000068877_E018
ENSMUSG00000002083	Bbc3	FALSE	E003	230.872	0.0226343	25.0707	5.52673e-07	0.000250022	17.2297	13.9322	-1.24608	7	16310455	16310538	84	+	337	374	266	160	80	281	ENSMUSG00000002083_E003
ENSMUSG00000042675	Ypel3	TRUE	E008	38.7797	0.126322	25.0168	5.6834e-07	0.000255606	12.6735	5.61128	-3.24669	7	126777147	126777203	57	+	72	78	49	17	6	38	ENSMUSG00000042675_E008
ENSMUSG00000024164	C3	TRUE	E019	50.7943	0.00671171	25.0055	5.71656e-07	0.000256597	10.8044	8.08972	-1.19186	17	57213766	57213864	99	-	76	95	106	24	9	28	ENSMUSG00000024164_E019
ENSMUSG00000020220	Vps13d	FALSE	E002	115.446	0.0178942	24.9836	5.78212e-07	0.000259036	14.1113	10.8957	-1.27475	4	144972626	144974595	1970	-	162	243	197	70	25	67	ENSMUSG00000020220_E002
ENSMUSG00000016087	Fli1	TRUE	E011	2.50331	0.0531271	24.9259	5.95767e-07	0.000266383	4.65187	0.862772	-5.01847	9	32542694	32542861	168	-	5	8	3	1	0	0	ENSMUSG00000016087_E011
ENSMUSG00000040363	Bcor	TRUE	E019	8.57899	0.026543	24.7818	6.42011e-07	0.000284852	6.86259	3.24737	-2.42866	X	12079818	12080553	736	-	12	17	13	9	2	3	ENSMUSG00000040363_E019
ENSMUSG00000064068	Mtx1	FALSE	E042	16.1171	0.0161428	24.7781	6.43257e-07	0.000284857	3.977	7.41135	2.08286	3	89214358	89214430	73	-	5	6	7	8	25	25	ENSMUSG00000064068_E042
ENSMUSG00000093674	Rpl41	FALSE	E014	1161.66	0.00835763	24.7607	6.49086e-07	0.000285792	20.7263	22.0051	0.468179	10	128549113	128549138	26	-	536	702	749	526	1842	841	ENSMUSG00000093674_E014
ENSMUSG00000029467	Atp2a2	TRUE	E003	54.637	0.0358121	24.681	6.76493e-07	0.000297292	8.30803	12.5441	1.79204	5	122455893	122456339	447	-	57	78	64	65	28	47	ENSMUSG00000029467_E003
ENSMUSG00000042675	Ypel3	TRUE	E009	8.04304	0.0347676	24.6552	6.85603e-07	0.000300723	7.0777	3.12847	-2.65275	7	126777204	126777212	9	+	13	16	8	6	2	8	ENSMUSG00000042675_E009
ENSMUSG00000112314	AC155712.2	FALSE	E003	32.6237	0.0103248	24.5624	7.19435e-07	0.000314964	8.72177	7.40263	-0.624658	10	67352759	67352884	126	+	60	57	58	17	5	19	ENSMUSG00000112314_E003
ENSMUSG00000026657	Frmd4a	TRUE	E038	23.0731	0.0178602	24.5567	7.21542e-07	0.000315288	8.44525	5.21249	-1.71171	2	4559756	4559774	19	+	47	39	51	7	0	14	ENSMUSG00000026657_E038
ENSMUSG00000026657	Frmd4a	TRUE	E038	23.0731	0.0178602	24.5567	7.21542e-07	0.000315288	8.44525	5.21249	-1.71171	2	4559756	4559774	19	+	47	39	51	7	0	14	ENSMUSG00000026657_E038
ENSMUSG00000002603	Tgfb1	FALSE	E006	72.25	0.0128854	24.5436	7.2648e-07	0.000316248	9.65508	12.1133	1.01759	7	25689181	25691462	2282	+	40	45	46	99	64	126	ENSMUSG00000002603_E006
ENSMUSG00000019710	Mrpl24	FALSE	E007	389.928	0.00289918	24.5367	7.29097e-07	0.000316789	16.5546	17.9285	0.511647	3	87919803	87919828	26	+	207	324	326	375	402	514	ENSMUSG00000019710_E007
ENSMUSG00000034981	Parm1	TRUE	E002	351.363	0.0109039	24.5221	7.34638e-07	0.000318597	16.2059	18.2176	0.749422	5	91593818	91594501	684	+	317	377	393	279	272	419	ENSMUSG00000034981_E002
ENSMUSG00000023994	Nfya	FALSE	E028	52.8503	0.00882928	24.5065	7.40591e-07	0.000320576	11.4674	9.13368	-0.986294	17	48398985	48399038	54	-	72	81	101	50	3	62	ENSMUSG00000023994_E028
ENSMUSG00000018654	Ikzf1	TRUE	E004	134.368	0.0277225	24.4833	7.49562e-07	0.000323643	13.7774	11.3084	-0.976884	11	11686213	11686228	16	+	269	294	209	56	7	75	ENSMUSG00000018654_E004
ENSMUSG00000027255	Arfgap2	FALSE	E014	8.67359	0.0202256	24.4793	7.51127e-07	0.000323643	6.40812	2.82106	-2.61267	2	91268509	91268752	244	+	11	20	23	2	0	5	ENSMUSG00000027255_E014
ENSMUSG00000052605	Isoc2b	FALSE	E008	26.0109	0.0174584	24.4738	7.53289e-07	0.000323643	9.32648	5.93242	-1.67588	7	4851024	4851229	206	-	33	39	51	15	11	14	ENSMUSG00000052605_E008
ENSMUSG00000040268	Plekha1	TRUE	E030	37.626	0.0257528	24.3731	7.93681e-07	0.000339103	9.65239	6.41568	-1.54847	7	130908426	130908900	475	+	70	76	77	20	2	8	ENSMUSG00000040268_E030
ENSMUSG00000096188	Cmtm4	FALSE	E001	582.164	0.0276233	24.3623	7.98154e-07	0.000340384	17.9088	20.6634	1.01523	8	104348191	104355291	7101	-	528	644	663	729	305	799	ENSMUSG00000096188_E001
ENSMUSG00000041607	Mbp	FALSE	E028	96.7605	0.113467	24.3329	8.10416e-07	0.000344976	7.90224	13.8929	2.50938	18	82584288	82585626	1339	+	25	22	24	113	130	181	ENSMUSG00000041607_E028
ENSMUSG00000079429	Mroh2a	TRUE	E052	7.18792	0.0842481	24.3209	8.15497e-07	0.000346499	0.0282987	4.90629	15.0562	1	88258709	88258714	6	+	0	0	0	7	13	11	ENSMUSG00000079429_E052
ENSMUSG00000029647	Pan3	FALSE	E057	105.717	0.0110456	24.3137	8.18563e-07	0.000347163	13.8147	11.7694	-0.804636	5	147545946	147546364	419	+	128	146	171	131	21	116	ENSMUSG00000029647_E057
ENSMUSG00000024066	Xdh	TRUE	E003	118.155	0.0166619	24.3087	8.20662e-07	0.000347414	14.7812	11.1752	-1.41611	17	73891111	73891299	189	-	72	92	105	162	79	223	ENSMUSG00000024066_E003
ENSMUSG00000029513	Prkab1	FALSE	E024	26.3874	0.0219477	24.2609	8.41297e-07	0.000355445	9.24632	5.90178	-1.65817	5	116024463	116024508	46	-	50	57	38	13	2	19	ENSMUSG00000029513_E024
ENSMUSG00000040462	Os9	FALSE	E004	111.601	0.00392616	24.1622	8.85514e-07	0.00037146	13.7961	11.9221	-0.736123	10	127096915	127097079	165	-	122	154	178	93	45	127	ENSMUSG00000040462_E004
ENSMUSG00000018405	Mrm1	TRUE	E009	388.401	0.0303733	24.1151	9.07456e-07	0.000379286	18.7928	15.5824	-1.19668	11	84818837	84819515	679	-	625	735	584	163	105	324	ENSMUSG00000018405_E009
ENSMUSG00000031156	Slc35a2	FALSE	E009	8.66355	0.0237971	24.0938	9.17562e-07	0.000382816	1.88607	5.77597	3.45158	X	7884434	7884508	75	+	1	0	2	12	12	17	ENSMUSG00000031156_E009
ENSMUSG00000031502	Col4a1	TRUE	E011	3.28885	0.184538	23.9452	9.91174e-07	0.000411838	1.43661	7.33097	5.08443	8	11210760	11210831	72	-	2	1	6	5	0	11	ENSMUSG00000031502_E011
ENSMUSG00000026281	Dtymk	FALSE	E005	50.3849	0.0058796	23.9122	1.00832e-06	0.000416912	11.1199	8.04076	-1.34497	1	93798471	93798775	305	-	68	94	76	24	23	28	ENSMUSG00000026281_E005
ENSMUSG00000112314	AC155712.2	FALSE	E002	26.7527	0.0100832	23.9063	1.01138e-06	0.00041743	8.11187	6.62889	-0.739785	10	67349978	67350068	91	+	50	48	46	13	5	13	ENSMUSG00000112314_E002
ENSMUSG00000004285	Atp6v1f	FALSE	E003	17.5146	0.0144361	23.9023	1.01348e-06	0.000417548	8.04452	4.9751	-1.67688	6	29468967	29469226	260	+	25	34	31	4	5	16	ENSMUSG00000004285_E003
ENSMUSG00000038811	Gngt2	TRUE	E006	2.12961	0.0562029	23.7499	1.09702e-06	0.000449559	5.02698	0.931769	-5.04624	11	95842796	95843231	436	+	3	6	2	1	1	0	ENSMUSG00000038811_E006
ENSMUSG00000042063	Zfp386	FALSE	E007	70.9344	0.00704712	23.7339	1.10619e-06	0.000451306	10.145	11.7938	0.679725	12	116054849	116054953	105	+	47	53	56	88	58	116	ENSMUSG00000042063_E007
ENSMUSG00000058833	Rex1bd	FALSE	E015	990.801	0.00373145	23.7153	1.11693e-06	0.000454486	21.44	20.2165	-0.448549	8	70506497	70506579	83	-	599	728	684	420	1424	822	ENSMUSG00000058833_E015
ENSMUSG00000017837	Nkiras2	FALSE	E002	25.4784	0.0298318	23.7037	1.12366e-06	0.000455982	9.4811	5.93896	-1.73986	11	100620284	100620341	58	+	34	43	36	16	12	17	ENSMUSG00000017837_E002
ENSMUSG00000049327	Kmt5a	FALSE	E002	29.1698	0.0115018	23.7022	1.12456e-06	0.000455982	8.87529	5.8026	-1.55027	5	124439967	124439984	18	+	54	69	52	10	1	13	ENSMUSG00000049327_E002
ENSMUSG00000021792	Fam213a	FALSE	E014	124.67	0.0122186	23.6207	1.1732e-06	0.000474871	14.642	11.9004	-1.06938	14	41004204	41004220	17	-	139	189	172	95	56	143	ENSMUSG00000021792_E014
ENSMUSG00000061393	Acvr2b	TRUE	E023	99.364	0.00718833	23.5302	1.22971e-06	0.000496007	9.59771	11.6943	0.874453	9	119433516	119434995	1480	+	29	27	27	83	166	106	ENSMUSG00000061393_E023
ENSMUSG00000033701	Acbd6	TRUE	E020	28.0661	0.026115	23.5139	1.24016e-06	0.000499348	5.5914	8.76325	1.62436	1	155687619	155688260	642	+	9	18	8	16	47	25	ENSMUSG00000033701_E020
ENSMUSG00000035530	Eif1	TRUE	E003	219.952	0.00675648	23.5019	1.24789e-06	0.000501586	16.5141	13.3205	-1.21574	11	100320518	100320665	148	+	275	397	318	84	132	109	ENSMUSG00000035530_E003
ENSMUSG00000030870	Ubfd1	TRUE	E016	33.267	0.00696935	23.4219	1.30092e-06	0.000521992	7.28886	9.29455	0.937345	7	122076191	122077632	1442	+	22	23	23	41	32	45	ENSMUSG00000030870_E016
ENSMUSG00000042787	Exog	FALSE	E007	23.1152	0.0314698	23.3953	1.31898e-06	0.000526489	9.10827	5.84936	-1.62729	9	119445688	119445801	114	+	29	29	54	13	6	22	ENSMUSG00000042787_E007
ENSMUSG00000059291	Rpl11	TRUE	E023	27.3544	0.0189831	23.3958	1.31863e-06	0.000526489	6.37437	8.79346	1.19125	4	136052755	136052969	215	-	14	15	26	23	34	27	ENSMUSG00000059291_E023
ENSMUSG00000038876	Rnf146	FALSE	E009	56.6127	0.00748306	23.1881	1.46902e-06	0.000583354	8.74789	11.1227	1.01877	10	29361285	29361345	61	-	23	33	34	104	45	100	ENSMUSG00000038876_E009
ENSMUSG00000052605	Isoc2b	FALSE	E006	7.29464	0.0245822	23.1628	1.48853e-06	0.000590083	6.02918	2.25758	-3.06687	7	4850755	4850825	71	-	10	11	19	2	3	0	ENSMUSG00000052605_E006
ENSMUSG00000018196	Glrx2	FALSE	E037	104.872	0.00463123	23.1449	1.50242e-06	0.000594569	11.2112	13.1239	0.762856	1	143747310	143749401	2092	+	66	94	62	116	109	124	ENSMUSG00000018196_E037
ENSMUSG00000105504	Gbp5	TRUE	E015	5.85367	0.0293426	23.1403	1.50599e-06	0.000594961	5.48277	3.26842	-1.63682	3	142505382	142505662	281	+	4	5	3	13	1	16	ENSMUSG00000105504_E015
ENSMUSG00000031479	Vps36	FALSE	E016	428.823	0.00513827	23.0521	1.5767e-06	0.000620769	16.8406	18.0959	0.466774	8	22218633	22220843	2211	+	236	274	236	543	432	670	ENSMUSG00000031479_E016
ENSMUSG00000036435	Exoc1	TRUE	E023	7.97265	0.0185204	22.9964	1.62303e-06	0.000637923	6.56076	3.39157	-2.13691	5	76554206	76555635	1430	+	12	13	17	6	0	8	ENSMUSG00000036435_E023
ENSMUSG00000028863	Meaf6	FALSE	E014	9.93457	0.033443	22.9406	1.67083e-06	0.000655594	6.80297	2.99831	-2.63953	4	125103430	125103503	74	+	21	18	14	4	3	2	ENSMUSG00000028863_E014
ENSMUSG00000031729	Ist1	TRUE	E005	72.7726	0.0144195	22.9124	1.69554e-06	0.000663032	12.2168	10.0944	-0.870443	8	109672642	109675375	2734	-	64	88	92	51	59	64	ENSMUSG00000031729_E005
ENSMUSG00000049401	Ogfr	TRUE	E001	49.079	0.00994158	22.8477	1.75361e-06	0.000684581	10.641	8.89339	-0.754135	2	180589245	180589461	217	+	39	45	44	50	41	65	ENSMUSG00000049401_E001
ENSMUSG00000097354	2310001H17Rik	FALSE	E004	4.763	0.0351104	22.8436	1.75734e-06	0.000684879	5.22978	1.05184	-4.82419	6	129216351	129216536	186	-	10	8	13	1	0	0	ENSMUSG00000097354_E004
ENSMUSG00000020284	1810043G02Rik	FALSE	E025	51.5373	0.00896662	22.7893	1.80765e-06	0.000703299	11.3432	8.58927	-1.18105	10	77984006	77984418	413	+	54	58	86	34	32	47	ENSMUSG00000020284_E025
ENSMUSG00000093674	Rpl41	FALSE	E013	1449.4	0.00534838	22.7424	1.85237e-06	0.000719484	21.7782	22.7595	0.358608	10	128549103	128549112	10	-	743	935	910	566	2316	953	ENSMUSG00000093674_E013
ENSMUSG00000035278	Plekhj1	FALSE	E023	356.9	0.00544159	22.7142	1.87972e-06	0.000728879	18.061	16.1937	-0.695976	10	80798081	80798194	114	-	362	507	365	187	292	330	ENSMUSG00000035278_E023
ENSMUSG00000096188	Cmtm4	FALSE	E003	80.5624	0.00722512	22.6965	1.89713e-06	0.000734398	11.9159	11.2515	-0.268743	8	104357698	104357874	177	-	124	137	113	70	17	74	ENSMUSG00000096188_E003
ENSMUSG00000025202	Scd3	FALSE	E002	5.82884	0.0326929	22.654	1.93958e-06	0.000747069	5.73	2.01377	-3.23184	19	44215402	44215684	283	+	12	9	15	0	0	4	ENSMUSG00000025202_E002
ENSMUSG00000025982	Sf3b1	TRUE	E034	7.84292	0.0190957	22.6328	1.96106e-06	0.00075283	6.5266	3.37478	-2.13377	1	55015931	55016182	252	-	12	17	12	7	0	7	ENSMUSG00000025982_E034
ENSMUSG00000026896	Ifih1	FALSE	E024	13.3442	0.0160536	22.6283	1.9657e-06	0.000753355	7.16608	3.99214	-1.94812	2	62646212	62646255	44	-	24	23	26	3	3	8	ENSMUSG00000026896_E024
ENSMUSG00000030007	Cct7	TRUE	E001	69.2829	0.00985392	22.5592	2.03768e-06	0.000777068	11.2623	8.08611	-1.38179	6	85451514	85452018	505	+	120	138	161	13	7	26	ENSMUSG00000030007_E001
ENSMUSG00000080727	C920021L13Rik	FALSE	E003	155.713	0.00663234	22.4855	2.11731e-06	0.000806106	12.7854	13.7482	0.375069	3	95871531	95871685	155	+	75	125	84	91	238	95	ENSMUSG00000080727_E003
ENSMUSG00000002968	Med25	FALSE	E046	64.7848	0.0121036	22.4572	2.14876e-06	0.000816729	12.4035	9.87753	-1.03715	7	44892402	44892407	6	-	79	101	71	68	15	107	ENSMUSG00000002968_E046
ENSMUSG00000031502	Col4a1	TRUE	E004	515.865	0.0021317	22.4472	2.16005e-06	0.000819672	15.6638	14.4394	-0.464851	8	11201658	11201830	173	-	952	1300	1116	38	23	55	ENSMUSG00000031502_E004
ENSMUSG00000025202	Scd3	FALSE	E001	3.4541	0.0692422	22.4255	2.1845e-06	0.000826232	4.71299	0.0551813	-12.9995	19	44203288	44203547	260	+	8	4	11	0	0	0	ENSMUSG00000025202_E001
ENSMUSG00000046562	Unc119b	FALSE	E005	6.40718	0.0226731	22.4125	2.19935e-06	0.000830488	6.06026	2.76795	-2.47702	5	115127414	115127513	100	-	12	10	13	5	0	4	ENSMUSG00000046562_E005
ENSMUSG00000021265	Slc25a29	FALSE	E001	35.8937	0.0123815	22.399	2.2149e-06	0.000834993	7.52599	9.62745	0.965125	12	108825873	108827223	1351	-	36	48	43	22	31	20	ENSMUSG00000021265_E001
ENSMUSG00000022974	Paxbp1	TRUE	E019	22.4794	0.0681922	22.394	2.22071e-06	0.000835815	9.92035	5.37645	-2.26358	16	91030416	91030432	17	-	31	41	38	26	1	19	ENSMUSG00000022974_E019
ENSMUSG00000040274	Cdk6	FALSE	E016	229.551	0.0134966	22.3708	2.2477e-06	0.000843222	13.7148	16.3574	1.00414	5	3515454	3515504	51	+	106	141	148	237	273	298	ENSMUSG00000040274_E016
ENSMUSG00000021144	Mta1	TRUE	E029	78.0272	0.00705559	22.2617	2.37901e-06	0.000891035	11.7806	9.51965	-0.943143	12	113133541	113133576	36	+	132	143	149	22	20	39	ENSMUSG00000021144_E029
ENSMUSG00000002342	Tmem161a	FALSE	E027	13.1724	0.0148477	22.2056	2.44963e-06	0.000914515	4.16044	7.39723	1.93459	8	70180869	70180930	62	+	7	5	11	13	13	26	ENSMUSG00000002342_E027
ENSMUSG00000034485	Uaca	TRUE	E019	3.03342	0.0789557	22.1968	2.46082e-06	0.000917212	5.78989	1.19451	-4.79378	9	60866145	60866364	220	+	3	10	4	0	1	2	ENSMUSG00000034485_E019
ENSMUSG00000022285	Ywhaz	TRUE	E012	71.7835	0.0152757	22.1792	2.48345e-06	0.000922663	12.0213	9.29584	-1.13769	15	36792112	36792414	303	-	132	137	121	35	9	46	ENSMUSG00000022285_E012
ENSMUSG00000032249	Anp32a	FALSE	E005	91.1167	0.0236699	22.1679	2.4982e-06	0.000926397	13.9611	9.98978	-1.59704	9	62342075	62342251	177	+	93	152	140	52	53	65	ENSMUSG00000032249_E005
ENSMUSG00000054823	Nsd3	FALSE	E038	38.4854	0.00868013	22.1653	2.50153e-06	0.000926397	8.29998	10.0776	0.788463	8	25710673	25710779	107	+	36	30	33	58	19	71	ENSMUSG00000054823_E038
ENSMUSG00000045751	Mms22l	FALSE	E037	54.5961	0.00490227	22.1598	2.50878e-06	0.000927592	9.17434	11.1383	0.834115	4	24591209	24591245	37	+	37	58	50	61	43	73	ENSMUSG00000045751_E037
ENSMUSG00000030224	Strap	TRUE	E007	1.36389	0.155548	22.1563	2.51336e-06	0.0009278	0.0291887	4.80572	14.8998	6	137745040	137745340	301	+	0	0	0	0	3	2	ENSMUSG00000030224_E007
ENSMUSG00000034485	Uaca	TRUE	E020	2.37379	0.0490371	22.1425	2.53143e-06	0.000930007	5.16794	0.977445	-4.99792	9	60866365	60866401	37	+	3	7	3	0	1	1	ENSMUSG00000034485_E020
ENSMUSG00000079429	Mroh2a	TRUE	E050	7.52912	0.0446452	22.1433	2.53035e-06	0.000930007	2.07676	5.32666	2.89756	1	88257758	88257865	108	+	0	0	3	12	7	24	ENSMUSG00000079429_E050
ENSMUSG00000033684	Qsox1	FALSE	E029	37.7705	0.00666082	22.076	2.6207e-06	0.000959746	10.097	7.99172	-0.941658	1	155812852	155812889	38	-	41	49	64	28	17	41	ENSMUSG00000033684_E029
ENSMUSG00000010608	Rbm25	TRUE	E039	2.77752	0.0559657	22.0622	2.63951e-06	0.000965103	5.2942	1.02816	-4.9306	12	83662976	83663232	257	+	6	7	2	1	1	0	ENSMUSG00000010608_E039
ENSMUSG00000020014	Cfap54	FALSE	E086	4.54612	0.0393165	22.0457	2.66231e-06	0.000971898	5.4252	1.80779	-3.36639	10	93081597	93081618	22	-	10	4	11	1	1	2	ENSMUSG00000020014_E086
ENSMUSG00000039914	Coq10a	FALSE	E016	68.3825	0.0169099	22.0062	2.71771e-06	0.000990555	12.4826	9.69052	-1.14898	10	128368982	128368997	16	-	102	110	77	49	24	80	ENSMUSG00000039914_E016
ENSMUSG00000097354	2310001H17Rik	FALSE	E002	6.09623	0.0216334	21.9868	2.74534e-06	0.000999048	5.64384	1.81237	-3.4908	6	129212736	129216301	3566	-	12	14	11	0	1	2	ENSMUSG00000097354_E002
ENSMUSG00000031502	Col4a1	TRUE	E017	1.05494	0.113239	21.9819	2.75234e-06	0.00100002	0.679494	5.00515	5.94618	8	11216701	11216799	99	-	0	0	2	3	0	3	ENSMUSG00000031502_E017
ENSMUSG00000024350	Dnajc18	FALSE	E001	329.266	0.00475749	21.9247	2.83563e-06	0.00102866	16.3783	17.5213	0.42648	18	35671103	35675243	4141	-	284	348	335	374	217	443	ENSMUSG00000024350_E001
ENSMUSG00000035226	Rims4	FALSE	E001	15.9692	0.0344581	21.9146	2.85058e-06	0.00103246	6.47374	6.12485	-0.191935	2	163859751	163864121	4371	-	13	10	18	14	15	19	ENSMUSG00000035226_E001
ENSMUSG00000029922	Mkrn1	TRUE	E016	317.278	0.00214461	21.9064	2.86271e-06	0.00103523	16.8341	15.3513	-0.557129	6	39410088	39410216	129	-	158	198	189	325	370	438	ENSMUSG00000029922_E016
ENSMUSG00000052724	Gm9888	FALSE	E001	16.3209	0.0188	21.902	2.86929e-06	0.00103599	6.6038	3.45724	-2.1012	9	114780100	114780311	212	+	24	48	30	1	3	2	ENSMUSG00000052724_E001
ENSMUSG00000039917	Rhbdd2	FALSE	E019	19.499	0.0180089	21.8213	2.99254e-06	0.00107711	8.18269	5.35605	-1.5	5	135646377	135646448	72	+	30	46	32	14	1	11	ENSMUSG00000039917_E019
ENSMUSG00000031502	Col4a1	TRUE	E020	1.38774	0.0631694	21.794	3.03556e-06	0.0010892	0.831223	5.04349	5.38775	8	11217434	11217560	127	-	0	2	1	1	1	4	ENSMUSG00000031502_E020
ENSMUSG00000056234	Ncoa4	TRUE	E003	134.246	0.00534311	21.7767	3.06297e-06	0.00109733	14.1623	12.5082	-0.643813	14	32159981	32160010	30	+	204	216	261	100	14	121	ENSMUSG00000056234_E003
ENSMUSG00000025511	Tspan4	FALSE	E004	29.068	0.0125146	21.669	3.23977e-06	0.00115529	9.30055	6.26277	-1.47864	7	141475561	141475735	175	+	43	61	39	12	12	15	ENSMUSG00000025511_E004
ENSMUSG00000035278	Plekhj1	FALSE	E024	13.524	0.0120765	21.6398	3.28961e-06	0.00117125	7.51212	4.01447	-2.10334	10	80798195	80798294	100	-	19	26	19	6	7	5	ENSMUSG00000035278_E024
ENSMUSG00000035621	Midn	TRUE	E008	9.4054	0.0177476	21.6155	3.33143e-06	0.00118067	6.88099	4.123	-1.70103	10	80151238	80151377	140	+	15	17	12	8	0	15	ENSMUSG00000035621_E008
ENSMUSG00000017664	Slc35c2	FALSE	E027	28.2487	0.014522	21.6058	3.34838e-06	0.00118305	6.26766	9.3262	1.48722	2	165286481	165286552	72	-	12	13	20	36	23	68	ENSMUSG00000017664_E027
ENSMUSG00000034160	Ogt	TRUE	E018	13.8083	0.04821	21.608	3.34459e-06	0.00118305	7.79446	4.25964	-2.05458	X	101655345	101655623	279	+	28	16	30	12	0	8	ENSMUSG00000034160_E018
ENSMUSG00000035890	Rnf126	TRUE	E014	83.6395	0.0042937	21.5794	3.39471e-06	0.00119575	12.3278	10.5608	-0.718125	10	79766911	79766941	31	-	136	154	124	39	22	72	ENSMUSG00000035890_E014
ENSMUSG00000029823	Luc7l2	FALSE	E033	272.296	0.00415286	21.4961	3.54554e-06	0.00124508	16.9575	15.5228	-0.538341	6	38603469	38605040	1572	+	328	409	329	285	113	270	ENSMUSG00000029823_E033
ENSMUSG00000017664	Slc35c2	FALSE	E028	18.7109	0.0143308	21.4899	3.55706e-06	0.00124723	8.2943	5.23696	-1.62635	2	165287684	165287755	72	-	31	32	28	5	6	19	ENSMUSG00000017664_E028
ENSMUSG00000006299	Aamp	TRUE	E027	33.4049	0.00805509	21.4568	3.61884e-06	0.00126504	9.95363	7.20085	-1.2674	1	74284681	74284738	58	-	30	45	40	25	24	34	ENSMUSG00000006299_E027
ENSMUSG00000028676	Srsf10	FALSE	E008	44.9441	0.00822626	21.45	3.63168e-06	0.00126761	10.5105	8.16405	-1.03454	4	135858842	135859201	360	+	65	91	59	31	15	27	ENSMUSG00000028676_E008
ENSMUSG00000023994	Nfya	FALSE	E029	47.5075	0.008547	21.421	3.68701e-06	0.00128498	11.0577	8.90139	-0.922814	17	48399039	48399065	27	-	67	73	86	46	2	59	ENSMUSG00000023994_E029
ENSMUSG00000024446	Rpp21	FALSE	E014	79.6091	0.00528746	21.3455	3.83522e-06	0.0013326	12.375	10.1017	-0.930173	17	36257844	36257855	12	-	79	92	82	37	77	67	ENSMUSG00000024446_E014
ENSMUSG00000021156	Zmynd11	TRUE	E016	18.7536	0.0128424	21.3216	3.8834e-06	0.00134732	7.49916	4.02988	-2.08498	13	9690373	9690445	73	-	28	45	45	5	1	4	ENSMUSG00000021156_E016
ENSMUSG00000031502	Col4a1	TRUE	E028	0.769579	0.0964463	21.2972	3.93308e-06	0.00135982	0.481137	4.6171	6.68339	8	11220350	11220376	27	-	0	0	1	2	0	3	ENSMUSG00000031502_E028
ENSMUSG00000035621	Midn	TRUE	E006	7.51566	0.0199554	21.2924	3.943e-06	0.00135982	6.40634	3.58231	-1.88575	10	80150457	80150582	126	+	11	13	13	4	0	13	ENSMUSG00000035621_E006
ENSMUSG00000031502	Col4a1	TRUE	E026	0.799901	0.0949188	21.278	3.97273e-06	0.00136802	0.482521	4.61769	6.6755	8	11219987	11220076	90	-	1	0	0	2	0	3	ENSMUSG00000031502_E026
ENSMUSG00000072235	Tuba1a	TRUE	E001	394.471	0.126598	21.2534	4.02395e-06	0.0013836	10.1215	18.9503	3.41345	15	98949841	98950257	417	-	33	44	44	332	755	374	ENSMUSG00000072235_E001
ENSMUSG00000034160	Ogt	TRUE	E016	6.01529	0.0553257	21.2305	4.07234e-06	0.00139607	5.73983	2.23287	-2.93258	X	101653976	101654318	343	+	14	10	11	5	0	0	ENSMUSG00000034160_E016
ENSMUSG00000022377	Asap1	TRUE	E056	114.39	0.00356316	21.1427	4.26322e-06	0.00145718	12.4074	13.9737	0.6112	15	64382717	64382732	16	-	139	178	121	105	30	203	ENSMUSG00000022377_E056
ENSMUSG00000022957	Itsn1	TRUE	E089	40.1914	0.0206687	21.0961	4.36806e-06	0.00148641	6.64004	9.9518	1.55677	16	91915161	91920597	5437	+	11	15	13	71	36	93	ENSMUSG00000022957_E089
ENSMUSG00000032698	Lmo2	FALSE	E002	659.404	0.0025396	21.0743	4.41825e-06	0.00150127	20.2385	19.0907	-0.422307	2	103957995	103958083	89	+	737	862	864	500	347	808	ENSMUSG00000032698_E002
ENSMUSG00000026781	Acbd5	TRUE	E001	2.25782	0.0550964	21.0197	4.54581e-06	0.00153782	4.53685	1.13128	-4.1525	2	23068168	23068200	33	+	5	2	6	2	0	0	ENSMUSG00000026781_E001
ENSMUSG00000096188	Cmtm4	FALSE	E004	107.337	0.0293725	21.0108	4.56694e-06	0.00154271	13.253	11.4891	-0.700042	8	104395451	104395807	357	-	198	198	138	61	21	93	ENSMUSG00000096188_E004
ENSMUSG00000029780	Nt5c3	FALSE	E025	117.04	0.0170892	21.0027	4.58642e-06	0.00154477	14.5069	11.3326	-1.24722	6	56923858	56923876	19	-	146	205	139	68	60	108	ENSMUSG00000029780_E025
ENSMUSG00000061080	Lsamp	FALSE	E017	4.56909	0.0321224	20.958	4.69473e-06	0.00157664	5.55714	2.09733	-3.0092	16	41888915	41889147	233	+	6	11	7	4	1	1	ENSMUSG00000061080_E017
ENSMUSG00000035539	Ccdc180	TRUE	E024	2.24531	0.118064	20.9133	4.80542e-06	0.00161147	5.45034	0.86249	-5.53619	4	45921897	45921936	40	+	7	1	3	0	1	1	ENSMUSG00000035539_E024
ENSMUSG00000050390	C77080	TRUE	E011	48.5182	0.0207261	20.9038	4.82926e-06	0.00161712	11.0282	9.37485	-0.700568	4	129239006	129239174	169	-	45	53	62	57	10	114	ENSMUSG00000050390_E011
ENSMUSG00000027782	Kpna4	FALSE	E001	184.894	0.00317824	20.8846	4.87792e-06	0.00163104	15.2201	14.2656	-0.36367	3	69067149	69072220	5072	-	187	286	208	224	90	163	ENSMUSG00000027782_E001
ENSMUSG00000042298	Ttc19	FALSE	E016	120.621	0.0315071	20.8759	4.90022e-06	0.00163613	10.5223	14.4654	1.56559	11	62315877	62315968	92	+	48	78	59	97	176	113	ENSMUSG00000042298_E016
ENSMUSG00000112941	AC164441.1	FALSE	E005	41.6136	0.107037	20.8692	4.91746e-06	0.00163951	7.20468	9.11115	0.898536	13	54312320	54312797	478	+	10	17	10	26	73	42	ENSMUSG00000112941_E005
ENSMUSG00000016481	Cr1l	FALSE	E002	78.6905	0.00595009	20.8579	4.9466e-06	0.00164685	12.4805	10.2212	-0.921319	1	195098659	195098841	183	-	87	136	98	52	46	59	ENSMUSG00000016481_E002
ENSMUSG00000015023	Ddx19a	FALSE	E003	136.282	0.00377666	20.8305	5.01784e-06	0.00166706	14.2178	12.9809	-0.479125	8	110976968	110977130	163	-	154	186	177	110	65	171	ENSMUSG00000015023_E003
ENSMUSG00000068877	Selenbp2	FALSE	E025	24.0625	0.221459	20.828	5.02427e-06	0.00166706	1.81727	10.3469	5.76572	3	94704171	94704216	46	+	2	0	2	8	51	26	ENSMUSG00000068877_E025
ENSMUSG00000006736	Tspan31	TRUE	E009	11.9781	0.0177574	20.8232	5.03701e-06	0.00166732	4.57989	7.75485	1.80523	10	127069265	127069345	81	-	14	12	15	18	2	22	ENSMUSG00000006736_E009
ENSMUSG00000005225	Plekha8	TRUE	E016	290.881	0.00858402	20.8138	5.06159e-06	0.00167306	16.9838	15.488	-0.561254	6	54641034	54645839	4806	+	390	481	460	183	114	219	ENSMUSG00000005225_E016
ENSMUSG00000022500	Litaf	TRUE	E007	12.3716	0.0190114	20.8	5.09824e-06	0.00168276	6.86741	4.45547	-1.44895	16	10975427	10975579	153	-	17	15	26	6	5	9	ENSMUSG00000022500_E007
ENSMUSG00000026922	Agpat2	TRUE	E011	20.3775	0.00963409	20.7829	5.14396e-06	0.00169543	8.14891	5.25795	-1.54516	2	26603662	26603716	55	-	34	45	36	9	2	12	ENSMUSG00000026922_E011
ENSMUSG00000057069	Ero1lb	FALSE	E022	47.4333	0.00740346	20.735	5.27445e-06	0.00173348	7.98681	9.97219	0.890803	13	12609568	12611396	1829	+	19	21	21	79	49	74	ENSMUSG00000057069_E022
ENSMUSG00000030533	Unc45a	TRUE	E029	5.42013	0.0244852	20.7311	5.28514e-06	0.00173453	6.18673	2.8649	-2.44449	7	80339117	80339159	43	-	7	10	7	6	0	9	ENSMUSG00000030533_E029
ENSMUSG00000025950	Idh1	TRUE	E020	18.7061	0.0359403	20.7281	5.29347e-06	0.00173479	8.82378	5.46153	-1.7301	1	65186305	65186438	134	-	15	29	20	13	10	33	ENSMUSG00000025950_E020
ENSMUSG00000022498	Txndc11	FALSE	E028	53.6264	0.0181333	20.6963	5.38194e-06	0.00175879	11.7331	8.85249	-1.21944	16	11134574	11134611	38	-	77	77	55	40	23	69	ENSMUSG00000022498_E028
ENSMUSG00000059851	Kmt5c	FALSE	E033	30.066	0.0102347	20.6747	5.4431e-06	0.00177626	5.55749	8.52877	1.53781	7	4746342	4746376	35	+	4	6	12	49	31	71	ENSMUSG00000059851_E033
ENSMUSG00000020564	Atxn7l1	TRUE	E028	20.7945	0.0115709	20.67	5.45639e-06	0.00177808	8.27414	5.51241	-1.44721	12	33364385	33364690	306	+	30	43	46	14	0	12	ENSMUSG00000020564_E028
ENSMUSG00000041966	Dcaf17	TRUE	E033	3.64617	0.0345986	20.6372	5.55064e-06	0.00180624	1.67921	5.11959	3.39159	2	71099015	71099142	128	+	2	1	2	4	4	7	ENSMUSG00000041966_E033
ENSMUSG00000034708	Grn	FALSE	E001	110.915	0.00719428	20.6328	5.56345e-06	0.00180786	13.8667	11.8887	-0.77676	11	102430315	102430517	203	+	113	137	126	84	62	174	ENSMUSG00000034708_E001
ENSMUSG00000031502	Col4a1	TRUE	E024	1.0802	0.178859	20.5875	5.69666e-06	0.00184595	0.480358	5.00579	6.94904	8	11218869	11218967	99	-	0	1	0	0	1	5	ENSMUSG00000031502_E024
ENSMUSG00000040354	Mars	FALSE	E032	37.5065	0.0244908	20.5772	5.72745e-06	0.00185333	10.3292	6.97833	-1.5401	10	127311679	127311786	108	-	59	74	69	11	6	34	ENSMUSG00000040354_E032
ENSMUSG00000037936	Scarb1	FALSE	E031	3.31439	0.0370655	20.5533	5.79952e-06	0.00187139	0.0297197	4.20892	14.4252	5	125339844	125340008	165	-	0	0	0	8	3	9	ENSMUSG00000037936_E031
ENSMUSG00000015120	Ube2i	FALSE	E020	65.0128	0.0120436	20.5505	5.80782e-06	0.00187146	9.4923	11.8919	0.999765	17	25272538	25272662	125	-	41	46	47	86	49	125	ENSMUSG00000015120_E020
ENSMUSG00000004043	Stat5a	FALSE	E004	37.166	0.00857528	20.5395	5.84141e-06	0.00187704	10.2183	8.2682	-0.86294	11	100860345	100860483	139	+	45	57	52	32	8	60	ENSMUSG00000004043_E004
ENSMUSG00000062006	Rpl34	FALSE	E016	700.332	0.0226089	20.5286	5.87456e-06	0.00188506	18.5434	21.0646	0.927353	3	130730121	130730188	68	-	462	651	560	465	756	889	ENSMUSG00000062006_E016
ENSMUSG00000022377	Asap1	TRUE	E054	117.199	0.00559109	20.4925	5.98639e-06	0.00191562	12.4529	14.1684	0.668022	15	64349828	64349886	59	-	131	171	142	125	26	210	ENSMUSG00000022377_E054
ENSMUSG00000031827	Cotl1	TRUE	E014	131.878	0.00449096	20.4635	6.07794e-06	0.00194222	14.242	12.6988	-0.599206	8	119840523	119840544	22	-	111	151	118	126	84	228	ENSMUSG00000031827_E014
ENSMUSG00000011179	Odc1	FALSE	E001	40.1646	0.0316559	20.4505	6.11949e-06	0.00195279	11.18	7.4071	-1.67653	12	17544794	17544971	178	+	58	60	51	19	17	51	ENSMUSG00000011179_E001
ENSMUSG00000034807	Colgalt1	FALSE	E001	22.6521	0.0209631	20.4363	6.16509e-06	0.00196463	8.88064	5.67465	-1.6278	8	71610998	71611170	173	+	36	53	34	9	2	22	ENSMUSG00000034807_E001
ENSMUSG00000015027	Galns	FALSE	E015	6.54953	0.0190352	20.3513	6.44486e-06	0.00205095	5.38733	1.986	-3.06678	8	122603378	122603480	103	-	12	14	14	1	1	1	ENSMUSG00000015027_E015
ENSMUSG00000032633	Flcn	FALSE	E028	30.2987	0.0086352	20.3455	6.46443e-06	0.00205434	9.59554	7.21489	-1.1061	11	59809925	59809994	70	-	45	42	49	26	7	32	ENSMUSG00000032633_E028
ENSMUSG00000068877	Selenbp2	FALSE	E026	22.649	0.240403	20.3385	6.48816e-06	0.00205622	1.57092	10.1604	6.1136	3	94704217	94704413	197	+	1	0	2	7	49	23	ENSMUSG00000068877_E026
ENSMUSG00000026656	Fcgr2b	TRUE	E009	17.5769	0.0126465	20.2525	6.7864e-06	0.00214613	3.94242	6.87377	1.83739	1	170963409	170963465	57	-	5	1	4	32	19	37	ENSMUSG00000026656_E009
ENSMUSG00000025223	Ldb1	TRUE	E023	392.306	0.0590215	20.2165	6.91552e-06	0.00217968	18.9493	14.1171	-1.81213	19	46039482	46039621	140	-	696	840	711	123	40	237	ENSMUSG00000025223_E023
ENSMUSG00000031729	Ist1	TRUE	E011	12.2331	0.0121624	20.218	6.91013e-06	0.00217968	7.08944	4.48163	-1.54456	8	109676851	109677485	635	-	15	19	17	9	6	10	ENSMUSG00000031729_E011
ENSMUSG00000031502	Col4a1	TRUE	E038	0.732675	0.114954	20.1832	7.0368e-06	0.00221488	0.480726	4.5907	6.6675	8	11231947	11232030	84	-	0	1	0	1	0	4	ENSMUSG00000031502_E038
ENSMUSG00000013483	Card14	TRUE	E021	9.73794	0.0505303	20.141	7.19364e-06	0.00226117	7.70299	3.60235	-2.53261	11	119338473	119338871	399	+	7	5	15	16	4	17	ENSMUSG00000013483_E021
ENSMUSG00000039463	Slc9a8	TRUE	E010	4.99898	0.0746442	20.1314	7.22994e-06	0.0022664	1.75308	5.77512	3.66573	2	167424298	167424649	352	+	1	3	0	6	4	18	ENSMUSG00000039463_E010
ENSMUSG00000007038	Neu1	TRUE	E007	33.9238	0.030386	20.1148	7.29307e-06	0.00228309	10.5901	7.11981	-1.57711	17	34932829	34934002	1174	+	30	60	52	32	12	37	ENSMUSG00000007038_E007
ENSMUSG00000022377	Asap1	TRUE	E055	113.761	0.00462414	20.1076	7.32052e-06	0.00228858	12.3792	14.0186	0.639629	15	64349887	64349913	27	-	130	168	137	114	26	205	ENSMUSG00000022377_E055
ENSMUSG00000052605	Isoc2b	FALSE	E011	28.3116	0.0100316	20.0929	7.37687e-06	0.00230307	9.1977	6.47114	-1.31946	7	4851393	4851533	141	-	36	39	43	16	18	15	ENSMUSG00000052605_E011
ENSMUSG00000030555	Ttc23	TRUE	E005	3.78931	0.0336733	20.0664	7.48003e-06	0.00232897	4.97734	1.58463	-3.46927	7	67647460	67647845	386	+	8	8	5	1	1	1	ENSMUSG00000030555_E005
ENSMUSG00000017802	Retreg3	FALSE	E001	2.86185	0.0581729	20.0624	7.49566e-06	0.0023307	0.0282929	4.21812	14.574	11	101096322	101096512	191	-	0	0	0	8	3	5	ENSMUSG00000017802_E001
ENSMUSG00000038793	Lefty1	FALSE	E002	47.0392	0.0113513	20.0486	7.54969e-06	0.00234434	10.6478	8.39762	-0.982974	1	180936547	180936793	247	+	32	76	48	23	44	40	ENSMUSG00000038793_E002
ENSMUSG00000023032	Slc4a8	TRUE	E001	9.95456	0.0175364	20.0409	7.58033e-06	0.00235069	1.39657	4.96082	3.82723	15	100761747	100761868	122	+	1	0	0	15	15	17	ENSMUSG00000023032_E001
ENSMUSG00000022040	Ephx2	TRUE	E013	19.0767	0.0176445	20.0267	7.63698e-06	0.00236191	7.61469	4.47806	-1.80892	14	66101593	66101671	79	-	25	38	45	5	6	3	ENSMUSG00000022040_E013
ENSMUSG00000041879	Ipo9	FALSE	E051	21.1938	0.00987625	20.0108	7.70068e-06	0.00237842	8.62569	6.03815	-1.3019	1	135426931	135427041	111	-	31	38	35	21	2	18	ENSMUSG00000041879_E051
ENSMUSG00000032599	Ip6k2	TRUE	E031	81.8935	0.00744073	19.9958	7.76142e-06	0.00239397	10.1503	12.1964	0.838604	9	108799373	108799417	45	+	37	56	49	114	83	116	ENSMUSG00000032599_E031
ENSMUSG00000045294	Insig1	FALSE	E004	4.91402	0.0429788	19.954	7.93291e-06	0.00244034	1.86684	5.43547	3.27829	5	28074666	28075061	396	+	2	1	1	14	3	10	ENSMUSG00000045294_E004
ENSMUSG00000045751	Mms22l	FALSE	E036	60.5362	0.00500907	19.9332	8.01963e-06	0.00246046	9.72069	11.5262	0.753281	4	24591152	24591208	57	+	46	63	62	72	40	87	ENSMUSG00000045751_E036
ENSMUSG00000021384	Susd3	TRUE	E011	11.4291	0.0423434	19.9032	8.1464e-06	0.00249603	7.71024	3.83807	-2.3401	13	49242790	49242900	111	-	15	7	13	6	9	16	ENSMUSG00000021384_E011
ENSMUSG00000027639	Samhd1	TRUE	E029	10.2424	0.0260124	19.8817	8.23852e-06	0.00251896	2.84042	6.24606	2.50323	2	157129917	157130057	141	-	1	2	3	23	7	30	ENSMUSG00000027639_E029
ENSMUSG00000024006	Stk38	FALSE	E024	3.75864	0.0349979	19.8504	8.37464e-06	0.00255578	1.0541	4.78032	4.52535	17	28979761	28979765	5	-	1	0	0	12	1	13	ENSMUSG00000024006_E024
ENSMUSG00000068740	Celsr2	TRUE	E049	1.53653	0.0592749	19.8029	8.58528e-06	0.00261661	4.45592	1.10064	-4.1749	3	108412185	108415552	3368	-	1	4	3	2	0	1	ENSMUSG00000068740_E049
ENSMUSG00000038412	Higd1a	TRUE	E002	63.4738	0.00952723	19.7921	8.63378e-06	0.00262718	9.59136	11.4991	0.798273	9	121849538	121849538	1	-	51	78	82	47	56	41	ENSMUSG00000038412_E002
ENSMUSG00000008305	Tle1	FALSE	E008	96.2839	0.0038998	19.755	8.80291e-06	0.00267234	11.4283	12.7003	0.508318	4	72120140	72120290	151	-	65	87	74	105	81	151	ENSMUSG00000008305_E008
ENSMUSG00000020895	Tmem107	TRUE	E015	47.303	0.00727021	19.7416	8.86527e-06	0.00268421	7.09419	9.49177	1.12209	11	69072561	69072745	185	+	8	13	19	45	69	78	ENSMUSG00000020895_E015
ENSMUSG00000023277	Twf2	TRUE	E002	21.6904	0.0111105	19.737	8.88633e-06	0.00268706	8.8033	5.824	-1.50536	9	106203114	106203136	23	+	23	20	19	16	17	32	ENSMUSG00000023277_E002
ENSMUSG00000031502	Col4a1	TRUE	E019	1.29389	0.0647515	19.7134	8.99682e-06	0.00271336	0.958855	5.01178	4.9533	8	11217270	11217345	76	-	0	2	2	2	0	4	ENSMUSG00000031502_E019
ENSMUSG00000031502	Col4a1	TRUE	E005	364.035	0.00272893	19.7076	9.02437e-06	0.00271811	14.3506	12.8647	-0.575584	8	11202894	11203008	115	-	654	914	818	25	16	35	ENSMUSG00000031502_E005
ENSMUSG00000062006	Rpl34	FALSE	E017	753.53	0.0235093	19.7023	9.04906e-06	0.002722	18.862	21.3445	0.912199	3	130730189	130730317	129	-	484	715	620	514	802	958	ENSMUSG00000062006_E017
ENSMUSG00000015790	Surf1	FALSE	E003	79.9969	0.00681215	19.6604	9.24984e-06	0.00277516	9.70963	11.8081	0.871805	2	26913506	26913576	71	-	33	48	44	66	110	92	ENSMUSG00000015790_E003
ENSMUSG00000036067	Slc2a6	TRUE	E009	5.07348	0.0335065	19.631	9.39344e-06	0.00281458	6.06983	2.64155	-2.62244	2	27024336	27024584	249	-	3	10	4	6	2	9	ENSMUSG00000036067_E009
ENSMUSG00000039914	Coq10a	FALSE	E015	89.4351	0.0165887	19.625	9.42263e-06	0.00281966	13.3165	10.7976	-1.00808	10	128368955	128368981	27	-	130	137	95	63	36	111	ENSMUSG00000039914_E015
ENSMUSG00000035107	Dcbld2	TRUE	E014	14.761	0.0116109	19.5859	9.61772e-06	0.00287225	5.30988	8.05647	1.46916	16	58456283	58456376	94	+	13	15	15	27	2	33	ENSMUSG00000035107_E014
ENSMUSG00000067847	Romo1	FALSE	E006	259.581	0.00505081	19.575	9.67272e-06	0.00287956	14.0626	15.5087	0.550814	2	156144286	156144444	159	+	100	141	96	124	457	165	ENSMUSG00000067847_E006
ENSMUSG00000017774	Myo1c	FALSE	E002	39.2513	0.00828983	19.5464	9.81859e-06	0.00291172	10.5014	8.43833	-0.903087	11	75651510	75651665	156	+	48	64	59	40	4	60	ENSMUSG00000017774_E002
ENSMUSG00000032366	Tpm1	FALSE	E019	25.5962	0.00947811	19.5437	9.83228e-06	0.00291203	8.993	6.08556	-1.44103	9	67031951	67032026	76	-	30	49	44	10	11	18	ENSMUSG00000032366_E019
ENSMUSG00000004285	Atp6v1f	FALSE	E002	13.443	0.0186411	19.5395	9.85402e-06	0.00291473	7.30149	4.30454	-1.77952	6	29468068	29468167	100	+	21	29	20	9	3	6	ENSMUSG00000004285_E002
ENSMUSG00000059552	Trp53	TRUE	E018	157.388	0.0103752	19.5336	9.88432e-06	0.00291995	15.294	13.1308	-0.830559	11	69589863	69590505	643	+	142	177	154	204	84	231	ENSMUSG00000059552_E018
ENSMUSG00000009575	Cbx5	TRUE	E008	6.6312	0.0277334	19.5254	9.92686e-06	0.00292877	3.26491	6.07297	1.98517	15	103215022	103215121	100	-	4	6	5	16	2	12	ENSMUSG00000009575_E008
ENSMUSG00000036461	Elf1	TRUE	E001	16.6489	0.0145255	19.5089	1.00134e-05	0.00294675	7.90646	5.60714	-1.21676	14	79481194	79481637	444	+	21	26	26	13	4	22	ENSMUSG00000036461_E001
ENSMUSG00000027257	Pacsin3	FALSE	E038	9.82599	0.0316021	19.5008	1.00556e-05	0.00295164	6.48115	2.95355	-2.51403	2	91263424	91263533	110	+	15	17	29	3	0	4	ENSMUSG00000027257_E038
ENSMUSG00000029290	Zfp326	FALSE	E010	20.7375	0.0109724	19.5011	1.00543e-05	0.00295164	8.61702	5.75556	-1.46069	5	105886223	105886276	54	+	32	30	29	20	7	14	ENSMUSG00000029290_E010
ENSMUSG00000022377	Asap1	TRUE	E057	110.952	0.00455061	19.4974	1.00739e-05	0.00295326	12.2744	13.8601	0.620198	15	64382733	64382737	5	-	137	175	110	101	30	198	ENSMUSG00000022377_E057
ENSMUSG00000058886	Deaf1	FALSE	E028	156.305	0.00953238	19.488	1.01233e-05	0.00296398	14.8901	13.3604	-0.587837	7	141327494	141327578	85	-	170	205	171	115	91	215	ENSMUSG00000058886_E028
ENSMUSG00000033352	Map2k4	FALSE	E018	127.38	0.00607462	19.3931	1.06392e-05	0.00310716	14.1682	12.7832	-0.537661	11	65788136	65788285	150	-	149	174	128	147	50	178	ENSMUSG00000033352_E018
ENSMUSG00000033088	Triobp	TRUE	E012	3.12472	0.0315972	19.3794	1.07158e-05	0.00312557	4.73862	1.57849	-3.3216	15	78972535	78972646	112	+	5	7	7	0	0	3	ENSMUSG00000033088_E012
ENSMUSG00000026604	Ptpn14	FALSE	E023	18.01	0.0126779	19.3624	1.08114e-05	0.00314549	8.12526	5.65269	-1.29342	1	189860458	189860586	129	+	22	36	26	15	4	18	ENSMUSG00000026604_E023
ENSMUSG00000011306	Sugp1	FALSE	E002	21.5817	0.0141675	19.3449	1.09112e-05	0.00317013	8.71451	5.92069	-1.4093	8	70043034	70043048	15	+	26	28	45	13	7	22	ENSMUSG00000011306_E002
ENSMUSG00000015536	Mocs2	FALSE	E008	24.0505	0.0120254	19.3425	1.09246e-05	0.00317013	8.55914	5.65232	-1.4951	13	114818277	114818282	6	+	32	41	47	7	11	11	ENSMUSG00000015536_E008
ENSMUSG00000028943	Espn	FALSE	E025	11.1801	0.0373616	19.3379	1.0951e-05	0.00317013	7.48685	3.58217	-2.44423	4	152131295	152131788	494	-	20	22	10	4	5	8	ENSMUSG00000028943_E025
ENSMUSG00000016028	Celsr1	FALSE	E035	3.02726	0.0349717	19.3293	1.10008e-05	0.0031768	4.23182	0.0308633	-14.3333	15	86030182	86033777	3596	-	8	5	7	0	0	0	ENSMUSG00000016028_E035
ENSMUSG00000020952	Scfd1	TRUE	E024	30.319	0.0634121	19.3092	1.11172e-05	0.00320616	4.3618	9.06895	2.56882	12	51415623	51417215	1593	+	3	8	4	31	49	45	ENSMUSG00000020952_E024
ENSMUSG00000020250	Txnrd1	TRUE	E006	14.9506	0.0126712	19.2995	1.11735e-05	0.00321839	7.31292	4.43162	-1.69302	10	82860301	82860504	204	+	29	27	29	6	1	9	ENSMUSG00000020250_E006
ENSMUSG00000072235	Tuba1a	TRUE	E003	1319.62	0.00452922	19.2746	1.13204e-05	0.00325255	22.899	21.8632	-0.378446	15	98950555	98951014	460	-	992	1332	1189	1471	980	1928	ENSMUSG00000072235_E003
ENSMUSG00000030605	Mfge8	FALSE	E016	52.9576	0.00707992	19.272	1.13359e-05	0.00325298	11.003	9.06959	-0.825102	7	79143278	79143388	111	-	60	94	89	35	19	46	ENSMUSG00000030605_E016
ENSMUSG00000033565	Rbfox2	TRUE	E018	31.2185	0.0275061	19.2679	1.13599e-05	0.0032558	9.99228	7.54631	-1.11204	15	77306364	77307053	690	-	41	36	36	41	5	57	ENSMUSG00000033565_E018
ENSMUSG00000023952	Gtpbp2	FALSE	E010	36.3485	0.0148611	19.2608	1.14026e-05	0.00325995	10.0097	7.42286	-1.18034	17	46163034	46163213	180	+	48	72	76	27	2	27	ENSMUSG00000023952_E010
ENSMUSG00000022721	Trmt2a	FALSE	E006	74.3352	0.00930312	19.2485	1.14762e-05	0.00327482	12.4895	10.2099	-0.929674	16	18249252	18249298	47	+	91	120	97	56	31	80	ENSMUSG00000022721_E006
ENSMUSG00000032000	Birc3	TRUE	E016	7.91904	0.0313841	19.2473	1.1483e-05	0.00327482	6.53334	3.266	-2.23735	9	7866193	7866517	325	-	14	17	7	4	2	8	ENSMUSG00000032000_E016
ENSMUSG00000003437	Paf1	FALSE	E001	5.38589	0.0244262	19.226	1.16122e-05	0.00328771	5.75565	2.41343	-2.71115	7	28392951	28392961	11	+	10	10	10	4	0	3	ENSMUSG00000003437_E001
ENSMUSG00000015027	Galns	FALSE	E017	5.27166	0.0225787	19.2257	1.16137e-05	0.00328771	5.01516	1.62312	-3.42372	8	122605140	122605263	124	-	10	13	11	1	0	1	ENSMUSG00000015027_E017
ENSMUSG00000028165	Cisd2	FALSE	E007	42.9313	0.0202021	19.2262	1.16111e-05	0.00328771	7.32641	10.2931	1.34846	3	135422499	135423079	581	-	28	25	15	33	58	52	ENSMUSG00000028165_E007
ENSMUSG00000029390	Tmed2	TRUE	E006	10.8512	0.027773	19.2329	1.15704e-05	0.00328771	3.87308	7.17373	2.04636	5	124541336	124541432	97	+	5	7	14	11	10	15	ENSMUSG00000029390_E006
ENSMUSG00000032067	Pts	FALSE	E024	26.5545	0.0200355	19.2214	1.16401e-05	0.00328946	9.27069	6.22315	-1.48741	9	50528146	50528232	87	-	37	41	49	17	9	17	ENSMUSG00000032067_E024
ENSMUSG00000033088	Triobp	TRUE	E006	2.95616	0.0578414	19.2182	1.16598e-05	0.00328946	4.7273	1.29053	-3.90132	15	78957105	78957204	100	+	3	6	10	0	0	2	ENSMUSG00000033088_E006
ENSMUSG00000045659	Plekha7	FALSE	E012	20.0383	0.00997834	19.2177	1.16627e-05	0.00328946	8.19595	5.72154	-1.28593	7	116133795	116134932	1138	-	29	34	39	10	4	18	ENSMUSG00000045659_E012
ENSMUSG00000034135	Sik3	FALSE	E001	51.799	0.0170517	19.2035	1.17497e-05	0.00330995	11.1302	8.5484	-1.11278	9	46012820	46012863	44	+	89	95	84	25	7	50	ENSMUSG00000034135_E001
ENSMUSG00000022498	Txndc11	FALSE	E030	13.4752	0.0252668	19.1995	1.17747e-05	0.00331296	7.73728	4.63996	-1.75502	16	11134614	11134650	37	-	20	21	22	5	3	20	ENSMUSG00000022498_E030
ENSMUSG00000040952	Rps19	TRUE	E007	167.998	0.0124107	19.1884	1.18434e-05	0.00332822	13.425	15.0878	0.637831	7	24884714	24884812	99	+	142	214	177	97	152	161	ENSMUSG00000040952_E007
ENSMUSG00000042675	Ypel3	TRUE	E007	42.7482	0.131334	19.1768	1.19154e-05	0.00334439	12.7542	6.36491	-2.84874	7	126777104	126777146	43	+	76	81	46	21	9	52	ENSMUSG00000042675_E007
ENSMUSG00000042675	Ypel3	TRUE	E010	8.98928	0.0319661	19.161	1.2014e-05	0.00336797	7.07307	3.63323	-2.19317	7	126777213	126777241	29	+	12	16	9	7	3	12	ENSMUSG00000042675_E010
ENSMUSG00000112941	AC164441.1	FALSE	E002	2.50063	0.135815	19.1141	1.23133e-05	0.00344351	4.95447	1.09224	-4.53801	13	54302558	54302848	291	+	6	3	6	0	0	2	ENSMUSG00000112941_E002
ENSMUSG00000020661	Dnmt3a	FALSE	E061	303.048	0.00251142	19.089	1.24763e-05	0.00348065	17.295	16.1922	-0.41209	12	3908548	3911275	2728	+	265	326	333	397	144	484	ENSMUSG00000020661_E061
ENSMUSG00000046079	Lrrc8d	FALSE	E001	62.7044	0.0269908	19.065	1.26344e-05	0.00351625	12.0041	9.10638	-1.2146	5	105699969	105700254	286	+	106	125	92	45	5	56	ENSMUSG00000046079_E001
ENSMUSG00000038214	Bend3	FALSE	E001	14.3273	0.012875	19.0599	1.26681e-05	0.00352137	7.18258	5.2229	-1.09681	10	43478831	43479139	309	+	21	26	29	10	0	15	ENSMUSG00000038214_E001
ENSMUSG00000005510	Ndufs3	FALSE	E018	20.9091	0.00992748	19.0555	1.26973e-05	0.00352524	8.72066	5.07239	-1.92699	2	90904703	90904827	125	-	29	38	36	6	9	13	ENSMUSG00000005510_E018
ENSMUSG00000097908	4933404O12Rik	TRUE	E002	20.2985	0.0124825	19.0307	1.28629e-05	0.00356266	7.97681	4.68342	-1.83999	5	136919181	136919351	171	+	38	42	40	5	2	9	ENSMUSG00000097908_E002
ENSMUSG00000012422	Tmem167	FALSE	E002	252.076	0.00783485	19.0255	1.28982e-05	0.00356473	16.7053	14.9867	-0.647209	13	90089734	90089761	28	+	248	310	261	196	198	244	ENSMUSG00000012422_E002
ENSMUSG00000018899	Irf1	TRUE	E008	3.3389	0.0862928	19.0248	1.29028e-05	0.00356473	5.31162	1.79762	-3.3129	11	53770495	53770508	14	+	6	7	3	0	1	5	ENSMUSG00000018899_E008
ENSMUSG00000038271	Iffo1	TRUE	E011	18.0424	0.0232694	19.0201	1.2935e-05	0.00356549	5.43126	8.50907	1.60528	6	125151385	125151487	103	+	11	16	21	29	10	27	ENSMUSG00000038271_E011
ENSMUSG00000093674	Rpl41	FALSE	E015	320.554	0.0120444	19.0132	1.2982e-05	0.00357419	15.7198	16.7531	0.387672	10	128549139	128549153	15	-	145	195	209	174	494	243	ENSMUSG00000093674_E015
ENSMUSG00000018677	Slc25a39	TRUE	E045	31.2127	0.113713	18.9928	1.3121e-05	0.00360814	10.2039	4.21026	-3.17268	11	102407778	102407946	169	-	68	67	60	9	0	7	ENSMUSG00000018677_E045
ENSMUSG00000063406	Tmed5	TRUE	E007	3.35529	0.0484356	18.9756	1.324e-05	0.0036279	1.12407	4.50427	4.1481	5	108129467	108129552	86	-	1	1	0	3	6	3	ENSMUSG00000063406_E007
ENSMUSG00000029165	Agbl5	TRUE	E008	48.7681	0.00847906	18.8806	1.39157e-05	0.00379953	9.83229	7.05952	-1.28716	5	30889001	30889005	5	+	96	111	93	11	2	17	ENSMUSG00000029165_E008
ENSMUSG00000008305	Tle1	FALSE	E007	86.1908	0.00593275	18.7843	1.46364e-05	0.00397746	10.8888	12.3645	0.596498	4	72118491	72118567	77	-	54	73	67	100	76	127	ENSMUSG00000008305_E007
ENSMUSG00000021871	Pnp	TRUE	E001	84.2865	0.0621568	18.776	1.47003e-05	0.00399012	14.364	9.3906	-2.01079	14	50944302	50944505	204	+	70	75	64	94	59	152	ENSMUSG00000021871_E001
ENSMUSG00000022309	Angpt1	FALSE	E001	36.2399	0.023163	18.7646	1.47885e-05	0.00400935	9.59354	8.01596	-0.713937	15	42424727	42427130	2404	-	39	37	24	35	30	42	ENSMUSG00000022309_E001
ENSMUSG00000038412	Higd1a	TRUE	E018	552.256	0.00574071	18.7621	1.4808e-05	0.00400994	19.1845	17.3265	-0.68785	9	121857568	121857612	45	-	779	1034	976	146	244	251	ENSMUSG00000038412_E018
ENSMUSG00000026319	2310035C23Rik	TRUE	E042	15.9367	0.0153063	18.7311	1.50508e-05	0.00407089	8.10163	5.31308	-1.4885	1	105741013	105741095	83	+	20	21	24	19	4	18	ENSMUSG00000026319_E042
ENSMUSG00000054823	Nsd3	FALSE	E034	31.2932	0.00894852	18.7168	1.51637e-05	0.00409662	7.79383	9.50956	0.783574	8	25706524	25706607	84	+	28	28	28	59	10	57	ENSMUSG00000054823_E034
ENSMUSG00000026942	Traf2	FALSE	E001	45.3463	0.0104268	18.6932	1.53533e-05	0.00414247	8.19652	10.6323	1.07018	2	25517982	25518865	884	-	23	30	36	72	35	76	ENSMUSG00000026942_E001
ENSMUSG00000068328	Aup1	FALSE	E040	70.7408	0.00774713	18.6912	1.53693e-05	0.00414247	9.73999	11.5762	0.765176	6	83056879	83056977	99	+	31	49	61	59	84	87	ENSMUSG00000068328_E040
ENSMUSG00000078572	Ndufaf8	FALSE	E003	49.8064	0.0082294	18.6881	1.5394e-05	0.00414428	8.50844	10.5904	0.907988	11	120099099	120099147	49	+	27	43	35	40	55	69	ENSMUSG00000078572_E003
ENSMUSG00000001472	Tcf25	FALSE	E038	146.987	0.00305736	18.6772	1.54827e-05	0.00416026	14.6418	13.2058	-0.553467	8	123401893	123403146	1254	+	159	208	227	132	55	175	ENSMUSG00000001472_E038
ENSMUSG00000012483	Rpa3	TRUE	E001	526.833	0.0098319	18.6763	1.54894e-05	0.00416026	17.4374	19.9706	0.935947	6	8255936	8256247	312	-	482	689	390	328	575	273	ENSMUSG00000012483_E001
ENSMUSG00000001642	Akr1b3	FALSE	E025	29.7811	0.0195528	18.6625	1.56022e-05	0.00418082	9.77173	6.70936	-1.44282	6	34317460	34317478	19	-	41	53	48	16	8	31	ENSMUSG00000001642_E025
ENSMUSG00000012429	Mplkip	FALSE	E006	166.325	0.00466295	18.6581	1.56385e-05	0.00418212	12.876	13.5685	0.269968	13	17697257	17699105	1849	+	80	101	59	135	257	121	ENSMUSG00000012429_E006
ENSMUSG00000013465	Nelfb	FALSE	E001	5.54491	0.0209694	18.6575	1.56433e-05	0.00418212	5.60913	2.34494	-2.71002	2	25199712	25199715	4	-	8	12	11	2	1	3	ENSMUSG00000013465_E001
ENSMUSG00000050619	Zscan29	FALSE	E006	22.6639	0.0114683	18.63	1.58699e-05	0.00423291	8.79548	6.30759	-1.22872	2	121163946	121164202	257	-	32	44	33	19	3	24	ENSMUSG00000050619_E006
ENSMUSG00000041528	Rnf123	FALSE	E070	30.2535	0.011468	18.6173	1.59764e-05	0.00425638	9.51377	6.99255	-1.18367	9	108078800	108079174	375	-	51	53	55	19	1	31	ENSMUSG00000041528_E070
ENSMUSG00000025026	Add3	TRUE	E001	5.59005	0.110187	18.5942	1.61708e-05	0.0043032	2.17056	6.80685	3.606	19	53140445	53140714	270	+	3	2	3	17	0	17	ENSMUSG00000025026_E001
ENSMUSG00000028759	Hp1bp3	FALSE	E010	22.1638	0.00865974	18.5803	1.62893e-05	0.00431482	8.5292	6.35416	-1.08193	4	138217268	138217293	26	+	26	37	36	15	7	25	ENSMUSG00000028759_E010
ENSMUSG00000053841	Txlna	TRUE	E006	8.31012	0.018649	18.5804	1.62884e-05	0.00431482	6.48587	3.70473	-1.82517	4	129631355	129631590	236	-	13	9	14	7	2	10	ENSMUSG00000053841_E006
ENSMUSG00000010609	Psen2	FALSE	E009	28.5594	0.0162499	18.5339	1.66905e-05	0.00440594	9.68354	6.78102	-1.3671	1	180229381	180229385	5	-	29	43	47	20	12	33	ENSMUSG00000010609_E009
ENSMUSG00000015536	Mocs2	FALSE	E010	31.2927	0.0125775	18.5253	1.67667e-05	0.00442099	9.43027	6.64409	-1.32916	13	114818286	114818286	1	+	45	53	59	11	11	21	ENSMUSG00000015536_E010
ENSMUSG00000000530	Acvrl1	FALSE	E025	5.3927	0.0332447	18.4996	1.6994e-05	0.0044707	5.73269	2.64387	-2.42575	15	101137364	101137599	236	+	5	12	8	4	2	4	ENSMUSG00000000530_E025
ENSMUSG00000059920	4930453N24Rik	FALSE	E002	196.115	0.0223442	18.488	1.70982e-05	0.00449299	12.9159	16.0615	1.20402	16	64762136	64766076	3941	-	115	143	88	205	253	169	ENSMUSG00000059920_E002
ENSMUSG00000029217	Tec	TRUE	E034	5.4876	0.0612394	18.4714	1.72477e-05	0.00452713	6.19974	2.5921	-2.75168	5	72868447	72868449	3	-	12	6	6	5	1	6	ENSMUSG00000029217_E034
ENSMUSG00000027983	Cyp2u1	TRUE	E004	12.9557	0.0178057	18.4274	1.76498e-05	0.004618	4.46879	7.1784	1.59883	3	131294424	131295055	632	-	5	11	11	14	12	22	ENSMUSG00000027983_E004
ENSMUSG00000002897	Il17ra	FALSE	E018	153.849	0.00291973	18.4131	1.77834e-05	0.00462042	14.4885	13.6506	-0.322167	6	120483730	120487559	3830	+	185	221	200	134	63	185	ENSMUSG00000002897_E018
ENSMUSG00000026254	Eif4e2	FALSE	E019	603.331	0.00540112	18.4194	1.77243e-05	0.00462042	18.54	19.8728	0.491265	1	87237846	87240488	2643	+	424	494	579	686	501	825	ENSMUSG00000026254_E019
ENSMUSG00000030224	Strap	TRUE	E009	415.849	0.00243353	18.4237	1.76849e-05	0.00462042	14.5743	17.1888	0.984624	6	137748687	137748753	67	+	743	915	833	68	72	96	ENSMUSG00000030224_E009
ENSMUSG00000034416	Pkd1l2	FALSE	E042	16.5849	0.0138571	18.4174	1.77435e-05	0.00462042	4.16669	6.90508	1.6804	8	117065503	117065916	414	-	3	6	4	21	20	36	ENSMUSG00000034416_E042
ENSMUSG00000045576	St7l	FALSE	E007	74.9151	0.0134735	18.4134	1.77804e-05	0.00462042	12.629	10.0349	-1.05903	3	104865309	104865574	266	+	101	121	102	50	29	77	ENSMUSG00000045576_E007
ENSMUSG00000037126	Psd	TRUE	E023	11.2183	0.0208847	18.4054	1.78551e-05	0.00463042	6.94517	4.61931	-1.37396	19	46323128	46323482	355	-	13	19	21	12	1	12	ENSMUSG00000037126_E023
ENSMUSG00000093674	Rpl41	FALSE	E016	58.466	0.00746226	18.4047	1.7862e-05	0.00463042	9.10574	9.65903	0.242628	10	128549154	128549159	6	-	29	33	25	31	96	41	ENSMUSG00000093674_E016
ENSMUSG00000039982	Dtx4	TRUE	E008	3.76419	0.0422091	18.392	1.79813e-05	0.0046509	4.89705	2.01301	-2.71437	19	12491836	12492550	715	-	4	6	10	1	1	3	ENSMUSG00000039982_E008
ENSMUSG00000021546	Hnrnpk	FALSE	E065	29.1508	0.00760666	18.381	1.80856e-05	0.00467262	9.39158	6.89077	-1.18281	13	58401367	58401393	27	-	34	50	50	21	10	24	ENSMUSG00000021546_E065
ENSMUSG00000015536	Mocs2	FALSE	E009	30.5619	0.0121143	18.3541	1.83422e-05	0.00472073	9.34382	6.58168	-1.3245	13	114818283	114818285	3	+	43	52	58	11	11	20	ENSMUSG00000015536_E009
ENSMUSG00000022914	Brwd1	FALSE	E064	86.0653	0.0200754	18.3279	1.85963e-05	0.00477782	13.0721	10.7151	-0.946983	16	96082122	96082180	59	-	127	160	102	72	19	95	ENSMUSG00000022914_E064
ENSMUSG00000028551	Cdkn2c	TRUE	E003	37.8375	0.00975184	18.2531	1.93416e-05	0.00495275	8.25766	9.54031	0.577092	4	109665158	109665372	215	-	34	51	52	25	27	35	ENSMUSG00000028551_E003
ENSMUSG00000037685	Atp8a1	FALSE	E055	2.61934	0.0484909	18.2544	1.93279e-05	0.00495275	0.0298004	4.12206	14.3518	5	67815194	67815230	37	-	0	0	0	10	1	7	ENSMUSG00000037685_E055
ENSMUSG00000030451	Herc2	FALSE	E001	10.1846	0.0206679	18.2415	1.9459e-05	0.00497729	6.74963	3.85757	-1.84027	7	56050196	56050252	57	+	18	14	23	9	0	6	ENSMUSG00000030451_E001
ENSMUSG00000042632	Pla2g6	FALSE	E014	1.78166	0.0516333	18.2316	1.95609e-05	0.00499783	3.7644	0.0213557	-15.0302	15	79304470	79304492	23	-	4	5	3	0	0	0	ENSMUSG00000042632_E014
ENSMUSG00000005299	Letm1	FALSE	E026	44.7502	0.0129742	18.2194	1.96868e-05	0.00501886	11.0175	8.47511	-1.10016	5	33782715	33782737	23	-	56	75	59	30	13	66	ENSMUSG00000005299_E026
ENSMUSG00000037336	Mfsd2b	TRUE	E005	94.0372	0.0142135	18.19	1.99922e-05	0.00509111	13.0222	10.7748	-0.902688	12	4865314	4865727	414	-	121	163	210	55	12	82	ENSMUSG00000037336_E005
ENSMUSG00000028035	Dnajb4	TRUE	E019	7.15825	0.0700769	18.1856	2.00388e-05	0.00509172	6.20866	2.84496	-2.4777	3	152210084	152210279	196	-	15	13	6	2	3	5	ENSMUSG00000028035_E019
ENSMUSG00000033684	Qsox1	FALSE	E026	59.272	0.00682182	18.1874	2.00201e-05	0.00509172	11.4748	9.79216	-0.701638	1	155812821	155812838	18	-	59	73	97	53	26	72	ENSMUSG00000033684_E026
ENSMUSG00000038271	Iffo1	TRUE	E012	15.7854	0.0174656	18.1653	2.02532e-05	0.00513491	5.12828	7.95937	1.53751	6	125151488	125151525	38	+	11	12	19	23	10	22	ENSMUSG00000038271_E012
ENSMUSG00000027942	4933434E20Rik	FALSE	E032	196.383	0.0142203	18.1566	2.03461e-05	0.00514714	12.956	15.5435	0.993257	3	90065510	90068347	2838	+	81	123	93	199	259	228	ENSMUSG00000027942_E032
ENSMUSG00000074466	Gm15417	TRUE	E003	72.1573	0.00742319	18.157	2.03417e-05	0.00514714	11.3879	9.36331	-0.852677	3	89392303	89392506	204	+	103	128	121	17	40	23	ENSMUSG00000074466_E003
ENSMUSG00000028977	Casz1	FALSE	E030	55.577	0.0120476	18.1522	2.03931e-05	0.00515337	11.3988	9.35233	-0.861943	4	148951445	148954889	3445	+	65	71	79	34	27	76	ENSMUSG00000028977_E030
ENSMUSG00000028256	Odf2l	FALSE	E009	11.392	0.0217109	18.1481	2.04373e-05	0.0051589	6.84376	3.6137	-2.09159	3	145118974	145119294	321	+	21	27	20	3	0	8	ENSMUSG00000028256_E009
ENSMUSG00000022760	Thap7	FALSE	E018	23.5971	0.0142613	18.1297	2.06358e-05	0.00519764	8.75133	5.68997	-1.56036	16	17531053	17531055	3	-	39	45	34	10	8	14	ENSMUSG00000022760_E018
ENSMUSG00000003923	Tfam	FALSE	E013	7.72015	0.0179882	18.0971	2.0992e-05	0.00528158	6.46253	2.86086	-2.60004	10	71237458	71237678	221	-	10	17	12	3	3	4	ENSMUSG00000003923_E013
ENSMUSG00000022372	Sla	TRUE	E014	14.8133	0.032469	18.0912	2.10568e-05	0.00528373	8.07716	5.04817	-1.64482	15	66801594	66803749	2156	-	14	12	17	27	5	23	ENSMUSG00000022372_E014
ENSMUSG00000054823	Nsd3	FALSE	E037	39.661	0.0126677	18.0905	2.10646e-05	0.00528373	8.39538	10.1102	0.758048	8	25709063	25709204	142	+	36	30	36	65	21	62	ENSMUSG00000054823_E037
ENSMUSG00000034165	Ccnd3	FALSE	E022	587.846	0.00842262	18.0873	2.1101e-05	0.00528594	20.0182	18.1597	-0.685402	17	47593470	47593528	59	+	830	1068	781	356	171	666	ENSMUSG00000034165_E022
ENSMUSG00000009079	Ewsr1	TRUE	E023	30.2031	0.0234631	18.0705	2.12871e-05	0.00532101	9.94072	7.02209	-1.35278	11	5080418	5080688	271	-	39	40	35	34	12	33	ENSMUSG00000009079_E023
ENSMUSG00000020918	Kat2a	FALSE	E024	22.1406	0.00988642	18.0724	2.12658e-05	0.00532101	8.69337	6.34724	-1.1607	11	100712450	100712465	16	-	32	40	33	16	3	28	ENSMUSG00000020918_E024
ENSMUSG00000015120	Ube2i	FALSE	E011	45.2714	0.0115226	18.0294	2.1752e-05	0.00541377	10.9602	8.19394	-1.2072	17	25265229	25265339	111	-	55	86	66	32	15	41	ENSMUSG00000015120_E011
ENSMUSG00000060636	Rpl35a	TRUE	E007	157.42	0.0119811	17.9358	2.28479e-05	0.00566209	12.9092	14.6779	0.683179	16	33056556	33056617	62	+	126	133	129	77	194	133	ENSMUSG00000060636_E007
ENSMUSG00000041654	Slc39a11	FALSE	E023	7.44755	0.0227501	17.9066	2.32019e-05	0.00573747	2.78567	5.94111	2.39009	11	113649942	113650070	129	-	4	2	2	10	6	22	ENSMUSG00000041654_E023
ENSMUSG00000038241	Cep250	FALSE	E019	14.2528	0.0137584	17.8535	2.38585e-05	0.00589354	7.42097	4.92978	-1.40478	2	155970220	155970236	17	+	22	18	26	9	4	14	ENSMUSG00000038241_E019
ENSMUSG00000071708	Sms	TRUE	E008	23.542	0.0133846	17.848	2.39273e-05	0.0059042	6.38368	8.69534	1.14169	X	157460417	157460861	445	-	28	35	23	23	14	19	ENSMUSG00000071708_E008
ENSMUSG00000030545	Pex11a	TRUE	E005	3.36668	0.145781	17.8263	2.42013e-05	0.00596545	5.0969	0.896256	-5.20395	7	79737911	79738724	814	-	11	6	4	0	0	1	ENSMUSG00000030545_E005
ENSMUSG00000015023	Ddx19a	FALSE	E002	149.338	0.00338981	17.82	2.42813e-05	0.00597241	14.5629	13.5441	-0.391832	8	110976429	110976620	192	-	152	213	203	148	57	203	ENSMUSG00000015023_E002
ENSMUSG00000022378	Fam49b	TRUE	E011	161.419	0.0324084	17.8219	2.4257e-05	0.00597241	14.29	10.878	-1.35067	15	63956600	63956682	83	-	271	367	345	43	14	48	ENSMUSG00000022378_E011
ENSMUSG00000033684	Qsox1	FALSE	E028	42.8448	0.00879772	17.7965	2.45839e-05	0.00603397	10.4726	8.54944	-0.839896	1	155812845	155812851	7	-	44	53	75	37	18	48	ENSMUSG00000033684_E028
ENSMUSG00000023051	Tarbp2	FALSE	E001	4.68726	0.0505323	17.7905	2.46605e-05	0.00604634	5.19652	1.66422	-3.46675	15	102518192	102518245	54	+	11	6	8	0	2	1	ENSMUSG00000023051_E001
ENSMUSG00000006281	Tep1	FALSE	E013	37.0504	0.00789586	17.7819	2.47727e-05	0.00606739	10.0383	8.03907	-0.894201	14	50833454	50833567	114	-	48	50	51	27	15	47	ENSMUSG00000006281_E013
ENSMUSG00000026434	Nucks1	TRUE	E005	572.467	0.00213618	17.7728	2.48911e-05	0.00608168	18.6065	18.7371	0.0482602	1	131924586	131924641	56	+	419	564	539	349	686	337	ENSMUSG00000026434_E005
ENSMUSG00000048078	Tenm4	FALSE	E018	3.1023	0.0575294	17.7714	2.49101e-05	0.00608168	4.63955	1.35313	-3.70323	7	96553483	96553747	265	+	3	11	6	1	0	1	ENSMUSG00000048078_E018
ENSMUSG00000063849	Ppcdc	FALSE	E004	19.124	0.013317	17.7692	2.49389e-05	0.00608227	4.98047	7.66373	1.4907	9	57398823	57398845	23	-	6	11	10	20	25	25	ENSMUSG00000063849_E004
ENSMUSG00000048154	Kmt2d	FALSE	E007	6.68491	0.0586495	17.7514	2.51732e-05	0.00612647	2.49856	6.4178	2.98116	15	98836581	98836628	48	-	2	4	1	18	0	27	ENSMUSG00000048154_E007
ENSMUSG00000026781	Acbd5	TRUE	E004	2.87444	0.0486546	17.7386	2.53433e-05	0.00615488	4.828	1.77316	-3.04135	2	23068880	23069065	186	+	4	3	8	3	0	2	ENSMUSG00000026781_E004
ENSMUSG00000036452	Arhgap26	FALSE	E011	3.41007	0.0362443	17.7297	2.5462e-05	0.00617071	4.48447	1.02956	-4.389	18	38788626	38789045	420	+	4	8	9	0	1	0	ENSMUSG00000036452_E011
ENSMUSG00000051950	B3glct	FALSE	E017	189.773	0.00290489	17.7041	2.58074e-05	0.00624129	15.3374	14.2067	-0.430698	5	149759439	149760607	1169	+	205	266	244	175	101	184	ENSMUSG00000051950_E017
ENSMUSG00000079197	Psme2	TRUE	E029	28.6181	0.0208296	17.6985	2.5883e-05	0.00625303	10.0047	6.10772	-1.86996	14	55591022	55591087	66	-	25	27	38	15	27	26	ENSMUSG00000079197_E029
ENSMUSG00000028759	Hp1bp3	FALSE	E011	21.8879	0.00857649	17.6844	2.60763e-05	0.00629315	8.46602	6.35419	-1.05286	4	138217294	138217294	1	+	26	36	35	15	7	25	ENSMUSG00000028759_E011
ENSMUSG00000035107	Dcbld2	TRUE	E008	22.5866	0.0167552	17.6703	2.6269e-05	0.00633302	6.50104	9.24299	1.32335	16	58450724	58450939	216	+	24	21	24	42	2	48	ENSMUSG00000035107_E008
ENSMUSG00000034748	Sirt6	FALSE	E003	130.049	0.00427976	17.6476	2.65845e-05	0.00640239	12.7715	14.3527	0.612994	10	81622079	81622407	329	-	119	149	126	151	59	244	ENSMUSG00000034748_E003
ENSMUSG00000020775	Mrpl38	FALSE	E014	86.8043	0.0980757	17.6142	2.70557e-05	0.00649989	7.68196	14.3685	2.79817	11	116137782	116138441	660	-	29	30	31	59	138	111	ENSMUSG00000020775_E014
ENSMUSG00000027255	Arfgap2	FALSE	E001	30.6852	0.00896119	17.613	2.70738e-05	0.00649989	9.55685	7.36417	-1.01451	2	91264974	91265292	319	+	46	45	62	27	1	33	ENSMUSG00000027255_E001
ENSMUSG00000024164	C3	TRUE	E032	3.2083	0.034489	17.589	2.74169e-05	0.00656858	1.49501	4.63604	3.41004	17	57221323	57221394	72	-	1	2	0	5	3	8	ENSMUSG00000024164_E032
ENSMUSG00000057406	Nsd2	FALSE	E021	21.5955	0.0123405	17.5809	2.75338e-05	0.00658976	7.65037	4.78922	-1.61104	5	33871635	33872502	868	+	34	53	42	2	4	8	ENSMUSG00000057406_E021
ENSMUSG00000024006	Stk38	FALSE	E022	6.46492	0.151624	17.5776	2.75819e-05	0.00659443	1.05695	5.9636	5.24943	17	28979720	28979745	26	-	1	0	0	26	1	19	ENSMUSG00000024006_E022
ENSMUSG00000022914	Brwd1	FALSE	E061	67.4045	0.00973967	17.5719	2.76651e-05	0.00660746	11.9551	10.2134	-0.715493	16	96068477	96068627	151	-	88	97	102	54	20	84	ENSMUSG00000022914_E061
ENSMUSG00000028744	Pqlc2	TRUE	E001	48.7366	0.00835438	17.5622	2.78062e-05	0.00662745	10.6058	8.39598	-0.966262	4	139294029	139294592	564	-	29	41	51	33	55	48	ENSMUSG00000028744_E001
ENSMUSG00000034593	Myo5a	TRUE	E065	6.84297	0.112103	17.5591	2.78516e-05	0.00663141	2.32027	6.48401	3.23708	9	75218551	75218953	403	+	2	2	4	13	7	10	ENSMUSG00000034593_E065
ENSMUSG00000030243	Recql	FALSE	E015	11.7975	0.0345674	17.5432	2.8085e-05	0.00667321	3.89454	7.09512	1.98928	6	142363677	142364217	541	-	5	9	5	21	11	16	ENSMUSG00000030243_E015
ENSMUSG00000032582	Rbm6	FALSE	E052	13.384	0.0229119	17.5451	2.80579e-05	0.00667321	7.53459	4.61537	-1.67326	9	107872764	107872771	8	-	20	29	22	11	0	12	ENSMUSG00000032582_E052
ENSMUSG00000023994	Nfya	FALSE	E016	137.981	0.0239156	17.4953	2.88014e-05	0.00682937	14.9384	12.3153	-1.01668	17	48392501	48392506	6	-	179	228	245	125	12	172	ENSMUSG00000023994_E016
ENSMUSG00000018659	Pnpo	TRUE	E011	17.5135	0.0127481	17.4769	2.90821e-05	0.00688179	7.33094	5.85003	-0.793	11	96943959	96943986	28	-	16	12	21	14	15	22	ENSMUSG00000018659_E011
ENSMUSG00000032177	Pde4a	FALSE	E001	123.772	0.0319557	17.4636	2.92858e-05	0.00691579	14.3973	11.7627	-1.03118	9	21165714	21166232	519	+	206	208	184	89	16	138	ENSMUSG00000032177_E001
ENSMUSG00000038517	Tbkbp1	FALSE	E020	5.04005	0.0277682	17.465	2.92643e-05	0.00691579	5.63028	2.63695	-2.37302	11	97150959	97151036	78	-	8	9	10	1	0	8	ENSMUSG00000038517_E020
ENSMUSG00000031984	2810004N23Rik	FALSE	E008	5.78419	0.0856181	17.4615	2.93187e-05	0.00691648	1.75247	5.47208	3.48615	8	124860049	124860945	897	-	0	0	3	13	5	14	ENSMUSG00000031984_E008
ENSMUSG00000038517	Tbkbp1	FALSE	E018	45.8158	0.0228145	17.4415	2.96292e-05	0.00697548	7.49011	10.7532	1.45965	11	97149991	97150046	56	-	17	21	16	99	13	164	ENSMUSG00000038517_E018
ENSMUSG00000029217	Tec	TRUE	E036	4.27034	0.0307333	17.3633	3.08722e-05	0.0072533	5.4613	2.38093	-2.57568	5	72868460	72868483	24	-	8	5	5	4	1	5	ENSMUSG00000029217_E036
ENSMUSG00000020196	Cabin1	FALSE	E011	4.91629	0.0261605	17.3384	3.12805e-05	0.00733429	5.42889	2.48163	-2.43268	10	75668015	75668094	80	-	5	11	12	3	0	4	ENSMUSG00000020196_E011
ENSMUSG00000035107	Dcbld2	TRUE	E019	38.8494	0.204078	17.3355	3.13288e-05	0.00733815	10.4864	3.36052	-3.99016	16	58460245	58460556	312	+	62	91	100	1	4	2	ENSMUSG00000035107_E019
ENSMUSG00000029634	Rnf6	FALSE	E013	3.17769	0.0357216	17.3275	3.14601e-05	0.00736144	0.0180906	3.98504	15.6861	5	146219265	146219342	78	-	0	0	0	6	4	7	ENSMUSG00000029634_E013
ENSMUSG00000078974	Sec61g	FALSE	E014	949.717	0.0103768	17.3224	3.15445e-05	0.00737372	22.2781	19.8419	-0.892717	11	16508133	16508166	34	-	702	1027	898	568	1084	630	ENSMUSG00000078974_E014
ENSMUSG00000020456	Ogdh	FALSE	E006	6.61123	0.0215886	17.3195	3.15926e-05	0.00737747	5.49687	2.59216	-2.3441	11	6291985	6292171	187	+	10	11	15	3	2	1	ENSMUSG00000020456_E006
ENSMUSG00000029471	Camkk2	TRUE	E023	9.73019	0.0461018	17.3143	3.16799e-05	0.00738293	3.52154	7.01438	2.25923	5	122756276	122756602	327	-	10	8	7	4	10	14	ENSMUSG00000029471_E023
ENSMUSG00000028923	Necap2	TRUE	E017	6.1525	0.0414474	17.2716	3.2399e-05	0.00752582	6.09845	2.79561	-2.46869	4	141071774	141071839	66	-	10	15	8	5	0	5	ENSMUSG00000028923_E017
ENSMUSG00000038738	Shank1	TRUE	E023	15.9588	0.0340495	17.2737	3.2364e-05	0.00752582	6.77549	3.57139	-2.09218	7	44343045	44343180	136	+	37	26	37	4	0	3	ENSMUSG00000038738_E023
ENSMUSG00000030337	Vamp1	TRUE	E014	115.637	0.00853128	17.242	3.29081e-05	0.00760822	13.8174	12.4941	-0.516643	6	125241250	125245964	4715	+	91	120	133	185	43	195	ENSMUSG00000030337_E014
ENSMUSG00000045751	Mms22l	FALSE	E038	73.2132	0.0132309	17.2411	3.29233e-05	0.00760822	9.98262	12.2965	0.949719	4	24596138	24596301	164	+	50	68	67	66	67	98	ENSMUSG00000045751_E038
ENSMUSG00000097354	2310001H17Rik	FALSE	E005	3.54772	0.0284974	17.2266	3.31754e-05	0.00765412	4.57463	1.05178	-4.39054	6	129227628	129227774	147	-	7	8	8	1	0	0	ENSMUSG00000097354_E005
ENSMUSG00000027889	Ampd2	TRUE	E033	69.1766	0.0508696	17.2042	3.35686e-05	0.0077294	12.1457	8.41688	-1.5835	3	108085247	108085395	149	-	129	130	141	26	2	46	ENSMUSG00000027889_E033
ENSMUSG00000037062	Sh3glb1	TRUE	E002	138.072	0.0448837	17.2054	3.3548e-05	0.0077294	11.1988	16.0676	1.89286	3	144684895	144685139	245	-	104	169	133	67	157	84	ENSMUSG00000037062_E002
ENSMUSG00000036948	BC037034	FALSE	E032	71.0633	0.00492107	17.1941	3.37481e-05	0.00776297	12.2553	10.436	-0.741551	5	138263995	138264033	39	-	91	103	92	54	23	107	ENSMUSG00000036948_E032
ENSMUSG00000044847	Lsm11	TRUE	E001	217.575	0.027029	17.1669	3.42353e-05	0.00782822	13.9991	16.635	0.998419	11	45928269	45931079	2811	-	150	224	207	217	204	210	ENSMUSG00000044847_E001
ENSMUSG00000066406	Akap13	TRUE	E002	3.35048	0.0406926	17.1683	3.42094e-05	0.00782822	5.18733	2.0448	-2.85601	7	75455557	75455748	192	+	4	9	4	3	0	4	ENSMUSG00000066406_E002
ENSMUSG00000090733	Rps27	FALSE	E009	32.7615	0.0255949	17.1669	3.42341e-05	0.00782822	7.34212	9.59332	1.04135	3	90213302	90213380	79	-	19	28	31	31	29	52	ENSMUSG00000090733_E009
ENSMUSG00000085622	3110056K07Rik	FALSE	E008	2.51374	0.0357757	17.1358	3.4801e-05	0.00793398	4.18395	0.96819	-4.3477	12	71015596	71015596	1	-	5	6	5	1	0	0	ENSMUSG00000085622_E008
ENSMUSG00000039956	Mrap	TRUE	E001	20.7578	0.0200686	17.1094	3.52876e-05	0.00803696	8.67756	6.0704	-1.30731	16	90738324	90738669	346	+	18	13	33	21	11	36	ENSMUSG00000039956_E001
ENSMUSG00000030042	Pole4	FALSE	E001	69.2665	0.0279654	17.0991	3.54797e-05	0.0080648	9.09792	12.155	1.27862	6	82618992	82619138	147	-	31	38	48	90	80	77	ENSMUSG00000030042_E001
ENSMUSG00000020661	Dnmt3a	FALSE	E019	26.8808	0.00725634	17.0956	3.5544e-05	0.00806589	9.30938	7.09603	-1.04125	12	3873382	3873428	47	+	30	34	40	29	8	38	ENSMUSG00000020661_E019
ENSMUSG00000031511	Arhgef7	TRUE	E041	12.409	0.0232665	17.0951	3.55544e-05	0.00806589	7.39863	4.58965	-1.62401	8	11824682	11827149	2468	+	16	21	15	12	4	13	ENSMUSG00000031511_E041
ENSMUSG00000042063	Zfp386	FALSE	E008	45.5844	0.018985	17.0887	3.56746e-05	0.00808521	8.37837	10.501	0.930615	12	116054954	116055116	163	+	37	25	28	68	35	78	ENSMUSG00000042063_E008
ENSMUSG00000040268	Plekha1	TRUE	E038	352.77	0.00425302	17.0821	3.5798e-05	0.00810522	17.1256	16.5611	-0.210788	7	130910902	130911163	262	+	529	591	590	205	108	255	ENSMUSG00000040268_E038
ENSMUSG00000035107	Dcbld2	TRUE	E015	12.6063	0.0176791	17.0677	3.60709e-05	0.00815899	4.85036	7.63058	1.56043	16	58456377	58456408	32	+	12	15	8	24	2	28	ENSMUSG00000035107_E015
ENSMUSG00000014195	Dnajc7	FALSE	E022	15.9336	0.0449675	17.0495	3.64186e-05	0.00821532	8.55103	4.62035	-2.15145	11	100596241	100596708	468	-	26	30	18	14	4	12	ENSMUSG00000014195_E022
ENSMUSG00000023277	Twf2	TRUE	E003	49.3366	0.0111829	17.0517	3.63757e-05	0.00821532	11.0864	8.51209	-1.11146	9	106203137	106203144	8	+	44	40	38	47	41	77	ENSMUSG00000023277_E003
ENSMUSG00000031813	Mvb12a	FALSE	E004	42.6872	0.0114591	17.049	3.64268e-05	0.00821532	10.4899	7.93624	-1.13374	8	71542939	71542942	4	+	55	50	51	16	33	40	ENSMUSG00000031813_E004
ENSMUSG00000031387	Renbp	TRUE	E034	11.5156	0.0184266	17.047	3.64665e-05	0.00821625	7.36889	4.1539	-1.92545	X	73930818	73930850	33	-	8	17	16	6	8	15	ENSMUSG00000031387_E034
ENSMUSG00000042066	Tmcc2	TRUE	E011	39.6786	0.00780669	17.0327	3.67413e-05	0.00826203	7.49308	9.68739	1.00727	1	132367698	132367886	189	-	13	19	19	65	30	101	ENSMUSG00000042066_E011
ENSMUSG00000054823	Nsd3	FALSE	E040	80.129	0.04033	17.0096	3.71906e-05	0.0083468	10.233	12.8444	1.05976	8	25714159	25714692	534	+	55	59	65	104	59	143	ENSMUSG00000054823_E040
ENSMUSG00000002342	Tmem161a	FALSE	E028	11.0115	0.0146635	17.0005	3.737e-05	0.00837077	3.99042	6.84151	1.78285	8	70180931	70180935	5	+	7	5	9	11	10	22	ENSMUSG00000002342_E028
ENSMUSG00000039914	Coq10a	FALSE	E003	5.60752	0.0340014	17.0006	3.73672e-05	0.00837077	5.4358	2.20555	-2.78698	10	128364106	128364404	299	-	10	14	6	2	2	1	ENSMUSG00000039914_E003
ENSMUSG00000012422	Tmem167	FALSE	E001	24.6512	0.0362469	16.9912	3.75534e-05	0.0084037	9.44311	5.85958	-1.76896	13	90089123	90089733	611	+	26	52	35	11	11	22	ENSMUSG00000012422_E001
ENSMUSG00000030720	Cln3	TRUE	E049	155.397	0.0436669	16.9746	3.78831e-05	0.00846926	10.1278	14.2876	1.66372	7	126583363	126583447	85	-	19	40	37	326	113	455	ENSMUSG00000030720_E049
ENSMUSG00000022974	Paxbp1	TRUE	E023	11.5219	0.0390594	16.9632	3.81109e-05	0.00851193	7.52451	4.30306	-1.89121	16	91030557	91030816	260	-	21	15	15	15	1	11	ENSMUSG00000022974_E023
ENSMUSG00000009535	Rnmt	TRUE	E001	9.72786	0.0251562	16.9518	3.83413e-05	0.00854983	6.86749	3.70473	-2.02717	18	68300355	68300391	37	+	14	14	18	6	3	8	ENSMUSG00000009535_E001
ENSMUSG00000045679	Pqlc3	TRUE	E009	6.51719	0.0193643	16.9511	3.83547e-05	0.00854983	3.07226	6.13653	2.20556	12	16993655	16995613	1959	-	4	6	9	10	4	7	ENSMUSG00000045679_E009
ENSMUSG00000064068	Mtx1	FALSE	E041	21.5793	0.0313633	16.9437	3.85047e-05	0.00857499	4.78764	8.34108	1.94029	3	89213913	89214357	445	-	9	9	9	8	34	31	ENSMUSG00000064068_E041
ENSMUSG00000030556	Lrrc28	FALSE	E016	5.541	0.0305466	16.9091	3.92129e-05	0.00871588	5.41168	2.30785	-2.63791	7	67594399	67595400	1002	-	8	7	12	2	3	1	ENSMUSG00000030556_E016
ENSMUSG00000061244	Exoc5	TRUE	E014	2.30476	0.0427184	16.8759	3.99061e-05	0.00886141	0.854701	3.98005	4.55243	14	49029577	49033270	3694	-	0	1	0	4	3	4	ENSMUSG00000061244_E014
ENSMUSG00000026889	Rbm18	TRUE	E007	4.70459	0.0299119	16.8716	3.99958e-05	0.00887123	1.98463	5.00845	2.82928	2	36126220	36127124	905	-	0	3	2	5	6	9	ENSMUSG00000026889_E007
ENSMUSG00000032582	Rbm6	FALSE	E050	19.4132	0.0133587	16.8677	4.00779e-05	0.00887123	8.35343	5.84252	-1.2887	9	107872736	107872744	9	-	27	37	29	16	3	20	ENSMUSG00000032582_E050
ENSMUSG00000033009	Ogfod1	FALSE	E004	14.4849	0.0175887	16.8687	4.00577e-05	0.00887123	7.55436	5.12238	-1.34562	8	94037263	94037290	28	+	20	28	18	14	3	14	ENSMUSG00000033009_E004
ENSMUSG00000022498	Txndc11	FALSE	E029	13.5013	0.0416236	16.8369	4.07334e-05	0.00899321	7.79017	4.54638	-1.84574	16	11134612	11134613	2	-	21	21	22	4	3	20	ENSMUSG00000022498_E029
ENSMUSG00000023973	Cnpy3	FALSE	E009	75.9744	0.0777622	16.8301	4.08801e-05	0.00901696	8.05024	13.385	2.2424	17	46747219	46747420	202	-	21	44	29	76	102	112	ENSMUSG00000023973_E009
ENSMUSG00000025001	Hells	TRUE	E005	2.91409	0.0547034	16.823	4.10322e-05	0.00904186	0.930334	4.12705	4.4203	19	38931219	38931389	171	+	1	0	0	3	4	7	ENSMUSG00000025001_E005
ENSMUSG00000027287	Snap23	FALSE	E009	8.06183	0.0230983	16.8184	4.11322e-05	0.00905043	3.3046	6.54245	2.20644	2	120569283	120569382	100	+	3	5	5	16	3	24	ENSMUSG00000027287_E009
ENSMUSG00000035107	Dcbld2	TRUE	E024	44.9704	0.005955	16.8176	4.11496e-05	0.00905043	10.4232	8.18238	-0.98937	16	58463059	58463108	50	+	62	93	92	26	3	35	ENSMUSG00000035107_E024
ENSMUSG00000020250	Txnrd1	TRUE	E007	14.228	0.0137419	16.7957	4.16278e-05	0.00912084	7.1408	4.43076	-1.60697	10	82860505	82860523	19	+	28	25	27	6	1	9	ENSMUSG00000020250_E007
ENSMUSG00000057497	Fam136a	TRUE	E007	6.24333	0.0200844	16.7905	4.17422e-05	0.00913723	2.70598	5.55225	2.24898	6	86366894	86367019	126	+	3	4	3	6	7	11	ENSMUSG00000057497_E007
ENSMUSG00000050212	Eva1b	FALSE	E004	29.8348	0.0285226	16.7857	4.18481e-05	0.00915173	6.35918	9.42527	1.48041	4	126148632	126148883	252	+	18	17	17	17	35	56	ENSMUSG00000050212_E004
ENSMUSG00000048997	Atxn7l2	FALSE	E019	6.21297	0.0250637	16.7523	4.25898e-05	0.0093051	5.59155	2.74328	-2.23152	3	108208917	108208975	59	-	9	16	12	1	0	6	ENSMUSG00000048997_E019
ENSMUSG00000030805	Stx4a	FALSE	E025	94.5354	0.00618633	16.7391	4.28886e-05	0.00936151	10.8047	12.157	0.548777	7	127848668	127848677	10	+	44	55	59	90	119	116	ENSMUSG00000030805_E025
ENSMUSG00000025982	Sf3b1	TRUE	E032	18.8308	0.0183345	16.6897	4.40203e-05	0.00957232	8.37716	5.8918	-1.27122	1	55015194	55015800	607	-	29	24	24	24	4	20	ENSMUSG00000025982_E032
ENSMUSG00000031575	Ash2l	FALSE	E001	57.3623	0.00644206	16.6813	4.42158e-05	0.00960269	9.28323	10.9208	0.696608	8	25815996	25816524	529	-	31	51	38	75	54	75	ENSMUSG00000031575_E001
ENSMUSG00000004865	Srpk1	TRUE	E030	26.8193	0.0294405	16.667	4.45487e-05	0.00965992	8.98696	5.96785	-1.50507	17	28622473	28622521	49	-	50	56	44	15	2	14	ENSMUSG00000004865_E030
ENSMUSG00000022914	Brwd1	FALSE	E066	33.9517	0.0527643	16.6451	4.50657e-05	0.00975367	10.2174	6.65532	-1.66157	16	96082429	96082447	19	-	50	83	43	11	8	31	ENSMUSG00000022914_E066
ENSMUSG00000074357	AA386476	FALSE	E002	5.40361	0.0403213	16.6187	4.56981e-05	0.00988127	3.31183	5.07423	1.34132	8	47675716	47677055	1340	+	4	7	6	3	3	12	ENSMUSG00000074357_E002
ENSMUSG00000021221	Dpf3	FALSE	E002	31.8981	0.0111898	16.6006	4.61359e-05	0.00995218	6.87891	9.22286	1.11471	12	83213751	83215811	2061	-	10	17	22	56	27	57	ENSMUSG00000021221_E002
ENSMUSG00000032582	Rbm6	FALSE	E051	18.0927	0.0194501	16.5998	4.61554e-05	0.00995218	8.21382	5.50109	-1.42588	9	107872745	107872763	19	-	25	38	26	12	3	19	ENSMUSG00000032582_E051
ENSMUSG00000019082	Slc25a22	TRUE	E024	13.9948	0.0157076	16.591	4.63709e-05	0.00998931	7.43466	4.86971	-1.45129	7	141431914	141432020	107	-	17	15	17	10	9	16	ENSMUSG00000019082_E024
ENSMUSG00000042632	Pla2g6	FALSE	E011	7.63344	0.0231749	16.5733	4.68044e-05	0.0100733	5.99706	3.20261	-2.00079	15	79303009	79303573	565	-	12	11	11	4	4	4	ENSMUSG00000042632_E011
ENSMUSG00000028457	Atp8b5	TRUE	E031	12.0656	0.0814686	16.5656	4.69965e-05	0.0100958	7.10294	4.08964	-1.84058	4	43366596	43366779	184	+	21	26	12	9	4	4	ENSMUSG00000028457_E031
ENSMUSG00000003068	Stk11	FALSE	E024	202.365	0.00437515	16.5578	4.71894e-05	0.0101271	14.068	15.3113	0.47408	10	80128513	80129700	1188	+	121	124	145	258	177	354	ENSMUSG00000003068_E024
ENSMUSG00000043372	Hexim2	TRUE	E001	16.102	0.0252919	16.5562	4.72299e-05	0.0101271	7.9721	5.0743	-1.57817	11	103132429	103132603	175	+	20	13	13	15	12	21	ENSMUSG00000043372_E001
ENSMUSG00000001424	Snd1	TRUE	E019	291.639	0.0474486	16.5436	4.75441e-05	0.010185	17.6322	14.0857	-1.33671	6	28704909	28704964	56	+	406	577	592	132	43	226	ENSMUSG00000001424_E019
ENSMUSG00000045302	Preb	TRUE	E025	27.9959	0.00856395	16.5399	4.76366e-05	0.0101953	9.42997	7.02986	-1.12794	5	30958939	30959165	227	-	30	32	30	31	14	40	ENSMUSG00000045302_E025
ENSMUSG00000032582	Rbm6	FALSE	E049	20.1178	0.0138803	16.5089	4.84215e-05	0.0103346	8.45276	5.96499	-1.26418	9	107872734	107872735	2	-	28	38	30	17	3	21	ENSMUSG00000032582_E049
ENSMUSG00000073411	H2-D1	TRUE	E012	386.273	0.00798545	16.5019	4.86007e-05	0.0103553	15.8139	17.4961	0.629128	17	35266727	35266865	139	+	137	182	196	315	540	533	ENSMUSG00000073411_E012
ENSMUSG00000004849	Ap1s1	FALSE	E011	26.5139	0.0247554	16.4992	4.86697e-05	0.0103588	9.49438	6.42472	-1.4749	5	137045513	137045795	283	-	39	39	30	19	12	27	ENSMUSG00000004849_E011
ENSMUSG00000042901	Aida	FALSE	E023	3.94487	0.0497872	16.4788	4.91984e-05	0.0104399	4.5887	1.09708	-4.27795	1	183318935	183319128	194	+	11	9	5	1	0	0	ENSMUSG00000042901_E023
ENSMUSG00000059482	2610301B20Rik	TRUE	E003	19.6015	0.0127794	16.4682	4.94726e-05	0.0104813	8.33641	6.14899	-1.10637	4	10874565	10874567	3	+	21	21	22	26	8	29	ENSMUSG00000059482_E003
ENSMUSG00000037126	Psd	TRUE	E014	5.00209	0.028272	16.4628	4.96128e-05	0.0105014	5.23123	2.71484	-2.04181	19	46319474	46319563	90	-	7	7	13	4	0	4	ENSMUSG00000037126_E014
ENSMUSG00000021420	Fars2	TRUE	E021	2.27631	0.04477	16.4483	4.99946e-05	0.0105725	4.20477	0.872065	-4.66638	13	36413473	36413741	269	+	3	4	6	0	1	0	ENSMUSG00000021420_E021
ENSMUSG00000022914	Brwd1	FALSE	E067	28.6064	0.0507482	16.4455	5.00702e-05	0.0105788	9.62921	6.1182	-1.70265	16	96082448	96082526	79	-	41	72	35	9	8	23	ENSMUSG00000022914_E067
ENSMUSG00000025289	Prdx4	FALSE	E007	34.6005	0.0288937	16.4432	5.01285e-05	0.0105814	10.5529	6.91196	-1.66814	X	155336792	155337454	663	-	36	57	37	21	24	30	ENSMUSG00000025289_E007
ENSMUSG00000024817	Uhrf2	FALSE	E027	60.9683	0.00509297	16.4387	5.02482e-05	0.010597	9.96589	11.316	0.562601	19	30092041	30092139	99	+	48	66	45	78	39	101	ENSMUSG00000024817_E027
ENSMUSG00000008318	Relt	FALSE	E020	46.0026	0.0295779	16.4345	5.03604e-05	0.0106013	11.0433	8.238	-1.22075	7	100863294	100863398	105	-	56	106	62	24	10	54	ENSMUSG00000008318_E020
ENSMUSG00000033379	Atp6v0b	FALSE	E027	78.6795	0.00929376	16.4304	5.04701e-05	0.0106147	12.7687	9.75134	-1.23554	4	117887321	117887327	7	-	78	98	66	50	78	53	ENSMUSG00000033379_E027
ENSMUSG00000023994	Nfya	FALSE	E027	27.3787	0.0133314	16.405	5.11504e-05	0.0107005	9.27715	6.97357	-1.08974	17	48398982	48398984	3	-	37	39	58	24	2	30	ENSMUSG00000023994_E027
ENSMUSG00000027940	Tpm3	TRUE	E039	41.4596	0.13922	16.4096	5.10264e-05	0.0107005	5.08706	11.9089	3.26725	3	90098375	90098783	409	+	8	17	11	30	71	44	ENSMUSG00000027940_E039
ENSMUSG00000035107	Dcbld2	TRUE	E010	16.845	0.0144657	16.4058	5.11292e-05	0.0107005	5.76348	8.36718	1.34112	16	58455126	58455190	65	+	15	19	18	35	1	33	ENSMUSG00000035107_E010
ENSMUSG00000046408	1700067K01Rik	TRUE	E001	2.72044	0.0405504	16.4048	5.11563e-05	0.0107005	4.70079	1.28957	-3.8854	8	84001502	84001703	202	+	5	4	3	1	2	0	ENSMUSG00000046408_E001
ENSMUSG00000030689	Ino80e	FALSE	E030	35.4543	0.00867111	16.403	5.12051e-05	0.010701	7.24147	9.48639	1.04521	7	126861649	126861686	38	-	13	24	16	57	29	75	ENSMUSG00000030689_E030
ENSMUSG00000024213	Nudt3	FALSE	E012	49.1122	0.00598137	16.3845	5.17053e-05	0.0107762	8.53573	10.3241	0.783829	17	27583257	27583319	63	-	27	33	31	55	51	74	ENSMUSG00000024213_E012
ENSMUSG00000037363	Letm2	FALSE	E031	4.17657	0.0265597	16.3781	5.18825e-05	0.0108034	2.03063	4.97397	2.73929	8	25596964	25597019	56	-	1	3	1	9	3	9	ENSMUSG00000037363_E031
ENSMUSG00000031502	Col4a1	TRUE	E040	0.619541	0.116875	16.3696	5.2115e-05	0.0108385	0.480715	4.16127	6.35619	8	11233828	11233923	96	-	0	1	0	1	0	3	ENSMUSG00000031502_E040
ENSMUSG00000058351	Smim4	FALSE	E006	54.5325	0.0189103	16.3685	5.21452e-05	0.0108385	8.13875	10.4274	1.01165	14	31124802	31124833	32	-	10	31	31	37	88	49	ENSMUSG00000058351_E006
ENSMUSG00000035086	Becn1	FALSE	E044	57.4246	0.0110196	16.3662	5.22078e-05	0.0108418	11.4086	9.23275	-0.91856	11	101302241	101302241	1	-	94	90	82	29	17	62	ENSMUSG00000035086_E044
ENSMUSG00000022760	Thap7	FALSE	E019	22.2915	0.0149325	16.3638	5.22748e-05	0.0108459	8.49973	5.55206	-1.52774	16	17531056	17531112	57	-	36	43	30	10	9	11	ENSMUSG00000022760_E019
ENSMUSG00000015488	Cacfd1	FALSE	E011	120.227	0.0286585	16.3585	5.24214e-05	0.0108666	11.177	14.4137	1.2751	2	27015943	27016849	907	+	67	83	82	144	128	147	ENSMUSG00000015488_E011
ENSMUSG00000030869	Ndufab1	FALSE	E007	7.90748	0.0250582	16.3423	5.28705e-05	0.0109302	1.95804	4.87687	2.78253	7	122090964	122090989	26	-	2	1	0	5	15	9	ENSMUSG00000030869_E007
ENSMUSG00000030717	Nupr1	TRUE	E008	26.4193	0.014583	16.3397	5.29431e-05	0.0109354	6.87742	9.05475	1.04089	7	126625136	126625185	50	-	25	39	42	24	12	26	ENSMUSG00000030717_E008
ENSMUSG00000032673	Prorsd1	FALSE	E003	14.4107	0.0143057	16.3342	5.30962e-05	0.0109572	7.28814	4.71384	-1.48328	11	29514432	29514522	91	-	17	31	18	10	7	6	ENSMUSG00000032673_E003
ENSMUSG00000010095	Slc3a2	TRUE	E024	5.64148	0.0321059	16.3147	5.3645e-05	0.0110409	2.67769	5.5762	2.29484	19	8714115	8714183	69	-	1	5	3	8	4	15	ENSMUSG00000010095_E024
ENSMUSG00000024164	C3	TRUE	E036	1.95297	0.0568116	16.3162	5.3605e-05	0.0110409	0.867756	4.0403	4.55548	17	57222789	57222827	39	-	1	0	0	5	1	6	ENSMUSG00000024164_E036
ENSMUSG00000017760	Ctsa	TRUE	E011	18.5394	0.0131721	16.3068	5.38704e-05	0.0110675	8.50999	5.86095	-1.35032	2	164833780	164833806	27	+	20	23	19	23	6	33	ENSMUSG00000017760_E011
ENSMUSG00000040952	Rps19	TRUE	E008	196.125	0.014703	16.3069	5.38668e-05	0.0110675	14.0573	15.7247	0.634335	7	24884813	24884849	37	+	168	266	198	116	174	184	ENSMUSG00000040952_E008
ENSMUSG00000017843	Ppp2r5c	FALSE	E005	95.843	0.0214676	16.2911	5.43198e-05	0.0111499	10.5921	13.3387	1.10209	12	110449530	110450999	1470	+	60	72	68	70	109	131	ENSMUSG00000017843_E005
ENSMUSG00000059482	2610301B20Rik	TRUE	E002	19.4431	0.0106421	16.2771	5.47208e-05	0.0112123	8.2363	6.11849	-1.07681	4	10874525	10874564	40	+	20	21	21	26	9	27	ENSMUSG00000059482_E002
ENSMUSG00000035173	Ccdc186	FALSE	E025	77.218	0.0098972	16.2451	5.56534e-05	0.011375	10.1721	12.007	0.753729	19	56810239	56810365	127	-	44	50	42	151	62	103	ENSMUSG00000035173_E025
ENSMUSG00000005354	Txn2	TRUE	E012	10.2451	0.0267973	16.2174	5.64736e-05	0.0115203	3.87642	6.66311	1.77946	15	77926398	77926719	322	-	3	8	12	6	11	17	ENSMUSG00000005354_E012
ENSMUSG00000030720	Cln3	TRUE	E053	116.234	0.044479	16.2119	5.6638e-05	0.0115436	9.12668	13.2101	1.68158	7	126584174	126584220	47	-	14	32	25	250	85	332	ENSMUSG00000030720_E053
ENSMUSG00000015488	Cacfd1	FALSE	E009	63.2803	0.021632	16.1953	5.71362e-05	0.0116349	9.08911	11.8355	1.15473	2	27015610	27015903	294	+	30	46	50	69	67	84	ENSMUSG00000015488_E009
ENSMUSG00000019961	Tmpo	TRUE	E016	702.084	0.010006	16.1593	5.82319e-05	0.0118247	19.0162	20.9479	0.710021	10	91160419	91163361	2943	-	772	952	868	733	357	688	ENSMUSG00000019961_E016
ENSMUSG00000040274	Cdk6	FALSE	E018	1013.17	0.0161078	16.1579	5.82735e-05	0.0118247	19.7806	22.2355	0.899653	5	3520645	3522225	1581	+	551	674	679	1135	1179	1069	ENSMUSG00000040274_E018
ENSMUSG00000050619	Zscan29	FALSE	E005	14.8155	0.0124781	16.1556	5.83454e-05	0.0118289	7.47897	4.96666	-1.40924	2	121163747	121163945	199	-	19	30	22	13	4	9	ENSMUSG00000050619_E005
ENSMUSG00000030717	Nupr1	TRUE	E007	89.3254	0.0064556	16.1432	5.8729e-05	0.0118962	11.0316	12.4707	0.57975	7	126625034	126625135	102	-	111	136	143	54	44	65	ENSMUSG00000030717_E007
ENSMUSG00000021124	Vti1b	FALSE	E012	71.9114	0.0147572	16.1328	5.90528e-05	0.0119408	12.3054	9.67242	-1.08656	12	79172449	79172667	219	-	89	99	90	25	54	58	ENSMUSG00000021124_E012
ENSMUSG00000047181	Samd14	FALSE	E001	45.2212	0.0114429	16.1074	5.98482e-05	0.0120805	10.6177	8.5118	-0.917792	11	95009879	95009881	3	+	76	69	69	34	9	43	ENSMUSG00000047181_E001
ENSMUSG00000001763	Tspan33	FALSE	E009	29.0619	0.0239142	16.0986	6.01293e-05	0.0121266	5.8448	9.05477	1.60612	6	29713535	29714822	1288	+	13	13	9	40	35	42	ENSMUSG00000001763_E009
ENSMUSG00000021483	Cdk20	TRUE	E003	55.5639	0.0167663	16.0829	6.06296e-05	0.0121968	11.6683	9.41165	-0.945045	13	64432542	64432577	36	+	52	67	74	48	23	102	ENSMUSG00000021483_E003
ENSMUSG00000022812	Gsk3b	FALSE	E014	22.1234	0.0143419	16.0592	6.13929e-05	0.0123062	6.22	8.68422	1.22664	16	38217113	38217151	39	+	11	17	19	41	10	49	ENSMUSG00000022812_E014
ENSMUSG00000058454	Dhcr7	FALSE	E001	1.88145	0.0651555	16.0381	6.20807e-05	0.0124224	3.78714	0.0357674	-13.5608	7	143823145	143823166	22	+	3	7	3	0	0	0	ENSMUSG00000058454_E001
ENSMUSG00000011114	Tbrg1	TRUE	E007	1511.87	0.00105255	16.0193	6.27012e-05	0.0125357	22.184	22.5972	0.150933	9	37652615	37652761	147	-	738	907	943	1887	1433	2774	ENSMUSG00000011114_E007
ENSMUSG00000032599	Ip6k2	TRUE	E030	85.0607	0.0110279	15.9495	6.5055e-05	0.0129614	10.3555	12.4255	0.842869	9	108799270	108799372	103	+	38	61	52	130	81	119	ENSMUSG00000032599_E030
ENSMUSG00000032126	Hmbs	TRUE	E019	5.0241	0.044802	15.9177	6.61573e-05	0.0131583	2.12086	5.2124	2.76408	9	44340015	44340687	673	-	0	4	4	3	8	4	ENSMUSG00000032126_E019
ENSMUSG00000001016	Ilf2	FALSE	E016	35.3935	0.0220147	15.8999	6.67824e-05	0.0132598	10.2082	7.43316	-1.25954	3	90482843	90484453	1611	+	34	67	46	21	18	37	ENSMUSG00000001016_E016
ENSMUSG00000010067	Rassf1	FALSE	E010	9.95657	0.0178524	15.901	6.67425e-05	0.0132598	3.61115	6.39133	1.85289	9	107555376	107555718	343	+	5	2	7	15	9	20	ENSMUSG00000010067_E010
ENSMUSG00000063889	Crem	TRUE	E039	11.2826	0.0666856	15.8977	6.68587e-05	0.0132635	7.75456	3.99484	-2.23684	18	3295322	3295416	95	-	11	15	20	14	4	9	ENSMUSG00000063889_E039
ENSMUSG00000060032	H2afj	TRUE	E004	123.122	0.0129581	15.8889	6.71731e-05	0.0133144	12.5667	13.0389	0.185548	6	136809599	136809793	195	+	84	96	63	121	132	171	ENSMUSG00000060032_E004
ENSMUSG00000027940	Tpm3	TRUE	E037	13.7614	0.0124379	15.8847	6.73213e-05	0.0133323	6.96811	4.04461	-1.80624	3	90091013	90091091	79	+	21	27	27	6	4	3	ENSMUSG00000027940_E037
ENSMUSG00000029165	Agbl5	TRUE	E007	43.9787	0.00923387	15.8323	6.92104e-05	0.0136713	9.47121	6.86649	-1.23025	5	30888974	30889000	27	+	88	98	83	10	2	16	ENSMUSG00000029165_E007
ENSMUSG00000018666	Cbx1	TRUE	E014	23.3431	0.0217201	15.8228	6.95609e-05	0.0137287	5.80918	8.5377	1.39307	11	96808184	96808540	357	+	17	11	17	21	27	29	ENSMUSG00000018666_E014
ENSMUSG00000062014	Gmfb	TRUE	E001	1190.18	0.00692223	15.8118	6.99658e-05	0.0137968	22.3433	21.4848	-0.313921	14	46808149	46811823	3675	-	1449	1938	1481	732	770	656	ENSMUSG00000062014_E001
ENSMUSG00000025085	Ablim1	FALSE	E029	2.72238	0.0350542	15.8033	7.0281e-05	0.0138291	4.18008	1.02402	-4.18217	19	57047072	57047238	167	-	4	8	6	0	0	1	ENSMUSG00000025085_E029
ENSMUSG00000034165	Ccnd3	FALSE	E023	1035.33	0.00645446	15.8007	7.03781e-05	0.0138309	22.1221	20.6555	-0.536884	17	47593529	47593608	80	+	1435	1761	1369	714	282	1318	ENSMUSG00000034165_E023
ENSMUSG00000028457	Atp8b5	TRUE	E030	5.72405	0.0254608	15.797	7.05128e-05	0.0138437	5.09932	2.98122	-1.67654	4	43365941	43366088	148	+	9	10	8	5	2	2	ENSMUSG00000028457_E030
ENSMUSG00000059900	Tmem40	TRUE	E018	169.967	0.024376	15.7777	7.12366e-05	0.013952	15.8327	12.8893	-1.12841	6	115741541	115741672	132	-	135	150	167	138	159	202	ENSMUSG00000059900_E018
ENSMUSG00000063849	Ppcdc	FALSE	E007	39.6713	0.0235603	15.7746	7.13534e-05	0.0139631	7.15513	10.1204	1.36155	9	57412668	57413960	1293	-	13	27	24	44	50	45	ENSMUSG00000063849_E007
ENSMUSG00000022620	Arsa	FALSE	E004	36.8821	0.0136246	15.7467	7.24149e-05	0.0141588	7.88709	10.31	1.08166	15	89473558	89473668	111	-	25	38	34	34	20	90	ENSMUSG00000022620_E004
ENSMUSG00000035183	Slc24a5	TRUE	E010	8.77157	0.0213872	15.7315	7.29989e-05	0.0142609	6.70203	3.72555	-1.92318	2	125083227	125083314	88	+	5	5	7	20	2	23	ENSMUSG00000035183_E010
ENSMUSG00000032633	Flcn	FALSE	E029	16.6605	0.0149129	15.7274	7.31551e-05	0.0142793	7.75956	5.24133	-1.37012	11	59809995	59810016	22	-	27	22	27	9	6	15	ENSMUSG00000032633_E029
ENSMUSG00000038412	Higd1a	TRUE	E017	597.239	0.00683599	15.7089	7.38762e-05	0.0143957	19.4749	17.7567	-0.634988	9	121857563	121857567	5	-	840	1122	1042	156	268	276	ENSMUSG00000038412_E017
ENSMUSG00000029217	Tec	TRUE	E035	5.35228	0.0764034	15.7031	7.4102e-05	0.0144153	6.10002	2.58933	-2.69912	5	72868450	72868459	10	-	12	5	6	5	1	6	ENSMUSG00000029217_E035
ENSMUSG00000032599	Ip6k2	TRUE	E001	11.2051	0.0367482	15.7044	7.40524e-05	0.0144153	7.14187	3.832	-2.06337	9	108783796	108783821	26	+	20	14	20	3	4	10	ENSMUSG00000032599_E001
ENSMUSG00000027852	Nras	TRUE	E012	4.08853	0.150909	15.6868	7.47437e-05	0.0144836	1.53548	5.38591	3.82027	3	103059939	103060034	96	+	0	2	1	10	2	13	ENSMUSG00000027852_E012
ENSMUSG00000045659	Plekha7	FALSE	E013	10.726	0.0128292	15.6862	7.47667e-05	0.0144836	6.5643	4.08113	-1.56619	7	116134933	116135038	106	-	17	18	23	6	1	8	ENSMUSG00000045659_E013
ENSMUSG00000025889	Snca	TRUE	E012	19.1751	0.0876969	15.6841	7.48501e-05	0.0144876	3.25576	7.56161	2.77341	6	60829671	60829855	185	-	3	3	1	48	19	35	ENSMUSG00000025889_E012
ENSMUSG00000058239	Usf2	FALSE	E020	170.3	0.00725092	15.6605	7.57919e-05	0.0146453	14.5356	14.0048	-0.203467	7	30956240	30956267	28	-	154	200	177	108	146	186	ENSMUSG00000058239_E020
ENSMUSG00000042298	Ttc19	FALSE	E015	118.112	0.0461682	15.6465	7.63542e-05	0.0147293	10.2736	14.5113	1.6876	11	62315247	62315876	630	+	52	70	49	96	179	98	ENSMUSG00000042298_E015
ENSMUSG00000029148	Nrbp1	TRUE	E040	5.65212	0.090545	15.619	7.74705e-05	0.0149197	6.27515	2.61938	-2.76216	5	31250598	31250680	83	+	10	8	7	8	1	3	ENSMUSG00000029148_E040
ENSMUSG00000029177	Cenpa	FALSE	E010	62.9636	0.0137652	15.6174	7.75372e-05	0.0149201	11.9119	8.98385	-1.23232	5	30667114	30667580	467	+	88	110	88	28	31	43	ENSMUSG00000029177_E010
ENSMUSG00000062691	Cebpzos	FALSE	E009	56.0402	0.0281339	15.5932	7.85377e-05	0.0150939	8.23458	11.314	1.3331	17	78919977	78920306	330	+	19	51	29	37	86	34	ENSMUSG00000062691_E009
ENSMUSG00000087687	Pet100	TRUE	E018	2.0093	0.043582	15.5924	7.85714e-05	0.0150939	4.55115	1.07739	-4.30428	8	3625779	3625848	70	+	3	5	4	1	0	1	ENSMUSG00000087687_E018
ENSMUSG00000089872	Rps6kc1	FALSE	E011	38.1556	0.0661991	15.5881	7.87506e-05	0.0151157	10.8219	7.12798	-1.66926	1	190796069	190798447	2379	-	53	62	55	30	18	16	ENSMUSG00000089872_E011
ENSMUSG00000015016	Acsf3	FALSE	E016	34.2282	0.0069211	15.5809	7.90505e-05	0.0151497	7.4289	9.48091	0.949292	8	122813672	122814426	755	+	16	27	29	35	32	58	ENSMUSG00000015016_E016
ENSMUSG00000063849	Ppcdc	FALSE	E015	57.4077	0.0320384	15.5676	7.96087e-05	0.0152424	11.8791	8.76904	-1.31585	9	57415255	57415472	218	-	83	90	96	28	18	59	ENSMUSG00000063849_E015
ENSMUSG00000034165	Ccnd3	FALSE	E018	93.5348	0.209313	15.5434	8.06313e-05	0.0154018	6.4562	14.9606	3.65078	17	47578793	47578886	94	+	12	29	18	88	159	106	ENSMUSG00000034165_E018
ENSMUSG00000067847	Romo1	FALSE	E007	353.405	0.00401563	15.5432	8.06416e-05	0.0154018	15.4821	16.6515	0.439418	2	156144445	156144458	14	+	138	216	137	150	619	220	ENSMUSG00000067847_E007
ENSMUSG00000004319	Clcn3	FALSE	E028	263.161	0.0101886	15.5301	8.12023e-05	0.0154961	16.8689	15.4867	-0.518892	8	60982776	60983239	464	-	271	379	338	253	113	341	ENSMUSG00000004319_E028
ENSMUSG00000026656	Fcgr2b	TRUE	E008	16.0465	0.0237843	15.5219	8.1554e-05	0.0155375	3.94547	6.74933	1.76997	1	170963325	170963408	84	-	5	1	4	28	15	42	ENSMUSG00000026656_E008
ENSMUSG00000022377	Asap1	TRUE	E058	107.98	0.00581792	15.5186	8.16966e-05	0.015539	12.2029	13.6983	0.586167	15	64382738	64382756	19	-	131	176	107	95	30	191	ENSMUSG00000022377_E058
ENSMUSG00000041355	Ssr2	FALSE	E008	101.4	0.00671399	15.52	8.16379e-05	0.015539	13.2559	11.3277	-0.76681	3	88579608	88579640	33	+	120	168	130	52	57	95	ENSMUSG00000041355_E008
ENSMUSG00000028034	Fubp1	TRUE	E063	9.2824	0.199392	15.5095	8.20902e-05	0.015601	2.68391	7.9899	3.56292	3	152235769	152235834	66	+	3	10	2	15	11	7	ENSMUSG00000028034_E063
ENSMUSG00000025505	Tmem80	FALSE	E017	14.7345	0.0371809	15.4963	8.26651e-05	0.0156844	7.59056	4.2193	-1.98564	7	141334011	141334103	93	+	21	28	36	7	1	8	ENSMUSG00000025505_E017
ENSMUSG00000045435	Tmem60	FALSE	E001	45.9585	0.0126523	15.489	8.29852e-05	0.0157193	10.6106	8.47357	-0.932452	5	20882191	20882506	316	+	57	86	58	28	21	39	ENSMUSG00000045435_E001
ENSMUSG00000038241	Cep250	FALSE	E031	16.2216	0.0193248	15.4842	8.31977e-05	0.0157337	4.83443	7.98598	1.74211	2	155979558	155979711	154	+	4	9	11	35	6	48	ENSMUSG00000038241_E031
ENSMUSG00000040181	Fmo1	TRUE	E015	1.93244	0.119263	15.4842	8.31976e-05	0.0157337	4.93069	1.20009	-4.2488	1	162840218	162841064	847	-	2	3	0	4	1	2	ENSMUSG00000040181_E015
ENSMUSG00000019837	Gtf3c6	TRUE	E001	188.827	0.0143456	15.4745	8.36239e-05	0.0158014	15.9267	13.7772	-0.818315	10	40247703	40249349	1647	-	177	220	196	204	125	215	ENSMUSG00000019837_E001
ENSMUSG00000042632	Pla2g6	FALSE	E012	3.46936	0.0467267	15.4701	8.38224e-05	0.015813	4.76372	1.85324	-2.86846	15	79303574	79303602	29	-	8	7	5	0	0	4	ENSMUSG00000042632_E012
ENSMUSG00000026201	Stk16	FALSE	E031	32.8473	0.00742254	15.4607	8.42371e-05	0.0158782	9.6179	7.38066	-1.03282	1	75213113	75213132	20	+	35	41	44	18	22	37	ENSMUSG00000026201_E031
ENSMUSG00000018899	Irf1	TRUE	E010	6.31195	0.0687412	15.4577	8.43726e-05	0.0158908	6.09066	3.00492	-2.24684	11	53770623	53770691	69	+	8	8	6	1	4	12	ENSMUSG00000018899_E010
ENSMUSG00000029165	Agbl5	TRUE	E009	83.0905	0.0189672	15.4434	8.50133e-05	0.0159853	11.6749	8.87584	-1.18549	5	30889006	30889081	76	+	170	196	142	22	2	32	ENSMUSG00000029165_E009
ENSMUSG00000001029	Icam2	TRUE	E013	10.9719	0.033587	15.4243	8.58755e-05	0.0161212	7.23753	4.09972	-1.90095	11	106388047	106388072	26	-	13	25	13	8	3	11	ENSMUSG00000001029_E013
ENSMUSG00000041685	Fcho2	TRUE	E014	15.6696	0.081527	15.4115	8.64615e-05	0.016218	8.76021	4.78488	-2.13429	13	98745905	98748215	2311	-	11	24	36	17	2	20	ENSMUSG00000041685_E014
ENSMUSG00000032562	Gnai2	FALSE	E028	110.371	0.0165907	15.4091	8.65717e-05	0.0162255	14.0877	11.6343	-0.964215	9	107635335	107635337	3	-	141	155	109	79	56	153	ENSMUSG00000032562_E028
ENSMUSG00000018378	Cuedc1	TRUE	E017	5.56808	0.0209034	15.4029	8.68561e-05	0.0162532	5.85163	2.81446	-2.30768	11	88186009	88186120	112	+	8	7	8	4	2	7	ENSMUSG00000018378_E017
ENSMUSG00000035086	Becn1	FALSE	E045	56.8426	0.0112909	15.4028	8.68607e-05	0.0162532	11.3556	9.2326	-0.897102	11	101302242	101302249	8	-	93	88	81	29	17	62	ENSMUSG00000035086_E045
ENSMUSG00000007050	Lsm2	FALSE	E007	35.2467	0.0133415	15.3801	8.79098e-05	0.0164362	9.6896	7.36784	-1.07024	17	34982159	34982168	10	+	49	55	44	12	22	28	ENSMUSG00000007050_E007
ENSMUSG00000079659	Tmem243	FALSE	E014	13.6925	0.128507	15.3749	8.81537e-05	0.0164685	3.20438	7.77296	2.92457	5	9158081	9160986	2906	+	3	8	1	25	19	10	ENSMUSG00000079659_E014
ENSMUSG00000030556	Lrrc28	FALSE	E017	3.43292	0.0339623	15.3479	8.94214e-05	0.0166918	4.62902	1.63136	-3.1501	7	67595401	67595731	331	-	5	5	9	1	1	1	ENSMUSG00000030556_E017
ENSMUSG00000033684	Qsox1	FALSE	E027	45.942	0.0106553	15.3427	8.96682e-05	0.0167108	10.6648	8.82648	-0.794157	1	155812839	155812844	6	-	45	56	81	41	20	51	ENSMUSG00000033684_E027
ENSMUSG00000048000	Gigyf2	TRUE	E013	9.33564	0.0283935	15.3409	8.97523e-05	0.016713	6.57233	3.77805	-1.81095	1	87354971	87354980	10	+	13	12	9	8	6	7	ENSMUSG00000048000_E013
ENSMUSG00000035064	Eef2k	FALSE	E035	200.985	0.0207756	15.3308	9.02312e-05	0.0167751	13.6127	16.1893	0.980607	7	120904002	120907450	3449	+	141	155	137	312	141	336	ENSMUSG00000035064_E035
ENSMUSG00000028034	Fubp1	TRUE	E061	17.5557	0.0959143	15.3231	9.06016e-05	0.0168304	4.64413	9.14375	2.40219	3	152235468	152235604	137	+	19	15	13	17	16	17	ENSMUSG00000028034_E061
ENSMUSG00000015889	Lta4h	FALSE	E001	37.2734	0.0160336	15.3108	9.11942e-05	0.0168994	10.188	7.54156	-1.19754	10	93453411	93453450	40	+	55	74	53	21	9	35	ENSMUSG00000015889_E001
ENSMUSG00000037363	Letm2	FALSE	E030	3.80919	0.0732406	15.3123	9.11219e-05	0.0168994	1.29152	4.52641	3.75998	8	25596446	25596963	518	-	0	1	1	4	6	6	ENSMUSG00000037363_E030
ENSMUSG00000112314	AC155712.2	FALSE	E005	25.3644	0.0114767	15.3093	9.12662e-05	0.0168994	7.90782	7.01969	-0.439016	10	67418720	67418927	208	+	41	44	50	16	3	17	ENSMUSG00000112314_E005
ENSMUSG00000007610	Gtpbp3	TRUE	E019	3.27936	0.0366626	15.3012	9.16578e-05	0.0169583	1.59163	4.57842	3.18703	8	71491210	71491411	202	+	2	1	1	4	4	5	ENSMUSG00000007610_E019
ENSMUSG00000027195	Hsd17b12	FALSE	E018	14.8693	0.0165331	15.2996	9.17345e-05	0.0169589	7.24317	4.5142	-1.59928	2	94157894	94157909	16	-	26	35	20	5	3	9	ENSMUSG00000027195_E018
ENSMUSG00000030811	Fbxl19	FALSE	E022	2667.25	0.000878294	15.294	9.20071e-05	0.0169957	25.2472	25.1281	-0.0433476	7	127767752	127768727	976	+	2130	2671	2804	2801	1764	4183	ENSMUSG00000030811_E022
ENSMUSG00000019254	Ppp1r12c	TRUE	E036	19.3859	0.0161224	15.2865	9.23749e-05	0.0170363	5.79093	8.35836	1.32099	7	4486151	4486357	207	-	10	22	18	25	13	32	ENSMUSG00000019254_E036
ENSMUSG00000027201	Myef2	FALSE	E017	19.7573	0.0101363	15.2849	9.24534e-05	0.0170372	5.91149	8.34706	1.24594	2	125098797	125098847	51	-	12	14	17	41	9	36	ENSMUSG00000027201_E017
ENSMUSG00000022377	Asap1	TRUE	E050	365.177	0.00442574	15.2672	9.33226e-05	0.0171699	17.7672	16.4759	-0.481247	15	64312349	64312475	127	-	596	671	527	238	62	358	ENSMUSG00000022377_E050
ENSMUSG00000038500	Prr3	FALSE	E007	12.128	0.0229772	15.268	9.32856e-05	0.0171699	3.9587	6.72355	1.74597	17	35978164	35978380	217	-	4	6	7	12	14	23	ENSMUSG00000038500_E007
ENSMUSG00000026427	Eif2d	TRUE	E025	6.61276	0.0226368	15.2506	9.41456e-05	0.0173076	2.62533	5.30526	2.18847	1	131178633	131179992	1360	+	3	3	2	6	9	10	ENSMUSG00000026427_E025
ENSMUSG00000006736	Tspan31	TRUE	E008	9.72016	0.0321354	15.2491	9.42234e-05	0.0173081	4.15423	7.24726	1.86438	10	127069208	127069264	57	-	13	12	8	13	1	22	ENSMUSG00000006736_E008
ENSMUSG00000033577	Myo6	TRUE	E012	5.2895	0.0528741	15.2456	9.43945e-05	0.0173257	5.88839	2.82131	-2.32161	9	80228858	80228987	130	+	5	11	6	8	1	5	ENSMUSG00000033577_E012
ENSMUSG00000044303	Cdkn2a	FALSE	E004	2223.77	0.0247036	15.2387	9.47396e-05	0.0173752	22.4203	24.7015	0.831898	4	89281986	89282192	207	-	823	1066	876	1942	3007	3485	ENSMUSG00000044303_E004
ENSMUSG00000033088	Triobp	TRUE	E014	2.09598	0.0708131	15.2287	9.52471e-05	0.0174544	4.00211	0.916215	-4.36834	15	78976467	78976544	78	+	6	5	2	0	0	1	ENSMUSG00000033088_E014
ENSMUSG00000026604	Ptpn14	FALSE	E025	33.1501	0.0100015	15.2234	9.55127e-05	0.0174892	9.65773	7.85789	-0.817143	1	189863204	189863433	230	+	42	43	50	34	10	39	ENSMUSG00000026604_E025
ENSMUSG00000007570	Fance	FALSE	E028	6.65741	0.0392348	15.2055	9.64223e-05	0.0176143	2.66323	5.46706	2.24513	17	28318818	28318935	118	+	2	3	2	13	6	13	ENSMUSG00000007570_E028
ENSMUSG00000017760	Ctsa	TRUE	E012	21.4897	0.0219087	15.2054	9.64251e-05	0.0176143	9.03117	6.2393	-1.37223	2	164833807	164833807	1	+	23	28	22	26	6	41	ENSMUSG00000017760_E012
ENSMUSG00000029922	Mkrn1	TRUE	E022	1.05908	0.0891825	15.1977	9.68223e-05	0.0176729	3.57286	0.0176606	-15.4172	6	39420299	39420358	60	-	3	3	1	0	0	0	ENSMUSG00000029922_E022
ENSMUSG00000038695	Josd2	FALSE	E010	115.282	0.0279703	15.1887	9.72862e-05	0.0177435	14.4612	11.2731	-1.25402	7	44468072	44468075	4	+	125	189	149	45	78	100	ENSMUSG00000038695_E010
ENSMUSG00000023277	Twf2	TRUE	E001	1.95772	0.087227	15.1859	9.74291e-05	0.0177556	4.45734	1.09422	-4.19289	9	106203108	106203113	6	+	2	3	7	0	0	2	ENSMUSG00000023277_E001
ENSMUSG00000042675	Ypel3	TRUE	E015	19.4479	0.0139861	15.1713	9.81835e-05	0.0178789	8.25144	5.68918	-1.33097	7	126777618	126777770	153	+	19	17	19	13	16	29	ENSMUSG00000042675_E015
ENSMUSG00000030583	Sipa1l3	FALSE	E016	7.7903	0.0381904	15.1619	9.8677e-05	0.0179422	5.88108	2.71513	-2.43252	7	29331948	29332043	96	-	17	20	10	3	0	3	ENSMUSG00000030583_E016
ENSMUSG00000079197	Psme2	TRUE	E031	9.88677	0.103087	15.1617	9.86867e-05	0.0179422	7.96764	2.95927	-3.25883	14	55591102	55591113	12	-	11	12	25	7	4	3	ENSMUSG00000079197_E031
ENSMUSG00000021242	Npc2	TRUE	E001	203.513	0.00440243	15.1571	9.89245e-05	0.017943	14.3407	15.3644	0.389559	12	84754562	84756491	1930	-	181	250	266	109	172	180	ENSMUSG00000021242_E001
ENSMUSG00000028923	Necap2	TRUE	E015	16.4365	0.0323646	15.159	9.88281e-05	0.017943	8.19303	5.12947	-1.64712	4	141071696	141071717	22	-	22	26	21	17	6	13	ENSMUSG00000028923_E015
ENSMUSG00000034165	Ccnd3	FALSE	E011	161.69	0.0380595	15.1576	9.88976e-05	0.017943	12.3625	15.8558	1.34491	17	47505241	47505266	26	+	118	128	114	180	136	270	ENSMUSG00000034165_E011
ENSMUSG00000029145	Eif2b4	TRUE	E039	174.819	0.00927344	15.155	9.90363e-05	0.0179461	15.3325	13.4504	-0.720658	5	31193015	31193139	125	-	146	165	157	147	154	228	ENSMUSG00000029145_E039
ENSMUSG00000055850	Rnf181	FALSE	E037	8.48002	0.0186477	15.1538	9.90967e-05	0.0179461	6.42667	3.59013	-1.89008	6	72362394	72362428	35	-	15	14	16	6	0	8	ENSMUSG00000055850_E037
ENSMUSG00000054400	Cklf	FALSE	E020	2.66764	0.0478144	15.1456	9.95282e-05	0.0180101	4.59133	1.23414	-3.93769	8	104262168	104262281	114	+	6	4	6	1	0	1	ENSMUSG00000054400_E020
ENSMUSG00000004018	Fancl	FALSE	E002	69.8985	0.00734891	15.1386	9.98977e-05	0.0180395	10.0535	11.9397	0.777199	11	26387202	26387310	109	+	63	79	77	53	56	77	ENSMUSG00000004018_E002
ENSMUSG00000067212	H2-T23	FALSE	E009	16.5644	0.0178967	15.1381	9.99252e-05	0.0180395	4.10201	6.44558	1.48628	17	36031098	36031637	540	-	1	5	6	19	26	20	ENSMUSG00000067212_E009
ENSMUSG00000027478	Dnmt3b	FALSE	E003	11.2727	0.0197421	15.1363	0.00010002	0.0180425	7.16107	4.57429	-1.51564	2	153649454	153649616	163	+	13	25	14	12	1	14	ENSMUSG00000027478_E003
ENSMUSG00000035539	Ccdc180	TRUE	E036	1.31704	0.0686944	15.1249	0.000100628	0.0181096	4.41823	0.852476	-4.8888	4	45944338	45944498	161	+	3	3	1	1	0	1	ENSMUSG00000035539_E036
ENSMUSG00000024576	Csnk1a1	TRUE	E028	17.1637	0.0150199	15.1165	0.000101078	0.0181624	5.56184	7.63891	1.1148	18	61585632	61586498	867	+	18	11	15	22	13	21	ENSMUSG00000024576_E028
ENSMUSG00000039810	Zc3h10	TRUE	E011	32.2984	0.0379717	15.1028	0.000101814	0.0182435	10.1703	7.28732	-1.31614	10	128547694	128547725	32	-	32	62	29	30	13	45	ENSMUSG00000039810_E011
ENSMUSG00000066406	Akap13	TRUE	E005	4.29614	0.0262512	15.0957	0.000102196	0.018292	5.45055	2.65527	-2.24403	7	75569884	75570031	148	+	5	8	6	5	0	7	ENSMUSG00000066406_E005
ENSMUSG00000001774	Chordc1	TRUE	E015	6.01318	0.0328437	15.0919	0.000102399	0.01831	2.95416	5.89755	2.18834	9	18305201	18305292	92	+	2	5	6	13	3	10	ENSMUSG00000001774_E015
ENSMUSG00000003360	Ddx23	TRUE	E018	6.31475	0.0335571	15.0714	0.000103522	0.018472	5.91873	2.95501	-2.19966	15	98652219	98652472	254	-	13	8	10	3	1	7	ENSMUSG00000003360_E018
ENSMUSG00000034902	Pip5k1c	FALSE	E034	121.999	0.0286412	15.0623	0.000104019	0.0185463	14.6519	12.1755	-0.963213	10	81317326	81317403	78	+	141	151	173	157	14	222	ENSMUSG00000034902_E034
ENSMUSG00000020648	Dus4l	FALSE	E008	51.4733	0.152852	15.0549	0.000104428	0.0186049	5.57533	12.7584	3.30161	12	31654481	31654689	209	-	9	23	13	25	93	54	ENSMUSG00000020648_E008
ENSMUSG00000033701	Acbd6	TRUE	E014	529.134	0.00452666	15.0492	0.000104744	0.0186467	18.2131	18.9146	0.259286	1	155677204	155677234	31	+	392	514	530	299	600	418	ENSMUSG00000033701_E014
ENSMUSG00000038550	Ciart	TRUE	E014	149.808	0.023797	15.0432	0.000105076	0.0186914	14.5158	11.782	-1.06875	3	95881955	95882074	120	-	240	331	253	75	27	65	ENSMUSG00000038550_E014
ENSMUSG00000019916	P4ha1	TRUE	E001	2.61616	0.0375899	15.0214	0.000106301	0.01889	1.34972	4.32007	3.48342	10	59323296	59323363	68	+	1	1	1	4	3	4	ENSMUSG00000019916_E001
ENSMUSG00000066637	Ttc32	FALSE	E001	23.8304	0.00999792	15.0189	0.000106437	0.01889	8.38728	6.08939	-1.16339	12	9029997	9030026	30	+	30	37	27	15	18	8	ENSMUSG00000066637_E001
ENSMUSG00000066637	Ttc32	FALSE	E002	23.8304	0.00999792	15.0189	0.000106437	0.01889	8.38728	6.08939	-1.16339	12	9030027	9030027	1	+	30	37	27	15	18	8	ENSMUSG00000066637_E002
ENSMUSG00000025869	Nop16	TRUE	E012	44.1476	0.00809206	15.0139	0.000106723	0.0189261	10.5251	8.21658	-1.01604	13	54590059	54590090	32	-	43	45	42	27	39	54	ENSMUSG00000025869_E012
ENSMUSG00000066406	Akap13	TRUE	E004	3.59893	0.0603016	15.0118	0.00010684	0.0189322	5.3137	2.17266	-2.75619	7	75534808	75534851	44	+	4	10	4	3	0	5	ENSMUSG00000066406_E004
ENSMUSG00000042854	Trp53rkb	TRUE	E007	125.074	0.00938122	14.995	0.000107794	0.0190574	13.8802	11.9364	-0.762838	2	166795382	166795915	534	+	93	102	97	94	140	133	ENSMUSG00000042854_E007
ENSMUSG00000026811	St6galnac6	TRUE	E024	39.0249	0.0542066	14.9911	0.000108018	0.0190791	7.03022	11.0741	1.82302	2	32615188	32616819	1632	+	31	22	28	37	36	69	ENSMUSG00000026811_E024
ENSMUSG00000034160	Ogt	TRUE	E013	9.15202	0.0307097	14.99	0.000108082	0.0190791	6.32625	3.76817	-1.68583	X	101652209	101652877	669	+	20	11	13	6	2	7	ENSMUSG00000034160_E013
ENSMUSG00000063362	Alg11	TRUE	E007	74.3342	0.00573044	14.9879	0.000108201	0.0190855	10.7988	11.8544	0.430189	8	22065448	22065931	484	+	60	88	78	81	50	93	ENSMUSG00000063362_E007
ENSMUSG00000021483	Cdk20	TRUE	E002	50.7645	0.0202124	14.9802	0.000108646	0.0191494	11.4169	9.0892	-0.985593	13	64432355	64432541	187	+	48	66	66	45	19	94	ENSMUSG00000021483_E002
ENSMUSG00000061689	Dlgap4	FALSE	E014	18.4172	0.0109611	14.9482	0.000110502	0.0194468	8.0981	5.28929	-1.50165	2	156721060	156721061	2	+	23	34	27	6	9	16	ENSMUSG00000061689_E014
ENSMUSG00000097727	F630040K05Rik	FALSE	E005	25.7467	0.0150683	14.9484	0.000110491	0.0194468	6.59784	8.57359	0.970705	17	45779259	45780973	1715	+	27	30	28	18	23	16	ENSMUSG00000097727_E005
ENSMUSG00000018196	Glrx2	FALSE	E025	15.844	0.0148467	14.9447	0.000110707	0.019468	4.46824	7.04888	1.53338	1	143743415	143744982	1568	+	5	7	9	15	22	20	ENSMUSG00000018196_E025
ENSMUSG00000019710	Mrpl24	FALSE	E002	18.5943	0.0544485	14.9368	0.000111173	0.0195351	8.35601	4.7956	-1.94185	3	87919536	87919556	21	+	29	39	18	6	11	7	ENSMUSG00000019710_E002
ENSMUSG00000029452	Tmem116	TRUE	E001	3.32634	0.0294093	14.923	0.000111988	0.0196334	2.05548	4.97918	2.70682	5	121451893	121452370	478	+	2	3	4	4	2	6	ENSMUSG00000029452_E001
ENSMUSG00000034269	Setd5	FALSE	E009	12.6849	0.0256822	14.9172	0.000112335	0.0196793	6.94371	4.28328	-1.6134	6	113106142	113106319	178	+	16	30	23	10	2	4	ENSMUSG00000034269_E009
ENSMUSG00000027852	Nras	TRUE	E025	69.0775	0.014768	14.915	0.000112466	0.0196873	11.9712	9.22645	-1.14826	3	103065519	103065605	87	+	105	124	132	36	16	40	ENSMUSG00000027852_E025
ENSMUSG00000034292	Traf3ip1	TRUE	E009	4.32831	0.0524407	14.9128	0.000112595	0.019695	1.14253	4.58327	4.15628	1	91511352	91511447	96	+	0	0	1	7	3	18	ENSMUSG00000034292_E009
ENSMUSG00000038725	Pkhd1l1	TRUE	E018	6.19351	0.0397578	14.9082	0.000112868	0.0197278	0.0164809	4.6165	16.4199	15	44499999	44500156	158	+	0	0	0	18	2	25	ENSMUSG00000038725_E018
ENSMUSG00000015027	Galns	FALSE	E016	4.38866	0.023902	14.8862	0.000114198	0.019915	4.59861	1.62305	-3.14394	8	122604139	122604213	75	-	8	9	11	1	0	1	ENSMUSG00000015027_E016
ENSMUSG00000028677	Rnf220	FALSE	E028	44.2038	0.00693747	14.888	0.000114085	0.019915	8.19944	10.1313	0.858209	4	117289114	117289198	85	-	23	27	23	60	35	101	ENSMUSG00000028677_E028
ENSMUSG00000031622	Sin3b	FALSE	E034	291.654	0.0118193	14.8838	0.000114344	0.0199252	15.0824	16.7968	0.645059	8	72757300	72758201	902	+	148	202	137	302	327	460	ENSMUSG00000031622_E034
ENSMUSG00000007035	Msh5	FALSE	E036	45.1634	0.00661201	14.8785	0.000114663	0.0199507	8.28409	9.91935	0.728339	17	35044317	35044438	122	-	26	36	29	40	53	52	ENSMUSG00000007035_E036
ENSMUSG00000009575	Cbx5	TRUE	E005	79.3886	0.00433473	14.8796	0.000114597	0.0199507	11.1655	11.9073	0.300414	15	103205492	103205678	187	-	98	104	105	72	39	76	ENSMUSG00000009575_E005
ENSMUSG00000045983	Eif4g1	TRUE	E010	43.2452	0.0550832	14.8734	0.00011497	0.0199892	11.4644	8.04068	-1.48549	16	20673295	20673397	103	+	52	64	62	31	7	87	ENSMUSG00000045983_E010
ENSMUSG00000030872	Gga2	TRUE	E002	38.4621	0.0388575	14.8654	0.00011546	0.0200441	7.66087	10.7973	1.39434	7	121987665	121988273	609	-	35	56	54	37	19	42	ENSMUSG00000030872_E002
ENSMUSG00000046711	Hmga1	FALSE	E001	19.0331	0.0296033	14.8657	0.000115443	0.0200441	5.69304	8.91421	1.63201	17	27556620	27556622	3	+	15	17	17	24	4	60	ENSMUSG00000046711_E001
ENSMUSG00000036503	Rnf13	FALSE	E018	7.54862	0.0328757	14.8614	0.000115708	0.020072	5.74265	2.83337	-2.22403	3	57801718	57802446	729	+	8	21	12	2	3	2	ENSMUSG00000036503_E018
ENSMUSG00000025223	Ldb1	TRUE	E022	1978.9	0.0954853	14.856	0.00011604	0.0200989	25.3399	20.2776	-1.84888	19	46039055	46039481	427	-	3472	4320	3578	702	172	1161	ENSMUSG00000025223_E022
ENSMUSG00000030451	Herc2	FALSE	E002	15.081	0.0163919	14.8546	0.000116124	0.0200989	7.59734	5.19311	-1.32169	7	56050253	56050302	50	+	25	19	30	15	1	13	ENSMUSG00000030451_E002
ENSMUSG00000029625	Cpsf4	FALSE	E003	60.7657	0.00972746	14.853	0.000116226	0.0201014	11.4501	9.59983	-0.774741	5	145167247	145167253	7	+	86	91	69	42	31	55	ENSMUSG00000029625_E003
ENSMUSG00000068877	Selenbp2	FALSE	E006	54.9616	0.00733249	14.8469	0.0001166	0.0201359	10.7349	9.26051	-0.629705	3	94693648	94693658	11	+	77	81	88	34	25	36	ENSMUSG00000068877_E006
ENSMUSG00000052087	Rgs14	TRUE	E001	4.29905	0.0362605	14.8433	0.000116825	0.0201446	5.56768	2.61928	-2.3557	13	55369732	55369770	39	+	6	8	4	5	0	8	ENSMUSG00000052087_E001
ENSMUSG00000038241	Cep250	FALSE	E005	4.82963	0.0306471	14.8397	0.000117045	0.0201675	5.17144	2.43431	-2.32966	2	155956658	155956662	5	+	5	12	11	4	0	2	ENSMUSG00000038241_E005
ENSMUSG00000029076	Sdf4	FALSE	E002	42.0643	0.032163	14.8361	0.000117268	0.0201908	10.7906	7.33704	-1.55108	4	155992911	155993006	96	+	56	98	58	18	14	28	ENSMUSG00000029076_E002
ENSMUSG00000031226	Pbdc1	FALSE	E005	16.7803	0.0286639	14.8193	0.000118318	0.0203412	4.81428	7.26368	1.40308	X	105080020	105081370	1351	+	6	10	6	22	19	28	ENSMUSG00000031226_E005
ENSMUSG00000033701	Acbd6	TRUE	E013	582.941	0.00397308	14.8015	0.000119439	0.0205035	18.6521	19.2379	0.216154	1	155624869	155624958	90	+	434	587	587	329	653	456	ENSMUSG00000033701_E013
ENSMUSG00000042616	Oscp1	TRUE	E001	5.64206	0.0232769	14.8028	0.000119358	0.0205035	5.60457	2.74171	-2.24103	4	126058565	126058603	39	+	10	6	7	3	3	5	ENSMUSG00000042616_E001
ENSMUSG00000026150	Mff	FALSE	E027	146.153	0.0155515	14.7906	0.000120132	0.020589	12.3145	14.6337	0.900982	1	82747083	82747142	60	+	70	107	99	190	142	216	ENSMUSG00000026150_E027
ENSMUSG00000029735	Tpk1	FALSE	E016	4.32999	0.0239556	14.7864	0.000120401	0.0206072	4.91739	2.04144	-2.68647	6	43665818	43665881	64	-	7	10	9	2	0	2	ENSMUSG00000029735_E016
ENSMUSG00000001674	Ddx18	TRUE	E017	8.24864	0.0445594	14.7546	0.000122451	0.0209271	6.67401	3.10951	-2.46151	1	121567568	121567722	155	-	13	6	13	3	6	6	ENSMUSG00000001674_E017
ENSMUSG00000060038	Dhps	FALSE	E007	19.4228	0.0178843	14.7507	0.000122702	0.0209545	5.10428	7.5813	1.3704	8	85073058	85073294	237	+	6	15	7	16	27	25	ENSMUSG00000060038_E007
ENSMUSG00000074342	I830077J02Rik	TRUE	E007	14.8058	0.11148	14.741	0.000123334	0.0210468	3.74803	8.12642	2.61245	3	105927797	105927964	168	-	7	4	9	8	23	17	ENSMUSG00000074342_E007
ENSMUSG00000025583	Rptor	FALSE	E004	98.2574	0.0338811	14.7255	0.000124351	0.0212047	13.9471	11.0146	-1.16264	11	119603149	119603697	549	+	145	138	152	67	11	173	ENSMUSG00000025583_E004
ENSMUSG00000022378	Fam49b	TRUE	E001	69.8414	0.0251232	14.7032	0.000125835	0.021426	9.43229	12.6239	1.31705	15	63929097	63930943	1847	-	71	112	69	49	56	40	ENSMUSG00000022378_E001
ENSMUSG00000054823	Nsd3	FALSE	E032	38.991	0.0124891	14.6972	0.000126234	0.0214624	8.63648	10.1716	0.673344	8	25700451	25700720	270	+	27	45	39	74	11	70	ENSMUSG00000054823_E032
ENSMUSG00000000976	Heatr6	FALSE	E004	13.4453	0.0139366	14.6884	0.000126825	0.0215274	7.28119	4.70883	-1.48323	11	83754029	83754145	117	+	20	24	20	6	4	14	ENSMUSG00000000976_E004
ENSMUSG00000006057	Atp5g1	FALSE	E002	126.477	0.0174674	14.6873	0.000126897	0.0215274	11.8833	14.1035	0.870086	11	96068867	96072986	4120	-	61	123	88	130	142	127	ENSMUSG00000006057_E002
ENSMUSG00000068744	Psrc1	TRUE	E004	41.528	0.00619707	14.6748	0.00012774	0.0216545	9.82048	7.87532	-0.878989	3	108383859	108383878	20	+	63	69	86	18	10	26	ENSMUSG00000068744_E004
ENSMUSG00000044950	Pwwp2a	FALSE	E009	11.8336	0.0206474	14.6657	0.000128361	0.0217438	6.81746	4.01684	-1.74968	11	43717030	43717149	120	+	14	27	25	5	2	7	ENSMUSG00000044950_E009
ENSMUSG00000034416	Pkd1l2	FALSE	E043	9.5244	0.0637038	14.655	0.00012909	0.0218513	2.07236	5.56761	3.05084	8	117068084	117068313	230	-	1	1	1	7	15	21	ENSMUSG00000034416_E043
ENSMUSG00000068877	Selenbp2	FALSE	E007	55.3408	0.00699422	14.6346	0.000130494	0.0220565	10.7346	9.2967	-0.613653	3	94693659	94693662	4	+	77	81	88	34	26	36	ENSMUSG00000068877_E007
ENSMUSG00000024817	Uhrf2	FALSE	E023	77.8918	0.00608829	14.6158	0.000131806	0.0222619	10.894	12.1429	0.506242	19	30088479	30088575	97	+	64	69	75	108	48	117	ENSMUSG00000024817_E023
ENSMUSG00000021156	Zmynd11	TRUE	E015	15.7067	0.0146468	14.6087	0.000132305	0.0223299	6.94147	4.02713	-1.80606	13	9690278	9690372	95	-	24	34	39	4	1	5	ENSMUSG00000021156_E015
ENSMUSG00000038902	Pogz	TRUE	E001	60.3875	0.016683	14.6037	0.000132652	0.0223721	11.3363	9.40831	-0.811945	3	94837567	94837696	130	+	109	107	96	35	6	57	ENSMUSG00000038902_E001
ENSMUSG00000015027	Galns	FALSE	E018	3.52126	0.0286492	14.5866	0.00013386	0.0224746	4.20672	1.15115	-3.86242	8	122611228	122611404	177	-	7	7	9	0	0	1	ENSMUSG00000015027_E018
ENSMUSG00000026111	Unc50	FALSE	E005	152.86	0.0137501	14.5907	0.00013357	0.0224746	14.9882	12.9219	-0.796285	1	37430202	37430207	6	+	157	225	172	83	108	163	ENSMUSG00000026111_E005
ENSMUSG00000034593	Myo5a	TRUE	E060	24.0076	0.0435884	14.5863	0.000133882	0.0224746	6.13796	9.44321	1.61061	9	75215085	75215259	175	+	19	20	27	29	14	42	ENSMUSG00000034593_E060
ENSMUSG00000039205	Ciz1	FALSE	E017	76.1713	0.0066301	14.5929	0.000133418	0.0224746	12.4142	10.7412	-0.677295	2	32365852	32365874	23	+	111	126	127	67	4	98	ENSMUSG00000039205_E017
ENSMUSG00000009575	Cbx5	TRUE	E001	797.636	0.0111811	14.5652	0.00013539	0.0226681	20.8647	19.159	-0.626885	15	103191544	103196686	5143	-	1181	1408	1351	439	257	481	ENSMUSG00000009575_E001
ENSMUSG00000031502	Col4a1	TRUE	E007	426.533	0.00692227	14.5625	0.000135586	0.0226819	14.9511	13.5731	-0.528482	8	11206226	11206403	178	-	776	1018	1001	35	15	42	ENSMUSG00000031502_E007
ENSMUSG00000032698	Lmo2	FALSE	E005	288.433	0.0168863	14.5579	0.000135915	0.0227066	15.0616	17.5401	0.929856	2	103970141	103970222	82	+	214	239	192	282	230	570	ENSMUSG00000032698_E005
ENSMUSG00000022400	Rbx1	FALSE	E005	2673.55	0.00110019	14.5454	0.000136824	0.0227851	24.2781	24.5837	0.111291	15	81475086	81476369	1284	+	1177	1665	1461	1701	4139	1997	ENSMUSG00000022400_E005
ENSMUSG00000025511	Tspan4	FALSE	E003	17.7724	0.0250635	14.5462	0.000136767	0.0227851	7.83989	4.88941	-1.63573	7	141475513	141475560	48	+	35	26	28	8	6	8	ENSMUSG00000025511_E003
ENSMUSG00000026281	Dtymk	FALSE	E007	199.439	0.0672897	14.5433	0.000136977	0.0227851	16.7543	11.9289	-1.85466	1	93799002	93799361	360	-	327	382	367	92	41	101	ENSMUSG00000026281_E007
ENSMUSG00000054400	Cklf	FALSE	E019	1.51624	0.0751969	14.5492	0.000136545	0.0227851	3.70206	0.0239871	-14.6432	8	104262147	104262167	21	+	4	2	4	0	0	0	ENSMUSG00000054400_E019
ENSMUSG00000112964	E430024I08Rik	FALSE	E022	1.66898	0.0546155	14.5448	0.000136868	0.0227851	0.0302691	3.54089	13.8349	13	74463209	74463351	143	-	0	0	0	5	1	5	ENSMUSG00000112964_E022
ENSMUSG00000031570	Plpp5	FALSE	E022	44.213	0.00628356	14.5408	0.000137153	0.022798	8.65092	10.5579	0.8292	8	25721787	25721980	194	+	47	51	59	36	24	59	ENSMUSG00000031570_E022
ENSMUSG00000040940	Arhgef1	FALSE	E001	37.119	0.00617673	14.5033	0.000139913	0.0231898	10.0239	8.07357	-0.871745	7	24902912	24903036	125	+	44	60	50	28	14	45	ENSMUSG00000040940_E001
ENSMUSG00000020661	Dnmt3a	FALSE	E013	37.4639	0.0135669	14.5015	0.000140045	0.023195	10.4225	8.23598	-0.963979	12	3865985	3866162	178	+	39	47	59	39	8	66	ENSMUSG00000020661_E013
ENSMUSG00000022487	Gtsf1	FALSE	E022	22.9285	0.0340148	14.4958	0.000140475	0.0232496	9.13956	5.62958	-1.77023	15	103430245	103430257	13	-	35	52	26	15	6	16	ENSMUSG00000022487_E022
ENSMUSG00000032715	Trib3	TRUE	E009	147.171	0.0045736	14.4887	0.000141005	0.023317	13.0759	14.3478	0.491829	2	152343989	152344032	44	-	184	239	217	87	63	145	ENSMUSG00000032715_E009
ENSMUSG00000020366	Mapk9	TRUE	E015	15.2114	0.0112223	14.4839	0.000141362	0.0233462	7.2546	4.59738	-1.5467	11	49873836	49873907	72	+	27	32	26	5	2	10	ENSMUSG00000020366_E015
ENSMUSG00000042202	Slc35e2	FALSE	E003	35.2823	0.0153114	14.4777	0.000141827	0.0234062	7.65984	9.32886	0.769351	4	155601739	155601802	64	+	17	23	25	37	32	73	ENSMUSG00000042202_E003
ENSMUSG00000033434	Gtpbp6	FALSE	E034	16.5856	0.0203503	14.4704	0.000142378	0.0234804	4.74279	7.44064	1.53951	5	110107608	110107711	104	-	9	5	10	14	19	33	ENSMUSG00000033434_E034
ENSMUSG00000034165	Ccnd3	FALSE	E019	116.825	0.256482	14.4571	0.000143391	0.0236136	6.36776	15.9102	4.05782	17	47578887	47579058	172	+	12	27	18	103	216	104	ENSMUSG00000034165_E019
ENSMUSG00000006731	B4galnt1	TRUE	E003	283.66	0.0109542	14.4508	0.00014387	0.0236756	16.9252	15.1448	-0.669302	10	127165378	127165519	142	+	494	537	383	166	53	253	ENSMUSG00000006731_E003
ENSMUSG00000026657	Frmd4a	TRUE	E037	20.0923	0.0604917	14.4464	0.000144206	0.0236972	8.06029	4.67864	-1.88285	2	4559754	4559755	2	+	44	30	46	4	0	13	ENSMUSG00000026657_E037
ENSMUSG00000026657	Frmd4a	TRUE	E037	20.0923	0.0604917	14.4464	0.000144206	0.0236972	8.06029	4.67864	-1.88285	2	4559754	4559755	2	+	44	30	46	4	0	13	ENSMUSG00000026657_E037
ENSMUSG00000029605	Oas1b	FALSE	E002	48.1421	0.008668	14.4465	0.000144195	0.0236972	8.81467	10.708	0.817443	5	120812638	120812880	243	+	33	43	53	55	37	64	ENSMUSG00000029605_E002
ENSMUSG00000030965	Abraxas2	FALSE	E007	19.0483	0.0184477	14.4447	0.000144334	0.0237013	5.66634	8.01192	1.23176	7	132859334	132861012	1679	+	11	16	16	17	17	34	ENSMUSG00000030965_E007
ENSMUSG00000036948	BC037034	FALSE	E031	80.4729	0.00756525	14.4408	0.000144633	0.0237336	12.6973	10.8984	-0.724049	5	138263991	138263994	4	-	99	121	103	57	26	129	ENSMUSG00000036948_E031
ENSMUSG00000003346	Abhd17a	FALSE	E004	9.45866	0.0338037	14.4304	0.000145435	0.0238313	3.12655	5.80977	1.966	10	80584064	80584142	79	-	1	7	2	7	15	12	ENSMUSG00000003346_E004
ENSMUSG00000021948	Prkcd	TRUE	E012	11.199	0.0155613	14.4225	0.000146046	0.0238973	6.8035	4.29545	-1.53161	14	30600262	30601168	907	-	12	15	13	7	8	11	ENSMUSG00000021948_E012
ENSMUSG00000032115	Hyou1	TRUE	E002	13.5142	0.0616045	14.4238	0.000145944	0.0238973	8.02274	4.71351	-1.84121	9	44379546	44379556	11	+	19	20	19	21	1	13	ENSMUSG00000032115_E002
ENSMUSG00000038976	Ppp1r9b	FALSE	E003	28.3498	0.00797827	14.4181	0.000146385	0.0239359	6.93889	9.1867	1.06767	11	94996064	94996534	471	+	16	19	17	50	13	75	ENSMUSG00000038976_E003
ENSMUSG00000042747	Krtcap2	TRUE	E008	6.63944	0.0365849	14.3941	0.00014827	0.0242098	2.51652	5.21117	2.25588	3	89248867	89249073	207	+	3	1	4	4	11	6	ENSMUSG00000042747_E008
ENSMUSG00000029405	G3bp2	TRUE	E025	1.91473	0.0530269	14.3872	0.000148814	0.0242813	3.8071	1.25441	-3.30073	5	92083147	92083238	92	-	4	2	5	1	0	1	ENSMUSG00000029405_E025
ENSMUSG00000038145	Snrk	TRUE	E010	2.85483	0.0445233	14.3817	0.000149248	0.0243203	1.19227	4.2131	3.7652	9	122117752	122118053	302	+	1	1	0	4	4	4	ENSMUSG00000038145_E010
ENSMUSG00000045751	Mms22l	FALSE	E002	9.71012	0.0199984	14.3815	0.000149263	0.0243203	6.274	3.28716	-2.0766	4	24496462	24496464	3	+	20	19	15	2	2	5	ENSMUSG00000045751_E002
ENSMUSG00000015027	Galns	FALSE	E009	3.45018	0.0305686	14.3665	0.000150454	0.024423	4.19955	1.15106	-3.85728	8	122592201	122592337	137	-	5	9	9	0	0	1	ENSMUSG00000015027_E009
ENSMUSG00000015889	Lta4h	FALSE	E007	2.39403	0.052641	14.3657	0.000150522	0.024423	3.77798	0.0323613	-13.8421	10	93461648	93464185	2538	+	6	7	3	0	0	0	ENSMUSG00000015889_E007
ENSMUSG00000018932	Map2k3	TRUE	E001	8.76882	0.0459398	14.3659	0.000150501	0.024423	6.79629	3.64382	-2.04123	11	60932033	60932053	21	+	7	14	21	5	2	11	ENSMUSG00000018932_E001
ENSMUSG00000026239	Pde6d	FALSE	E009	9.36661	0.0555285	14.3657	0.000150515	0.024423	3.34751	6.39382	2.08675	1	86547436	86547528	93	-	4	7	1	19	8	16	ENSMUSG00000026239_E009
ENSMUSG00000045751	Mms22l	FALSE	E035	80.0742	0.00698407	14.3656	0.000150529	0.024423	10.8298	12.4047	0.636806	4	24591034	24591151	118	+	59	86	92	84	54	113	ENSMUSG00000045751_E035
ENSMUSG00000019795	Pcmt1	FALSE	E024	64.8514	0.0230111	14.3573	0.000151195	0.0244967	9.53173	11.755	0.927587	10	7680907	7681130	224	-	40	65	41	52	67	93	ENSMUSG00000019795_E024
ENSMUSG00000042694	Stn1	FALSE	E005	2.72699	0.0488226	14.3573	0.000151192	0.0244967	0.0309882	3.84894	14.0249	19	47508725	47508773	49	-	0	0	0	5	2	11	ENSMUSG00000042694_E005
ENSMUSG00000022842	Ece2	FALSE	E024	5.36556	0.0386847	14.3425	0.000152382	0.0246716	4.97776	1.94793	-2.86422	16	20640615	20640725	111	+	9	8	15	1	1	1	ENSMUSG00000022842_E024
ENSMUSG00000061689	Dlgap4	FALSE	E012	13.2428	0.0128878	14.337	0.000152828	0.0247265	7.29162	4.4329	-1.68145	2	156721046	156721056	11	+	18	25	21	4	5	12	ENSMUSG00000061689_E012
ENSMUSG00000054414	Slc30a7	TRUE	E002	174.646	0.0330773	14.3269	0.00015365	0.024842	12.0509	15.1148	1.18898	3	115939693	115942403	2711	-	59	93	51	330	158	328	ENSMUSG00000054414_E002
ENSMUSG00000020847	Rph3al	TRUE	E015	34.9968	0.0181503	14.3245	0.00015385	0.024857	9.28357	7.10527	-1.02518	11	75925754	75925891	138	-	54	62	87	15	1	23	ENSMUSG00000020847_E015
ENSMUSG00000006731	B4galnt1	TRUE	E002	227.385	0.00824549	14.3198	0.000154231	0.0248958	16.034	14.4264	-0.60918	10	127165227	127165377	151	+	392	417	314	134	44	210	ENSMUSG00000006731_E002
ENSMUSG00000028677	Rnf220	FALSE	E038	9.69167	0.0162558	14.3178	0.000154394	0.0248958	3.31746	5.96645	1.87605	4	117307546	117307678	133	-	2	3	4	14	9	26	ENSMUSG00000028677_E038
ENSMUSG00000028649	Macf1	FALSE	E139	6.5219	0.0264156	14.3058	0.000155385	0.0249877	5.42916	2.51445	-2.39369	4	123664466	123664752	287	-	11	18	11	3	0	2	ENSMUSG00000028649_E139
ENSMUSG00000030533	Unc45a	TRUE	E030	0.893441	0.0791181	14.3062	0.00015535	0.0249877	3.32019	0.0311175	-13.5581	7	80339160	80339313	154	-	2	2	2	0	0	0	ENSMUSG00000030533_E030
ENSMUSG00000031851	Ntpcr	FALSE	E013	14.4001	0.024118	14.3041	0.000155525	0.0249877	4.91568	7.32316	1.3654	8	125738055	125738136	82	+	10	9	11	21	11	24	ENSMUSG00000031851_E013
ENSMUSG00000040997	Abhd4	FALSE	E002	21.3859	0.011746	14.3042	0.000155519	0.0249877	8.44129	6.33554	-1.05166	14	54254214	54254471	258	+	28	27	33	13	8	30	ENSMUSG00000040997_E002
ENSMUSG00000067367	Lyar	FALSE	E015	31.398	0.0658832	14.2997	0.000155887	0.0250284	10.0526	5.98828	-1.95793	5	38223228	38223231	4	+	52	66	56	11	4	23	ENSMUSG00000067367_E015
ENSMUSG00000041836	Ptpre	FALSE	E002	16.733	0.0141551	14.298	0.000156032	0.0250343	7.86101	5.44425	-1.29333	7	135537824	135537838	15	+	28	25	26	12	3	18	ENSMUSG00000041836_E002
ENSMUSG00000023235	Ccl25	FALSE	E007	8.70551	0.0263938	14.2811	0.000157436	0.025242	3.31761	6.17647	1.9944	8	4325289	4327693	2405	+	6	3	5	14	9	10	ENSMUSG00000023235_E007
ENSMUSG00000034593	Myo5a	TRUE	E056	9.74751	0.0166223	14.2795	0.000157572	0.0252462	4.27165	7.10898	1.70665	9	75203753	75203862	110	+	7	9	13	19	1	21	ENSMUSG00000034593_E056
ENSMUSG00000028741	Mrto4	FALSE	E022	43.7091	0.00590499	14.2529	0.000159818	0.0255351	10.5428	7.76213	-1.23938	4	139352534	139352576	43	-	49	55	59	20	36	27	ENSMUSG00000028741_E022
ENSMUSG00000034165	Ccnd3	FALSE	E017	140.449	0.0692389	14.253	0.000159805	0.0255351	11.0582	15.6857	1.80675	17	47578774	47578792	19	+	86	82	81	154	147	223	ENSMUSG00000034165_E017
ENSMUSG00000031749	St3gal2	TRUE	E003	11.5334	0.0269127	14.2346	0.000161378	0.0257487	4.47293	7.4185	1.71606	8	110921409	110921611	203	+	10	16	7	20	4	20	ENSMUSG00000031749_E003
ENSMUSG00000023353	Agap3	FALSE	E016	46.015	0.00943281	14.2329	0.000161518	0.0257533	10.6411	8.47688	-0.943614	5	24482266	24482328	63	+	65	64	88	29	13	42	ENSMUSG00000023353_E016
ENSMUSG00000059555	Tor4a	TRUE	E008	21.6015	0.080337	14.2116	0.000163361	0.0260111	8.72413	6.24138	-1.23292	2	25196772	25196886	115	-	30	33	38	20	1	30	ENSMUSG00000059555_E008
ENSMUSG00000039795	Zfand1	FALSE	E020	5.85536	0.0251572	14.21	0.000163503	0.0260158	5.62455	2.8348	-2.15268	3	10348553	10348625	73	-	6	12	13	3	1	5	ENSMUSG00000039795_E020
ENSMUSG00000041431	Ccnb1	FALSE	E014	7.05946	0.0434326	14.2033	0.000164082	0.02609	5.73292	2.57631	-2.50323	13	100783044	100783464	421	-	14	17	8	1	2	3	ENSMUSG00000041431_E014
ENSMUSG00000027605	Acss2	FALSE	E007	7.01718	0.0329518	14.202	0.000164196	0.0260901	2.60515	5.6089	2.39654	2	155522177	155525291	3115	+	3	3	1	15	7	10	ENSMUSG00000027605_E007
ENSMUSG00000028107	Tars2	FALSE	E029	38.3102	0.00582113	14.2004	0.000164335	0.0260942	8.01322	9.84833	0.825228	3	95750766	95750837	72	-	27	34	36	40	32	54	ENSMUSG00000028107_E029
ENSMUSG00000087547	Platr27	FALSE	E001	15.9361	0.0271428	14.19	0.000165248	0.0262032	5.72594	5.9873	0.15125	2	157595583	157595985	403	-	16	28	21	3	15	3	ENSMUSG00000087547_E001
ENSMUSG00000022974	Paxbp1	TRUE	E026	6.28571	0.023844	14.178	0.0001663	0.0263517	5.86696	3.19436	-1.93403	16	91034288	91034799	512	-	9	11	8	9	1	4	ENSMUSG00000022974_E026
ENSMUSG00000025199	Chuk	TRUE	E005	11.6395	0.0130054	14.1702	0.000166992	0.0264433	4.41722	7.05139	1.57117	19	44075531	44075904	374	-	11	12	9	14	8	16	ENSMUSG00000025199_E005
ENSMUSG00000022403	St13	TRUE	E021	23.7282	0.0123183	14.1609	0.000167823	0.0265464	8.28612	5.85995	-1.24732	15	81399789	81400043	255	-	36	48	54	9	1	16	ENSMUSG00000022403_E021
ENSMUSG00000035107	Dcbld2	TRUE	E011	16.3165	0.0469179	14.1603	0.000167873	0.0265464	5.18987	8.59351	1.79409	16	58455191	58455276	86	+	10	17	14	43	1	33	ENSMUSG00000035107_E011
ENSMUSG00000031833	Mast3	FALSE	E044	5.98032	0.0187444	14.1421	0.000169504	0.0267677	5.60784	3.12971	-1.84392	8	70796713	70796802	90	-	9	10	12	5	0	6	ENSMUSG00000031833_E044
ENSMUSG00000021676	Iqgap2	TRUE	E027	1.53611	0.0545778	14.1306	0.000170549	0.0268837	3.91997	1.09475	-3.78722	13	95724546	95724709	164	-	2	3	4	0	0	2	ENSMUSG00000021676_E027
ENSMUSG00000029587	Zfp12	FALSE	E002	16.0661	0.0114967	14.1301	0.000170589	0.0268837	7.50322	5.62973	-1.00774	5	143235174	143235246	73	+	22	25	29	10	3	20	ENSMUSG00000029587_E002
ENSMUSG00000031813	Mvb12a	FALSE	E001	6.10992	0.0428852	14.1316	0.000170457	0.0268837	5.86205	2.66152	-2.48124	8	71542922	71542927	6	+	7	16	11	1	1	6	ENSMUSG00000031813_E001
ENSMUSG00000041375	Ccdc9	TRUE	E001	114.032	0.0224887	14.115	0.000171962	0.0270632	14.3282	11.5319	-1.09792	7	16274042	16274044	3	-	80	119	138	81	90	168	ENSMUSG00000041375_E001
ENSMUSG00000035064	Eef2k	FALSE	E005	2.6846	0.0378012	14.1125	0.000172199	0.0270811	4.03717	1.03793	-4.03388	7	120851189	120851286	98	+	6	6	5	1	0	0	ENSMUSG00000035064_E005
ENSMUSG00000054823	Nsd3	FALSE	E020	24.8768	0.00847959	14.1089	0.000172522	0.0270958	7.17321	8.61325	0.69019	8	25678716	25678846	131	+	22	25	21	35	11	49	ENSMUSG00000054823_E020
ENSMUSG00000029048	Rer1	FALSE	E008	185.843	0.0447967	14.1065	0.000172742	0.027112	16.3701	12.7904	-1.36908	4	155083109	155083236	128	-	290	298	275	121	59	154	ENSMUSG00000029048_E008
ENSMUSG00000030982	9030624J02Rik	TRUE	E012	1.72008	0.0607249	14.1017	0.000173186	0.0271632	3.82686	0.882244	-4.33835	7	118752195	118752662	468	+	2	6	3	1	0	0	ENSMUSG00000030982_E012
ENSMUSG00000108659	Gm34121	FALSE	E003	1.83004	0.101885	14.0975	0.000173571	0.027205	0.0343576	3.55677	13.4831	7	56046379	56049741	3363	-	0	0	0	4	3	1	ENSMUSG00000108659_E003
ENSMUSG00000048280	Zfp738	FALSE	E005	8.69371	0.0287732	14.0951	0.000173796	0.0272218	3.39663	6.05271	1.85302	13	67659483	67659716	234	-	7	5	2	13	9	11	ENSMUSG00000048280_E005
ENSMUSG00000058454	Dhcr7	FALSE	E003	2.5427	0.0865234	14.0905	0.000174222	0.02727	4.1932	0.965997	-4.36123	7	143824098	143824383	286	+	7	6	3	0	0	1	ENSMUSG00000058454_E003
ENSMUSG00000025085	Ablim1	FALSE	E028	3.11659	0.0391652	14.0865	0.00017459	0.027309	4.38407	1.44164	-3.33795	19	57047066	57047071	6	-	4	8	8	0	0	2	ENSMUSG00000025085_E028
ENSMUSG00000045948	Mrps12	FALSE	E009	91.3364	0.0065273	14.0816	0.000175052	0.0273628	12.9944	10.8243	-0.871307	7	28741555	28741764	210	-	97	127	114	48	65	88	ENSMUSG00000045948_E009
ENSMUSG00000025786	Zdhhc3	FALSE	E023	9.51906	0.024689	14.0605	0.000177021	0.0275808	6.5155	3.67333	-1.86743	9	123112434	123112688	255	-	12	24	17	3	1	9	ENSMUSG00000025786_E023
ENSMUSG00000041528	Rnf123	FALSE	E072	3.23496	0.0326111	14.0603	0.000177044	0.0275808	4.14902	1.11697	-3.90654	9	108079267	108079268	2	-	7	8	6	0	0	1	ENSMUSG00000041528_E072
ENSMUSG00000028412	Slc44a1	FALSE	E026	27.9911	0.149575	14.055	0.00017754	0.0276334	3.26339	9.06776	3.46807	4	53621988	53622478	491	+	3	3	2	39	48	26	ENSMUSG00000028412_E026
ENSMUSG00000028759	Hp1bp3	FALSE	E012	10.3996	0.026928	14.0541	0.000177622	0.0276334	6.713	4.23842	-1.52628	4	138217295	138217380	86	+	21	17	15	8	0	11	ENSMUSG00000028759_E012
ENSMUSG00000026656	Fcgr2b	TRUE	E001	111.242	0.00556826	14.0414	0.00017883	0.0278026	11.3644	12.5717	0.483571	1	170958617	170960557	1941	-	52	46	47	181	107	201	ENSMUSG00000026656_E001
ENSMUSG00000029655	N4bp2l2	FALSE	E002	93.2261	0.0195178	14.0301	0.000179911	0.0279519	13.1965	10.875	-0.929315	5	150635972	150640735	4764	-	100	108	87	78	85	51	ENSMUSG00000029655_E002
ENSMUSG00000021967	Mrpl57	FALSE	E002	538.76	0.00644795	14.0273	0.000180178	0.0279745	18.1659	19.4896	0.488707	14	57826430	57826508	79	+	473	690	432	378	466	640	ENSMUSG00000021967_E002
ENSMUSG00000037474	Dtl	TRUE	E027	9.88297	0.0188366	14.025	0.000180396	0.0279895	5.81896	3.53336	-1.59806	1	191575522	191575544	23	-	19	18	23	2	0	6	ENSMUSG00000037474_E027
ENSMUSG00000021484	Lman2	FALSE	E001	2256.08	0.00749118	14.0211	0.000180774	0.0280294	23.6406	24.8307	0.433614	13	55343833	55346592	2760	-	1221	1663	1571	2492	2197	3603	ENSMUSG00000021484_E001
ENSMUSG00000029328	Hnrnpdl	TRUE	E010	49.3199	0.0060833	14.0138	0.000181472	0.0281186	9.01628	10.4164	0.60517	5	100036069	100036103	35	-	36	60	51	44	43	46	ENSMUSG00000029328_E010
ENSMUSG00000056050	Mia3	FALSE	E029	125.803	0.0137686	14.0033	0.000182493	0.0282389	14.0082	12.2005	-0.706655	1	183344250	183344385	136	-	203	211	182	99	29	103	ENSMUSG00000056050_E029
ENSMUSG00000039242	B3galnt2	TRUE	E014	6.26965	0.0604234	13.9946	0.000183341	0.0282753	2.68449	6.09876	2.59049	13	13975635	13977289	1655	+	3	7	5	3	7	9	ENSMUSG00000039242_E014
ENSMUSG00000036398	Ppp1r11	FALSE	E001	173.033	0.0111794	13.9775	0.000185013	0.0284761	15.0691	13.3727	-0.651063	17	36948356	36949289	934	-	173	246	241	71	144	101	ENSMUSG00000036398_E001
ENSMUSG00000051403	Ppp1r37	TRUE	E008	23.3161	0.00977149	13.978	0.000184961	0.0284761	8.5889	6.43914	-1.06302	7	19532814	19532917	104	-	21	22	18	24	17	38	ENSMUSG00000051403_E008
ENSMUSG00000087547	Platr27	FALSE	E002	5.59935	0.0309466	13.9781	0.000184954	0.0284761	4.56597	0.0830633	-11.7178	2	157597095	157597320	226	-	7	18	14	0	0	0	ENSMUSG00000087547_E002
ENSMUSG00000039956	Mrap	TRUE	E004	16.7338	0.0123372	13.9692	0.00018583	0.0285828	4.15762	6.66966	1.56399	16	90747375	90747523	149	+	2	4	5	27	18	39	ENSMUSG00000039956_E004
ENSMUSG00000022214	Dcaf11	FALSE	E016	21.2457	0.0110453	13.9632	0.00018642	0.0286543	8.36841	6.35584	-1.00685	14	55560757	55560818	62	+	28	31	33	19	6	23	ENSMUSG00000022214_E016
ENSMUSG00000049807	Arhgap23	FALSE	E001	8.87461	0.0254574	13.957	0.000187039	0.0287305	6.43831	3.79619	-1.72396	11	97415533	97415667	135	+	13	17	9	8	3	7	ENSMUSG00000049807_E001
ENSMUSG00000027210	Meis2	TRUE	E010	14.5596	0.0137907	13.9373	0.000189007	0.0289941	6.79175	4.15808	-1.62791	2	115866810	115866875	66	-	24	36	30	4	0	7	ENSMUSG00000027210_E010
ENSMUSG00000028048	Gba	FALSE	E002	17.1003	0.0127253	13.9269	0.000190055	0.0290969	8.09711	5.2437	-1.52971	3	89202936	89202939	4	+	17	28	26	9	9	18	ENSMUSG00000028048_E002
ENSMUSG00000097354	2310001H17Rik	FALSE	E003	2.2085	0.0494586	13.9279	0.000189957	0.0290969	3.75856	0.0614775	-11.9745	6	129216302	129216350	49	-	4	4	7	0	0	0	ENSMUSG00000097354_E003
ENSMUSG00000027860	Vangl1	TRUE	E006	419.895	0.00193952	13.9081	0.000191965	0.0293503	16.5312	16.89	0.134108	3	102163299	102163362	64	-	112	158	164	741	347	1038	ENSMUSG00000027860_E006
ENSMUSG00000059518	Znhit1	FALSE	E012	93.544	0.0458463	13.8969	0.00019312	0.0294877	14.1004	10.2481	-1.54095	5	136986811	136986829	19	-	122	154	126	48	41	103	ENSMUSG00000059518_E012
ENSMUSG00000032239	Rp9	FALSE	E013	68.0039	0.0074605	13.8909	0.000193736	0.0295622	12.0779	9.43398	-1.09968	9	22468349	22468358	10	-	96	112	87	30	36	55	ENSMUSG00000032239_E013
ENSMUSG00000030689	Ino80e	FALSE	E029	37.1376	0.0072974	13.8736	0.000195527	0.0298158	7.65375	9.62182	0.900198	7	126861626	126861648	23	-	16	24	21	60	27	82	ENSMUSG00000030689_E029
ENSMUSG00000028136	Snx27	FALSE	E006	97.9693	0.0134002	13.8683	0.000196074	0.0298795	13.4222	11.3601	-0.818279	3	94501272	94502056	785	-	115	120	101	114	55	93	ENSMUSG00000028136_E006
ENSMUSG00000051586	Mical3	TRUE	E029	20.772	0.0155538	13.866	0.000196317	0.0298968	6.11575	8.55955	1.22791	6	120997316	121001607	4292	-	23	20	30	22	10	26	ENSMUSG00000051586_E029
ENSMUSG00000098055	Gm26947	FALSE	E001	59.385	0.0439868	13.8483	0.000198174	0.0301398	9.02023	11.792	1.16791	10	60931991	60932285	295	+	44	45	46	44	63	80	ENSMUSG00000098055_E001
ENSMUSG00000022309	Angpt1	FALSE	E007	5.11948	0.0375089	13.8374	0.000199324	0.0302862	1.19909	4.14379	3.69642	15	42512284	42512405	122	-	0	1	0	8	8	7	ENSMUSG00000022309_E007
ENSMUSG00000040242	Fgfr1op2	FALSE	E012	87.7509	0.00636991	13.8367	0.000199399	0.0302862	12.4561	11.23	-0.492638	6	146592634	146592747	114	+	83	122	123	77	54	72	ENSMUSG00000040242_E012
ENSMUSG00000020456	Ogdh	FALSE	E007	9.39961	0.0160422	13.8331	0.000199784	0.0303248	6.21242	3.86225	-1.54649	11	6292172	6292291	120	+	13	15	20	7	2	5	ENSMUSG00000020456_E007
ENSMUSG00000026568	Mpc2	FALSE	E002	23.0505	0.00919131	13.8296	0.000200159	0.0303616	8.52921	5.63028	-1.49447	1	165461037	165461223	187	+	24	36	26	5	22	12	ENSMUSG00000026568_E002
ENSMUSG00000006333	Rps9	TRUE	E009	109.474	0.0230582	13.8272	0.000200417	0.0303808	13.9064	10.5047	-1.35844	7	3704320	3704324	5	+	156	212	191	41	39	58	ENSMUSG00000006333_E009
ENSMUSG00000005640	Insrr	TRUE	E015	20.6343	0.0142267	13.8078	0.000202499	0.0306561	7.15571	4.27393	-1.72869	3	87809533	87809728	196	+	37	50	46	2	0	7	ENSMUSG00000005640_E015
ENSMUSG00000073702	Rpl31	TRUE	E004	233.65	0.0182127	13.7971	0.000203648	0.0308099	14.4063	16.8038	0.905268	1	39367935	39368006	72	+	216	269	233	133	212	247	ENSMUSG00000073702_E004
ENSMUSG00000063362	Alg11	TRUE	E011	77.3014	0.021382	13.7956	0.000203814	0.0308148	12.6763	9.60381	-1.26298	8	22069490	22069879	390	+	135	157	86	44	24	48	ENSMUSG00000063362_E011
ENSMUSG00000032479	Map4	TRUE	E043	46.5527	0.0130176	13.785	0.000204965	0.0309686	10.3194	8.26625	-0.906524	9	110081796	110081840	45	+	76	76	103	23	4	35	ENSMUSG00000032479_E043
ENSMUSG00000048897	Zfp710	TRUE	E005	7.45475	0.0372656	13.7746	0.000206099	0.0311194	6.48085	3.67104	-1.85069	7	80027814	80028085	272	+	10	10	13	6	0	15	ENSMUSG00000048897_E005
ENSMUSG00000040952	Rps19	TRUE	E009	172.19	0.0169863	13.7573	0.000208007	0.031346	13.603	15.206	0.613604	7	24884850	24884854	5	+	142	243	176	104	151	159	ENSMUSG00000040952_E009
ENSMUSG00000047986	Palm3	TRUE	E011	18.0486	0.530604	13.7514	0.00020867	0.0314254	2.73391	11.3172	4.95735	8	84029189	84030295	1107	+	6	0	12	12	29	23	ENSMUSG00000047986_E011
ENSMUSG00000024811	Tnks2	FALSE	E002	1091.49	0.0421095	13.7427	0.00020963	0.0315494	23.1107	20.2829	-1.03467	19	36834404	36834736	333	+	1464	1800	1144	911	317	1634	ENSMUSG00000024811_E002
ENSMUSG00000031935	Med17	FALSE	E018	37.8685	0.0131667	13.738	0.000210159	0.0315879	10.3999	8.0682	-1.03336	9	15279904	15279931	28	-	47	45	48	37	14	56	ENSMUSG00000031935_E018
ENSMUSG00000063889	Crem	TRUE	E061	8.41642	0.0196413	13.7386	0.000210093	0.0315879	6.45637	3.69544	-1.817	18	3337534	3337574	41	-	7	11	11	8	5	10	ENSMUSG00000063889_E061
ENSMUSG00000006471	Ndor1	FALSE	E001	292.405	0.0044193	13.7196	0.000212222	0.0318564	17.101	16.0139	-0.406831	2	25244821	25247228	2408	-	341	439	416	246	99	381	ENSMUSG00000006471_E001
ENSMUSG00000030555	Ttc23	TRUE	E004	1.37048	0.0694438	13.7164	0.000212585	0.03189	3.37656	0.0102232	-16.8212	7	67647454	67647459	6	+	4	3	2	0	0	0	ENSMUSG00000030555_E004
ENSMUSG00000000958	Slc7a7	TRUE	E025	76.9926	0.00438105	13.715	0.000212744	0.0318932	11.4577	9.80251	-0.690244	14	54417488	54417656	169	-	118	158	173	31	5	42	ENSMUSG00000000958_E025
ENSMUSG00000019082	Slc25a22	TRUE	E072	3.54065	0.0326028	13.7124	0.000213041	0.0318946	0.018399	3.91241	15.58	7	141437638	141437638	1	-	0	0	0	8	3	11	ENSMUSG00000019082_E072
ENSMUSG00000047554	Tmem41b	TRUE	E014	2.50199	0.0512281	13.7114	0.00021316	0.0318946	4.15795	1.33066	-3.40422	7	109985404	109985961	558	-	5	3	7	1	0	1	ENSMUSG00000047554_E014
ENSMUSG00000038056	Kmt2c	FALSE	E043	8.55377	0.0179203	13.7007	0.000214376	0.0320338	6.09973	3.72102	-1.59903	5	25330796	25330900	105	-	16	17	13	7	0	6	ENSMUSG00000038056_E043
ENSMUSG00000024414	Mrpl27	FALSE	E005	8.59952	0.0316625	13.6965	0.000214851	0.0320841	6.65852	3.35073	-2.22602	11	94656408	94656486	79	+	10	16	16	3	3	8	ENSMUSG00000024414_E005
ENSMUSG00000032562	Gnai2	FALSE	E029	91.946	0.0191895	13.6952	0.000215006	0.0320864	13.4603	10.9484	-1.00165	9	107635338	107635343	6	-	128	125	88	73	43	123	ENSMUSG00000032562_E029
ENSMUSG00000031370	Zrsr2	FALSE	E028	236.338	0.0143826	13.6818	0.000216544	0.0322742	16.7611	14.5421	-0.837384	X	163958599	163958661	63	-	244	266	256	154	191	247	ENSMUSG00000031370_E028
ENSMUSG00000040274	Cdk6	FALSE	E017	343.209	0.0266564	13.6826	0.000216449	0.0322742	15.0577	18.1216	1.14708	5	3519359	3519494	136	+	148	197	220	324	439	415	ENSMUSG00000040274_E017
ENSMUSG00000022842	Ece2	FALSE	E034	16.2519	0.01953	13.6785	0.000216926	0.0323088	7.41075	4.90892	-1.41347	16	20645060	20645915	856	+	19	29	35	6	6	9	ENSMUSG00000022842_E034
ENSMUSG00000024188	Luc7l	TRUE	E031	315.319	0.0070847	13.6667	0.000218288	0.0324711	17.1752	15.9141	-0.472002	17	26281993	26285504	3512	+	361	521	481	175	174	214	ENSMUSG00000024188_E031
ENSMUSG00000020847	Rph3al	TRUE	E006	66.6092	0.00787965	13.6525	0.000219945	0.0326608	11.1782	9.74276	-0.602108	11	75878949	75879035	87	-	89	139	127	30	14	45	ENSMUSG00000020847_E006
ENSMUSG00000023032	Slc4a8	TRUE	E002	10.8203	0.0184479	13.6522	0.000219988	0.0326608	2.39714	5.06573	2.30782	15	100761869	100761887	19	+	3	0	0	16	16	17	ENSMUSG00000023032_E002
ENSMUSG00000032657	Fam189b	TRUE	E028	29.7	0.0105813	13.6526	0.000219938	0.0326608	9.30213	7.35693	-0.906681	3	89188145	89188222	78	+	26	26	19	39	16	65	ENSMUSG00000032657_E028
ENSMUSG00000021557	Agtpbp1	TRUE	E010	19.1283	0.00931613	13.645	0.000220833	0.0327652	7.59818	5.29415	-1.25867	13	59453850	59454680	831	-	32	38	36	9	3	9	ENSMUSG00000021557_E010
ENSMUSG00000017417	Plxdc1	FALSE	E019	3.31547	0.0924341	13.63	0.0002226	0.0330062	4.677	1.63437	-3.17779	11	97986238	97986399	162	-	7	9	4	0	0	3	ENSMUSG00000017417_E019
ENSMUSG00000032598	Nckipsd	TRUE	E003	16.7178	0.0141906	13.6241	0.000223299	0.0330673	7.30329	5.08159	-1.24741	9	108808421	108808620	200	+	32	32	28	6	2	12	ENSMUSG00000032598_E003
ENSMUSG00000056050	Mia3	FALSE	E030	103.19	0.0555757	13.625	0.000223196	0.0330673	13.7236	10.34	-1.357	1	183345186	183345296	111	-	191	208	152	47	11	89	ENSMUSG00000056050_E030
ENSMUSG00000042207	Kdm5b	FALSE	E012	73.946	0.0049136	13.6216	0.000223601	0.0330908	10.6393	12.1532	0.615924	1	134595800	134595896	97	+	54	56	73	124	36	135	ENSMUSG00000042207_E012
ENSMUSG00000034748	Sirt6	FALSE	E014	39.5216	0.00688366	13.6104	0.000224932	0.0332664	10.1322	8.28777	-0.817316	10	81626892	81627257	366	-	58	61	68	28	7	45	ENSMUSG00000034748_E014
ENSMUSG00000030337	Vamp1	TRUE	E009	12.4791	0.0855009	13.6061	0.000225449	0.0333003	3.23485	6.60386	2.30424	6	125221653	125222163	511	+	0	3	5	26	12	27	ENSMUSG00000030337_E009
ENSMUSG00000027523	Gnas	TRUE	E021	330.001	0.00772257	13.5901	0.000227378	0.0335361	17.0522	15.9919	-0.396887	2	174330089	174330096	8	+	601	762	236	134	114	251	ENSMUSG00000027523_E021
ENSMUSG00000074357	AA386476	FALSE	E001	4.68304	0.0443147	13.5893	0.000227482	0.0335361	4.32201	1.79276	-2.65524	8	47675391	47675715	325	+	10	12	8	0	0	2	ENSMUSG00000074357_E001
ENSMUSG00000017781	Pitpna	TRUE	E023	299.556	0.0162497	13.5818	0.000228388	0.0336481	14.6956	16.7173	0.762448	11	75626731	75628778	2048	+	107	162	110	439	315	538	ENSMUSG00000017781_E023
ENSMUSG00000042590	Ipo11	FALSE	E010	7.0211	0.188508	13.5797	0.00022865	0.0336652	1.97142	6.85622	3.91565	13	106836212	106836309	98	-	1	2	2	19	1	28	ENSMUSG00000042590_E010
ENSMUSG00000034165	Ccnd3	FALSE	E016	139.22	0.0733969	13.5779	0.000228867	0.0336756	11.0006	15.6636	1.82208	17	47578709	47578773	65	+	85	85	75	151	148	218	ENSMUSG00000034165_E016
ENSMUSG00000050732	Vamp8	TRUE	E004	175.069	0.0298433	13.5764	0.000229044	0.0336803	15.9014	12.54	-1.29176	6	72388421	72389911	1491	-	94	124	134	138	219	180	ENSMUSG00000050732_E004
ENSMUSG00000017386	Traf4	FALSE	E011	57.5608	0.00458222	13.5672	0.000230175	0.0337177	11.1784	9.72996	-0.607684	11	78165517	78165589	73	-	70	96	79	37	22	69	ENSMUSG00000017386_E011
ENSMUSG00000021413	Prpf4b	FALSE	E020	2.73803	0.0549626	13.5715	0.00022965	0.0337177	4.13186	1.03633	-4.11104	13	34899315	34899455	141	+	4	5	9	0	0	1	ENSMUSG00000021413_E020
ENSMUSG00000021661	Ankra2	FALSE	E003	10.1133	0.0186604	13.5714	0.000229654	0.0337177	6.69239	3.79571	-1.8603	13	98263157	98263157	1	+	15	21	9	6	5	6	ENSMUSG00000021661_E003
ENSMUSG00000040225	Prrc2c	TRUE	E009	101.73	0.0407726	13.5673	0.000230155	0.0337177	14.2678	11.2054	-1.20763	1	162675605	162675841	237	-	114	110	143	141	18	177	ENSMUSG00000040225_E009
ENSMUSG00000012123	Crybg2	FALSE	E041	3.39664	0.0754084	13.5638	0.00023059	0.033757	0.0157342	3.88253	16.0076	4	134092387	134092496	110	+	0	0	0	2	7	4	ENSMUSG00000012123_E041
ENSMUSG00000020184	Mdm2	FALSE	E026	24.5964	0.0210618	13.5609	0.000230943	0.0337659	9.06266	6.63699	-1.17067	10	117710079	117710292	214	-	41	43	32	20	2	32	ENSMUSG00000020184_E026
ENSMUSG00000022412	Mief1	FALSE	E003	28.6423	0.0205938	13.5614	0.000230881	0.0337659	9.18794	7.58372	-0.744326	15	80234182	80234558	377	+	28	51	40	36	6	34	ENSMUSG00000022412_E003
ENSMUSG00000031885	Cbfb	TRUE	E001	1.4044	0.110244	13.5507	0.000232201	0.0339199	3.46369	0.0337808	-13.4505	8	105170674	105170688	15	+	1	6	3	0	0	0	ENSMUSG00000031885_E001
ENSMUSG00000025786	Zdhhc3	FALSE	E001	345.978	0.0249795	13.5409	0.000233424	0.0340637	18.2827	15.9099	-0.884718	9	123066160	123070618	4459	-	429	557	551	286	95	375	ENSMUSG00000025786_E001
ENSMUSG00000034674	Tdg	FALSE	E002	43.4201	0.0131266	13.5363	0.000233989	0.0341247	10.8284	8.49703	-1.0121	10	82629859	82629875	17	+	59	75	48	41	11	56	ENSMUSG00000034674_E002
ENSMUSG00000060002	Chpt1	FALSE	E021	77.8258	0.00885486	13.5211	0.000235896	0.034381	10.549	12.0267	0.603083	10	88488382	88488523	142	-	44	79	61	90	71	98	ENSMUSG00000060002_E021
ENSMUSG00000060538	Tmem219	FALSE	E003	10.2362	0.0245139	13.5186	0.00023621	0.0343844	2.47676	5.30724	2.36351	7	126886220	126886221	2	-	3	1	1	4	21	8	ENSMUSG00000060538_E003
ENSMUSG00000074781	Ube2n	FALSE	E015	69.1398	0.0526148	13.5185	0.000236217	0.0343844	8.70376	12.7763	1.70167	10	95543007	95545657	2651	+	32	52	38	78	84	72	ENSMUSG00000074781_E015
ENSMUSG00000030678	Maz	TRUE	E005	2258.39	0.00751929	13.5082	0.000237523	0.0345309	24.1492	25.0854	0.340979	7	127023050	127023168	119	-	2383	2882	2713	1679	1360	2838	ENSMUSG00000030678_E005
ENSMUSG00000006335	Tfpt	TRUE	E012	18.8219	0.0116907	13.4956	0.000239119	0.0346584	8.05097	5.23224	-1.51511	7	3628824	3628827	4	-	13	27	19	10	20	11	ENSMUSG00000006335_E012
ENSMUSG00000019845	Tube1	TRUE	E021	12.1978	0.0202452	13.4997	0.000238595	0.0346584	4.75542	7.3371	1.4795	10	39147312	39147452	141	+	13	11	12	12	5	28	ENSMUSG00000019845_E021
ENSMUSG00000031608	Galnt7	FALSE	E011	25.5393	0.0169814	13.4976	0.000238873	0.0346584	8.97449	7.00166	-0.940901	8	57542512	57542694	183	-	30	32	43	26	7	32	ENSMUSG00000031608_E011
ENSMUSG00000056342	Usp34	FALSE	E085	91.7373	0.00512762	13.495	0.000239198	0.0346584	12.9179	11.704	-0.482228	11	23474266	23474389	124	+	108	159	123	110	17	107	ENSMUSG00000056342_E085
ENSMUSG00000075704	Txnrd2	TRUE	E008	36.3199	0.0214857	13.4942	0.000239301	0.0346584	10.3711	7.71976	-1.18793	16	18428925	18429029	105	+	34	40	51	35	19	50	ENSMUSG00000075704_E008
ENSMUSG00000063849	Ppcdc	FALSE	E003	24.3934	0.0423556	13.4924	0.000239537	0.0346708	5.20763	8.65871	1.81262	9	57398761	57398822	62	-	6	13	11	19	37	29	ENSMUSG00000063849_E003
ENSMUSG00000003360	Ddx23	TRUE	E006	4.63155	0.0404696	13.4896	0.000239889	0.0346784	5.37466	2.52454	-2.3483	15	98648003	98648486	484	-	7	12	6	2	0	6	ENSMUSG00000003360_E006
ENSMUSG00000063889	Crem	TRUE	E058	17.3492	0.0377616	13.4884	0.000240041	0.0346784	8.42288	5.36446	-1.6066	18	3337380	3337488	109	-	17	23	17	21	9	22	ENSMUSG00000063889_E058
ENSMUSG00000020260	Pofut2	FALSE	E014	6.61147	0.0189203	13.4651	0.000243047	0.0350485	5.49705	3.29893	-1.61717	10	77265962	77266032	71	+	7	13	10	3	3	6	ENSMUSG00000020260_E014
ENSMUSG00000045751	Mms22l	FALSE	E003	104.177	0.0225945	13.465	0.000243058	0.0350485	13.6491	11.015	-1.04744	4	24496465	24496543	79	+	157	199	158	69	23	84	ENSMUSG00000045751_E003
ENSMUSG00000036751	Cox6b1	FALSE	E004	97.1787	0.00713648	13.4576	0.000244022	0.0351436	10.4214	11.5766	0.475533	7	30623380	30623414	35	-	36	38	47	50	167	77	ENSMUSG00000036751_E004
ENSMUSG00000039914	Coq10a	FALSE	E012	26.0799	0.0362592	13.4552	0.000244325	0.0351653	5.51373	8.81459	1.69429	10	128368154	128368333	180	-	10	13	8	19	33	55	ENSMUSG00000039914_E012
ENSMUSG00000035086	Becn1	FALSE	E043	68.8802	0.00641412	13.4469	0.000245417	0.0352784	11.8436	10.1879	-0.681568	11	101302239	101302240	2	-	105	102	94	43	24	76	ENSMUSG00000035086_E043
ENSMUSG00000029390	Tmed2	TRUE	E005	6.34055	0.0253534	13.4445	0.000245724	0.0353006	2.99058	5.70804	2.04097	5	124541329	124541335	7	+	3	4	8	6	6	9	ENSMUSG00000029390_E005
ENSMUSG00000071253	Slc25a16	FALSE	E001	7.70479	0.0276868	13.4395	0.000246384	0.0353733	5.7338	3.13231	-1.916	10	62920633	62920666	34	+	16	14	15	2	0	6	ENSMUSG00000071253_E001
ENSMUSG00000028412	Slc44a1	FALSE	E024	6.00478	0.0397741	13.429	0.00024777	0.0355503	1.66102	4.8362	3.23828	4	53621595	53621798	204	+	0	0	2	16	6	10	ENSMUSG00000028412_E024
ENSMUSG00000032698	Lmo2	FALSE	E006	299.089	0.017855	13.4243	0.00024839	0.0356171	15.2285	17.6744	0.91644	2	103970223	103970243	21	+	223	252	199	290	236	596	ENSMUSG00000032698_E006
ENSMUSG00000038884	A230050P20Rik	TRUE	E002	97.0486	0.00628797	13.4157	0.000249526	0.0357134	12.859	11.1695	-0.676185	9	20868658	20868679	22	+	147	173	146	57	30	74	ENSMUSG00000038884_E002
ENSMUSG00000039936	Pik3cd	FALSE	E038	8.8392	0.0230759	13.4169	0.000249364	0.0357134	6.10937	3.58847	-1.71636	4	149673765	149673961	197	-	12	11	19	3	4	6	ENSMUSG00000039936_E038
ENSMUSG00000045751	Mms22l	FALSE	E011	69.6621	0.00405952	13.416	0.000249492	0.0357134	11.8556	10.0264	-0.75497	4	24502748	24502835	88	+	88	120	108	50	26	54	ENSMUSG00000045751_E011
ENSMUSG00000019837	Gtf3c6	TRUE	E002	70.1335	0.00852946	13.4088	0.000250445	0.0358226	12.1494	10.0569	-0.859544	10	40249350	40249523	174	-	54	77	86	66	51	84	ENSMUSG00000019837_E002
ENSMUSG00000100954	Gm10138	FALSE	E002	12.3675	0.0576525	13.3975	0.000251967	0.036018	3.9311	6.45964	1.62695	1	151342734	151343952	1219	-	4	4	10	6	21	8	ENSMUSG00000100954_E002
ENSMUSG00000030000	Add2	TRUE	E005	0.855307	0.133729	13.3957	0.000252197	0.0360286	0.0436231	3.46525	12.7141	6	86078057	86078083	27	+	0	0	0	2	0	5	ENSMUSG00000030000_E005
ENSMUSG00000026281	Dtymk	FALSE	E006	178.985	0.0446896	13.3913	0.000252797	0.036058	16.0966	12.2477	-1.48101	1	93798776	93799001	226	-	270	313	325	96	52	99	ENSMUSG00000026281_E006
ENSMUSG00000029687	Ezh2	TRUE	E039	820.953	0.00470713	13.3928	0.000252591	0.036058	20.8373	19.688	-0.422027	6	47576563	47576664	102	-	976	1484	1303	484	373	519	ENSMUSG00000029687_E039
ENSMUSG00000061232	H2-K1	FALSE	E009	8.97113	0.0199404	13.3907	0.000252872	0.036058	3.07152	5.73737	1.97748	17	33996592	33996615	24	-	4	3	2	7	12	18	ENSMUSG00000061232_E009
ENSMUSG00000024338	Psmb8	TRUE	E002	44.0038	0.054311	13.3875	0.000253302	0.0360971	11.7379	7.4563	-1.87858	17	34197790	34198369	580	+	51	57	48	22	34	42	ENSMUSG00000024338_E002
ENSMUSG00000035064	Eef2k	FALSE	E001	81.066	0.0241748	13.3575	0.000257386	0.0365886	12.969	10.5073	-0.993264	7	120842831	120843100	270	+	117	123	124	67	14	106	ENSMUSG00000035064_E001
ENSMUSG00000019659	Ccdc12	FALSE	E023	1065.31	0.00144215	13.3523	0.000258107	0.036646	20.8639	21.2254	0.132459	9	110711256	110711285	30	+	602	766	784	812	1292	1247	ENSMUSG00000019659_E023
ENSMUSG00000061130	Ppm1b	FALSE	E011	269.071	0.0530684	13.3529	0.00025802	0.036646	13.1305	17.1864	1.54083	17	85023696	85023991	296	+	82	122	102	233	411	306	ENSMUSG00000061130_E011
ENSMUSG00000048078	Tenm4	FALSE	E021	2.36891	0.051562	13.3379	0.00026009	0.036882	4.07643	1.34996	-3.30014	7	96694770	96695025	256	+	2	5	8	0	0	2	ENSMUSG00000048078_E021
ENSMUSG00000098234	Snhg6	TRUE	E009	22.1611	0.0460421	13.3356	0.00026041	0.0368864	5.99063	8.95086	1.47592	1	9942898	9943223	326	-	17	33	26	22	15	20	ENSMUSG00000098234_E009
ENSMUSG00000020741	Cluh	FALSE	E005	2.934	0.0317933	13.3244	0.000261969	0.0370575	3.96512	1.11592	-3.7673	11	74650090	74650118	29	+	6	6	7	0	0	1	ENSMUSG00000020741_E005
ENSMUSG00000032388	Spg21	FALSE	E001	38.2383	0.0140846	13.3218	0.000262334	0.0370863	10.2695	7.84935	-1.08263	9	65460947	65460952	6	+	41	42	52	23	25	48	ENSMUSG00000032388_E001
ENSMUSG00000043190	Rfesd	TRUE	E008	59.891	0.120615	13.319	0.000262724	0.0371187	13.819	7.74253	-2.55764	13	76018015	76018468	454	-	70	88	89	38	29	62	ENSMUSG00000043190_E008
ENSMUSG00000004043	Stat5a	FALSE	E005	35.2018	0.0150711	13.3173	0.00026297	0.0371308	9.99171	8.26383	-0.768709	11	100860484	100860484	1	+	43	55	46	34	5	63	ENSMUSG00000004043_E005
ENSMUSG00000026456	Cyb5r1	TRUE	E029	681.117	0.00117987	13.3156	0.000263205	0.0371412	18.982	19.5155	0.196614	1	134410493	134410592	100	+	901	1266	1236	328	225	436	ENSMUSG00000026456_E029
ENSMUSG00000056531	Ccdc18	FALSE	E005	8.89185	0.0619316	13.3114	0.000263803	0.0372028	2.65003	6.15202	2.65901	5	108133084	108133339	256	+	3	3	3	4	16	8	ENSMUSG00000056531_E005
ENSMUSG00000001248	Gramd1a	FALSE	E018	34.7602	0.0117507	13.3	0.000265406	0.037374	9.79296	8.00329	-0.806139	7	31135541	31135596	56	-	36	59	52	28	11	45	ENSMUSG00000001248_E018
ENSMUSG00000010592	Dazl	FALSE	E004	2.4934	0.0751297	13.3006	0.000265323	0.037374	0.0398922	3.57169	13.065	17	50284996	50285046	51	-	0	0	0	1	5	4	ENSMUSG00000010592_E004
ENSMUSG00000018899	Irf1	TRUE	E009	6.84439	0.102359	13.2895	0.000266892	0.0375248	6.32323	3.15778	-2.2258	11	53770509	53770622	114	+	9	9	6	1	4	14	ENSMUSG00000018899_E009
ENSMUSG00000029038	Ssu72	FALSE	E002	69.4199	0.00954036	13.2895	0.000266899	0.0375248	12.044	9.87126	-0.896776	4	155705124	155705134	11	+	77	104	82	34	47	70	ENSMUSG00000029038_E002
ENSMUSG00000040479	Dgkz	FALSE	E054	98.897	0.0617808	13.2853	0.00026749	0.0375721	14.249	10.6274	-1.4389	2	91963286	91963657	372	-	143	199	95	67	21	146	ENSMUSG00000040479_E054
ENSMUSG00000068877	Selenbp2	FALSE	E005	46.1462	0.0094266	13.2848	0.000267561	0.0375721	10.2045	8.65702	-0.677875	3	94693647	94693647	1	+	64	69	78	29	19	31	ENSMUSG00000068877_E005
ENSMUSG00000062604	Srpk2	FALSE	E033	51.1469	0.01661	13.2785	0.000268466	0.0376533	10.9816	8.88009	-0.901114	5	23675720	23675774	55	-	75	75	66	31	24	47	ENSMUSG00000062604_E033
ENSMUSG00000112963	Gm6093	FALSE	E005	31.6177	0.0299287	13.2788	0.000268426	0.0376533	8.97983	7.90546	-0.496152	13	33567628	33568869	1242	-	31	56	53	32	11	22	ENSMUSG00000112963_E005
ENSMUSG00000029363	Rfc5	FALSE	E018	21.5636	0.0319452	13.2754	0.000268911	0.0376927	5.59959	8.50042	1.49956	5	117386281	117386721	441	-	13	17	13	18	24	31	ENSMUSG00000029363_E018
ENSMUSG00000002043	Trappc6a	TRUE	E008	52.1819	0.0119742	13.2665	0.000270194	0.0378496	9.13348	10.6218	0.638893	7	19508833	19508916	84	+	55	65	61	34	43	37	ENSMUSG00000002043_E008
ENSMUSG00000025001	Hells	TRUE	E003	9.01612	0.0166476	13.2612	0.000270952	0.0379098	3.49406	5.89859	1.67846	19	38931076	38931173	98	+	5	5	5	11	11	9	ENSMUSG00000025001_E003
ENSMUSG00000031309	Rps6ka3	TRUE	E011	8.75599	0.279915	13.2619	0.000270852	0.0379098	0.00561081	5.96853	20.3757	X	159303281	159303400	120	+	0	0	0	43	1	19	ENSMUSG00000031309_E011
ENSMUSG00000035107	Dcbld2	TRUE	E023	42.888	0.00698586	13.2415	0.000273821	0.0382648	10.2089	8.13339	-0.922108	16	58460955	58461048	94	+	58	82	92	24	4	35	ENSMUSG00000035107_E023
ENSMUSG00000017417	Plxdc1	FALSE	E015	6.45957	0.0267884	13.2371	0.000274456	0.0383302	5.67868	3.22703	-1.79301	11	97956423	97956566	144	-	13	8	10	4	1	7	ENSMUSG00000017417_E015
ENSMUSG00000031813	Mvb12a	FALSE	E002	8.18369	0.0257935	13.2286	0.00027571	0.0384821	6.14637	3.27477	-2.01722	8	71542928	71542929	2	+	7	17	14	1	5	6	ENSMUSG00000031813_E002
ENSMUSG00000022914	Brwd1	FALSE	E062	81.9906	0.0275686	13.2232	0.0002765	0.0385224	12.8536	10.6948	-0.869838	16	96081814	96081873	60	-	119	131	116	76	14	100	ENSMUSG00000022914_E062
ENSMUSG00000026103	Gls	FALSE	E002	43.3946	0.00559059	13.2239	0.000276398	0.0385224	8.67333	10.3498	0.731786	1	52165941	52166127	187	-	32	42	33	77	24	65	ENSMUSG00000026103_E002
ENSMUSG00000021270	Hsp90aa1	TRUE	E009	1.42297	0.0570989	13.2181	0.000277254	0.0386042	3.91174	0.77872	-4.76802	12	110693660	110693710	51	-	2	3	4	0	0	1	ENSMUSG00000021270_E009
ENSMUSG00000032212	Sltm	FALSE	E030	8.38796	0.0239179	13.2155	0.000277643	0.0386351	2.83286	5.35417	1.99073	9	70584113	70584379	267	+	1	5	2	8	14	7	ENSMUSG00000032212_E030
ENSMUSG00000029148	Nrbp1	TRUE	E028	6.18348	0.0194907	13.2042	0.000279324	0.0388456	5.8082	3.17902	-1.91458	5	31249355	31249548	194	+	7	7	7	7	3	8	ENSMUSG00000029148_E028
ENSMUSG00000039953	Clstn1	FALSE	E007	3.50541	0.0968521	13.1905	0.000281378	0.039084	1.3972	4.78521	3.70922	4	149627212	149627325	114	+	0	2	0	8	1	15	ENSMUSG00000039953_E007
ENSMUSG00000032113	Chek1	TRUE	E026	15.7765	0.0390946	13.1877	0.0002818	0.0391192	5.11274	8.16396	1.64417	9	36726659	36727065	407	-	17	10	17	21	8	27	ENSMUSG00000032113_E026
ENSMUSG00000001366	Fbxo9	FALSE	E024	47.9436	0.0147	13.1824	0.000282593	0.0392057	10.9334	8.70079	-0.962317	9	78108605	78108656	52	-	66	65	51	40	25	48	ENSMUSG00000001366_E024
ENSMUSG00000030649	Anapc15	TRUE	E043	9.9177	0.0544712	13.1704	0.000284413	0.0394108	3.21509	6.63239	2.33807	7	101901640	101901845	206	+	4	6	7	4	16	7	ENSMUSG00000030649_E043
ENSMUSG00000021661	Ankra2	FALSE	E002	9.97794	0.0177693	13.1642	0.000285346	0.0394925	6.63213	3.79456	-1.82931	13	98263139	98263156	18	+	15	20	9	6	5	6	ENSMUSG00000021661_E002
ENSMUSG00000035529	Prdm4	FALSE	E025	10.364	0.0212282	13.1619	0.000285702	0.0395182	6.57809	4.02386	-1.61781	10	85916975	85916986	12	-	19	15	23	5	0	10	ENSMUSG00000035529_E025
ENSMUSG00000037997	Parp11	TRUE	E006	29.3785	0.0334094	13.1595	0.000286068	0.0395213	9.57133	7.43018	-0.988034	6	127453675	127453722	48	+	28	36	37	40	9	47	ENSMUSG00000037997_E006
ENSMUSG00000006333	Rps9	TRUE	E007	78.4713	0.0410713	13.1528	0.000287083	0.0396379	12.8955	8.81513	-1.69802	7	3704065	3704214	150	+	127	152	145	28	20	37	ENSMUSG00000006333_E007
ENSMUSG00000024431	Nr3c1	FALSE	E020	10.3155	0.0178173	13.1406	0.000288963	0.039826	6.44271	4.02455	-1.54443	18	39489745	39489846	102	-	17	24	17	6	0	8	ENSMUSG00000024431_E020
ENSMUSG00000055850	Rnf181	FALSE	E036	10.0214	0.0149551	13.1377	0.000289407	0.0398634	6.70327	4.1437	-1.59229	6	72362391	72362393	3	-	14	19	17	8	1	10	ENSMUSG00000055850_E036
ENSMUSG00000066406	Akap13	TRUE	E008	3.9228	0.0298037	13.1363	0.00028963	0.0398703	5.19644	2.54679	-2.21092	7	75586157	75586340	184	+	5	4	8	5	0	6	ENSMUSG00000066406_E008
ENSMUSG00000027942	4933434E20Rik	FALSE	E029	38.2444	0.0142051	13.1338	0.000290021	0.0399003	7.66121	9.55068	0.865672	3	90063209	90063249	41	+	13	26	23	49	37	72	ENSMUSG00000027942_E029
ENSMUSG00000032826	Ank2	FALSE	E100	29.3766	0.0180155	13.1278	0.000290945	0.0399797	9.24059	6.88175	-1.12108	3	127498668	127499001	334	-	38	56	58	16	5	26	ENSMUSG00000032826_E100
ENSMUSG00000034235	Usp54	FALSE	E023	2.87181	0.0428672	13.1214	0.000291948	0.0400937	0.0416311	3.6952	13.0467	14	20589374	20589487	114	-	0	0	0	6	2	11	ENSMUSG00000034235_E023
ENSMUSG00000064061	Dzip3	TRUE	E005	11.8273	0.0146304	13.1126	0.000293322	0.0402584	6.55703	4.01606	-1.61261	16	48926866	48927085	220	-	18	26	26	7	0	5	ENSMUSG00000064061_E005
ENSMUSG00000029860	Zyx	TRUE	E007	125.701	0.0404865	13.0917	0.000296609	0.0406129	14.8708	11.8588	-1.17322	6	42350039	42350070	32	+	106	120	94	165	44	332	ENSMUSG00000029860_E007
ENSMUSG00000037126	Psd	TRUE	E015	3.42865	0.037907	13.0919	0.000296579	0.0406129	4.47719	2.15701	-2.2226	19	46319658	46319716	59	-	6	4	9	1	0	4	ENSMUSG00000037126_E015
ENSMUSG00000058355	Abce1	FALSE	E003	50.1845	0.222599	13.0924	0.000296498	0.0406129	4.64617	12.896	3.95192	8	79686206	79687440	1235	-	11	11	7	60	89	30	ENSMUSG00000058355_E003
ENSMUSG00000028677	Rnf220	FALSE	E027	68.163	0.00730424	13.0892	0.000297005	0.040643	9.90746	11.5912	0.699291	4	117289069	117289113	45	-	35	47	42	100	49	149	ENSMUSG00000028677_E027
ENSMUSG00000021368	Tbc1d7	FALSE	E019	10.8809	0.0151952	13.0805	0.000298389	0.040784	4.09508	6.37381	1.45257	13	43169118	43169250	133	-	5	6	8	13	11	18	ENSMUSG00000021368_E019
ENSMUSG00000039163	Cmc1	FALSE	E007	3.64352	0.0322213	13.0809	0.000298325	0.040784	4.53621	1.40497	-3.52161	9	118150164	118150177	14	-	4	9	7	0	2	0	ENSMUSG00000039163_E007
ENSMUSG00000025374	Nabp2	FALSE	E027	6.85061	0.0203397	13.0759	0.000299123	0.0408601	2.78967	5.46829	2.10686	10	128410414	128410551	138	-	2	4	2	10	7	14	ENSMUSG00000025374_E027
ENSMUSG00000012848	Rps5	FALSE	E008	3.92233	0.0589161	13.0738	0.000299448	0.040871	1.55954	3.88279	2.72716	7	12922521	12922548	28	+	0	1	1	4	6	7	ENSMUSG00000012848_E008
ENSMUSG00000031503	Col4a2	TRUE	E050	9.10455	0.0213295	13.0732	0.000299557	0.040871	5.73981	4.61513	-0.715335	8	11445960	11446246	287	+	6	10	6	8	5	25	ENSMUSG00000031503_E050
ENSMUSG00000100967	Gm29666	FALSE	E002	12.5817	0.0376282	13.0642	0.000300998	0.0410201	4.74305	6.27421	0.931437	15	84915895	84920038	4144	-	10	17	18	3	13	6	ENSMUSG00000100967_E002
ENSMUSG00000022040	Ephx2	TRUE	E011	13.6303	0.044907	13.0617	0.000301394	0.0410488	6.77372	3.66044	-2.01536	14	66095686	66095712	27	-	15	29	37	4	3	2	ENSMUSG00000022040_E011
ENSMUSG00000032212	Sltm	FALSE	E023	15.4648	0.0205627	13.0516	0.000303028	0.0412426	4.25406	6.76611	1.5426	9	70580132	70580166	35	+	4	8	7	8	26	15	ENSMUSG00000032212_E023
ENSMUSG00000056598	Drc3	FALSE	E014	3.79941	0.147275	13.0507	0.000303174	0.0412426	0.0440238	4.10171	13.2103	11	60375907	60377278	1372	+	0	0	0	4	7	5	ENSMUSG00000056598_E014
ENSMUSG00000060538	Tmem219	FALSE	E002	9.85697	0.0238962	13.0418	0.000304619	0.0414147	2.47668	5.21922	2.3085	7	126886218	126886219	2	-	3	1	1	4	20	8	ENSMUSG00000060538_E002
ENSMUSG00000028412	Slc44a1	FALSE	E025	10.4398	0.0748531	13.0296	0.000306604	0.04166	2.33345	5.99276	2.94817	4	53621799	53621987	189	+	1	1	2	22	14	12	ENSMUSG00000028412_E025
ENSMUSG00000026203	Dnajb2	TRUE	E001	4.78942	0.0242767	13.0249	0.000307369	0.0417394	5.16936	2.51006	-2.23709	1	75236406	75236464	59	+	7	9	6	3	2	3	ENSMUSG00000026203_E001
ENSMUSG00000040669	Phc1	FALSE	E042	23.7674	0.0304293	13.0134	0.000309264	0.0419474	8.70733	6.148	-1.27725	6	122339659	122339708	50	-	47	44	35	13	1	23	ENSMUSG00000040669_E042
ENSMUSG00000021694	Ercc8	TRUE	E027	204.573	0.00356539	13.0039	0.000310835	0.0420894	13.5471	15.2474	0.65095	13	108187197	108187280	84	+	118	118	126	176	256	249	ENSMUSG00000021694_E027
ENSMUSG00000024914	Drap1	FALSE	E007	132.242	0.00869042	13.0038	0.000310858	0.0420894	11.9232	13.1136	0.470703	19	5422843	5422860	18	-	50	63	78	109	195	128	ENSMUSG00000024914_E007
ENSMUSG00000023051	Tarbp2	FALSE	E006	228.829	0.0110464	12.9998	0.000311528	0.0421553	16.4583	14.7341	-0.650897	15	102518459	102518497	39	+	237	306	236	182	138	310	ENSMUSG00000023051_E006
ENSMUSG00000040865	Ino80d	TRUE	E016	26.4911	0.00952856	12.988	0.000313499	0.0423661	8.63775	7.56368	-0.507017	1	63074322	63074546	225	-	25	30	34	42	10	31	ENSMUSG00000040865_E016
ENSMUSG00000022415	Syngr1	TRUE	E002	481.761	0.0157747	12.9767	0.000315383	0.0425522	19.39	17.6592	-0.639913	15	80091344	80091492	149	+	478	648	499	447	285	614	ENSMUSG00000022415_E002
ENSMUSG00000010067	Rassf1	FALSE	E005	8.34405	0.102154	12.9699	0.00031654	0.0426086	2.40777	6.10701	2.91967	9	107551847	107551850	4	+	2	3	1	6	12	18	ENSMUSG00000010067_E005
ENSMUSG00000023010	Tmbim6	FALSE	E005	4.30749	0.0344041	12.9718	0.000316225	0.0426086	1.63012	4.27539	2.89959	15	99393592	99393609	18	+	1	1	0	7	4	13	ENSMUSG00000023010_E005
ENSMUSG00000071658	Gng3	FALSE	E003	2.25089	0.0655741	12.9612	0.000318016	0.0427824	0.0556258	3.58072	12.1135	19	8838991	8839246	256	-	0	0	0	3	3	6	ENSMUSG00000071658_E003
ENSMUSG00000019738	Polr2i	FALSE	E007	93.3965	0.015141	12.9386	0.000321874	0.0432761	9.99925	11.8346	0.758148	7	30232405	30232481	77	+	22	39	40	78	151	90	ENSMUSG00000019738_E007
ENSMUSG00000100967	Gm29666	FALSE	E001	7.27271	0.0401129	12.9336	0.000322736	0.0433667	4.70874	1.99935	-2.60788	15	84910438	84914331	3894	-	14	18	12	0	2	0	ENSMUSG00000100967_E001
ENSMUSG00000028717	Tal1	FALSE	E003	113.062	0.0349569	12.9314	0.000323123	0.0433935	13.9271	11.8873	-0.80058	4	115057811	115057871	61	+	148	172	179	95	26	139	ENSMUSG00000028717_E003
ENSMUSG00000019916	P4ha1	TRUE	E002	2.78702	0.0370243	12.924	0.000324403	0.0435033	1.55738	4.31963	3.06559	10	59323364	59323367	4	+	2	1	1	4	3	4	ENSMUSG00000019916_E002
ENSMUSG00000029726	Mepce	TRUE	E013	13.6386	0.0539895	12.9227	0.000324626	0.0435033	8.07118	4.45572	-2.044	5	137786664	137786691	28	-	20	20	15	6	6	20	ENSMUSG00000029726_E013
ENSMUSG00000042520	Ubap2l	FALSE	E056	159.996	0.00286683	12.9235	0.000324477	0.0435033	13.8414	15.0589	0.465692	3	90038815	90038847	33	-	121	166	184	260	47	314	ENSMUSG00000042520_E056
ENSMUSG00000032178	Ilf3	TRUE	E033	5.45015	0.0560158	12.9201	0.000325072	0.0435033	2.48386	5.62721	2.54968	9	21398137	21399112	976	+	4	2	2	15	3	8	ENSMUSG00000032178_E033
ENSMUSG00000006715	Gmnn	FALSE	E012	7.64905	0.0239399	12.8945	0.000329541	0.0440247	2.7951	5.23066	1.95405	13	24761360	24761440	81	-	2	1	5	7	12	8	ENSMUSG00000006715_E012
ENSMUSG00000027893	Ahcyl1	TRUE	E034	76.9453	0.0325239	12.8804	0.000332048	0.0443339	12.0523	9.29884	-1.14877	3	107696506	107696560	55	-	148	157	133	28	5	51	ENSMUSG00000027893_E034
ENSMUSG00000030057	Cnbp	FALSE	E021	197.69	0.0231191	12.8758	0.000332866	0.0444174	15.9934	13.3553	-1.00691	6	87851031	87851059	29	-	302	326	316	91	72	151	ENSMUSG00000030057_E021
ENSMUSG00000020661	Dnmt3a	FALSE	E018	26.5661	0.0110419	12.8586	0.000335924	0.0447342	9.24293	7.18317	-0.967763	12	3873282	3873381	100	+	27	31	44	28	7	43	ENSMUSG00000020661_E018
ENSMUSG00000070034	Sp110	TRUE	E027	8.95268	0.0304307	12.856	0.000336402	0.0447342	6.77875	3.81024	-1.89389	1	85598780	85598817	38	-	7	14	18	5	3	13	ENSMUSG00000070034_E027
ENSMUSG00000032599	Ip6k2	TRUE	E032	128.683	0.0261791	12.85	0.00033748	0.0448516	11.2646	14.2111	1.1617	9	108804542	108804717	176	+	51	67	78	136	160	173	ENSMUSG00000032599_E032
ENSMUSG00000034088	Hdlbp	FALSE	E045	24.1777	0.0123885	12.8471	0.000338006	0.0448956	8.63493	6.54938	-1.02464	1	93478207	93478377	171	-	35	46	34	16	6	23	ENSMUSG00000034088_E045
ENSMUSG00000027018	Hat1	FALSE	E006	1.72102	0.0539541	12.8447	0.000338428	0.0448999	3.49945	0.0432674	-12.7679	2	71411863	71411950	88	+	2	5	5	0	0	0	ENSMUSG00000027018_E006
ENSMUSG00000087523	Gm12319	FALSE	E001	22.7096	0.0245246	12.8393	0.000339413	0.0449531	6.8286	8.28643	0.716419	11	70654741	70654896	156	-	20	19	25	34	12	33	ENSMUSG00000087523_E001
ENSMUSG00000024188	Luc7l	TRUE	E011	83.4351	0.0296812	12.8381	0.000339632	0.0449563	12.7985	9.99964	-1.14078	17	26253974	26254044	71	+	138	154	133	44	18	63	ENSMUSG00000024188_E011
ENSMUSG00000019082	Slc25a22	TRUE	E073	3.16144	0.0348411	12.8296	0.000341187	0.0451363	0.0183989	3.81516	15.5017	7	141437639	141437827	189	-	0	0	0	8	2	11	ENSMUSG00000019082_E073
ENSMUSG00000052459	Atp6v1a	TRUE	E027	4.56216	0.123552	12.8268	0.000341682	0.0451758	5.47525	2.04935	-3.02799	16	44139511	44139630	120	-	2	12	14	2	0	3	ENSMUSG00000052459_E027
ENSMUSG00000040390	Map3k10	TRUE	E004	333.285	0.035613	12.8231	0.000342359	0.0452394	17.7108	14.9126	-1.04984	7	27657852	27658532	681	-	595	647	538	150	60	212	ENSMUSG00000040390_E004
ENSMUSG00000025491	Ifitm1	TRUE	E001	2.23144	0.0454055	12.8166	0.000343566	0.045347	1.78773	4.45201	2.75749	7	140967221	140967566	346	+	3	3	2	4	0	4	ENSMUSG00000025491_E001
ENSMUSG00000006024	Napa	FALSE	E001	29.0457	0.0150618	12.8136	0.000344102	0.0453917	9.22179	6.77168	-1.17019	7	16098458	16098607	150	+	47	51	37	14	11	24	ENSMUSG00000006024_E001
ENSMUSG00000035901	Dennd5a	FALSE	E036	44.7542	0.0174338	12.8119	0.000344421	0.0454079	10.6922	8.64493	-0.887886	7	109960401	109960470	70	-	59	88	74	33	3	57	ENSMUSG00000035901_E036
ENSMUSG00000024811	Tnks2	FALSE	E001	576.906	0.0504827	12.8083	0.000345089	0.0454489	20.7434	17.5697	-1.17041	19	36834232	36834403	172	+	798	1007	616	426	151	873	ENSMUSG00000024811_E001
ENSMUSG00000034656	Cacna1a	FALSE	E036	7.38466	0.0275511	12.8054	0.000345613	0.0454611	2.29224	4.65143	2.1646	8	84580063	84580223	161	+	2	1	1	8	13	6	ENSMUSG00000034656_E036
ENSMUSG00000063179	Pstk	FALSE	E009	88.2833	0.0236485	12.8057	0.000345574	0.0454611	13.5667	10.094	-1.40032	7	131373723	131373830	108	+	62	93	107	54	95	55	ENSMUSG00000063179_E009
ENSMUSG00000038836	Agbl3	TRUE	E024	1.57361	0.0664043	12.7903	0.000348415	0.0457514	3.71654	0.785358	-4.5846	6	34799910	34801610	1701	+	3	4	1	0	1	0	ENSMUSG00000038836_E024
ENSMUSG00000042202	Slc35e2	FALSE	E002	42.4477	0.0206164	12.7864	0.000349154	0.0458224	8.16134	9.8852	0.77113	4	155601611	155601738	128	+	18	33	26	42	44	75	ENSMUSG00000042202_E002
ENSMUSG00000024164	C3	TRUE	E021	6.89853	0.0641356	12.783	0.000349781	0.0458786	2.94687	6.0711	2.29471	17	57215114	57215189	76	-	5	5	2	15	5	9	ENSMUSG00000024164_E021
ENSMUSG00000011427	Zfp790	FALSE	E001	5.41372	0.0317907	12.7678	0.000352644	0.0462032	5.08317	2.77498	-1.88196	7	29816114	29816118	5	+	9	11	10	6	0	1	ENSMUSG00000011427_E001
ENSMUSG00000030058	Copg1	FALSE	E053	22.4036	0.0387675	12.7677	0.000352656	0.0462032	5.91853	8.9513	1.51734	6	87912172	87912530	359	+	8	25	15	41	14	38	ENSMUSG00000030058_E053
ENSMUSG00000051329	Nup160	FALSE	E016	2.05752	0.0431765	12.7529	0.000355457	0.0465437	3.46004	0.0336652	-13.4572	2	90693930	90694239	310	+	4	6	4	0	0	0	ENSMUSG00000051329_E016
ENSMUSG00000027333	Smox	FALSE	E026	45.138	0.00846707	12.7511	0.000355798	0.0465619	10.24	8.46184	-0.782334	2	131524244	131524333	90	+	61	63	73	24	23	33	ENSMUSG00000027333_E026
ENSMUSG00000022305	Lrp12	FALSE	E009	65.4049	0.0273728	12.7461	0.000356749	0.0466411	11.6758	10.4447	-0.505842	15	39943707	39943788	82	-	85	116	84	66	9	92	ENSMUSG00000022305_E009
ENSMUSG00000038241	Cep250	FALSE	E018	15.5075	0.011604	12.7458	0.000356807	0.0466411	7.50189	5.57527	-1.03962	2	155970157	155970219	63	+	20	21	27	10	4	22	ENSMUSG00000038241_E018
ENSMUSG00000087523	Gm12319	FALSE	E002	15.0147	0.0252216	12.7446	0.000357041	0.0466452	7.28405	5.51566	-0.96731	11	70656293	70656493	201	-	26	23	26	13	0	17	ENSMUSG00000087523_E002
ENSMUSG00000024983	Vti1a	FALSE	E017	26.5464	0.0239659	12.7294	0.000359952	0.0468927	9.24205	6.67424	-1.23047	19	55446178	55446979	802	+	31	44	53	20	5	27	ENSMUSG00000024983_E017
ENSMUSG00000049792	Bag5	FALSE	E008	20.0156	0.0244968	12.7304	0.000359759	0.0468927	8.33139	5.70276	-1.36018	12	111712928	111712953	26	-	34	34	28	12	5	18	ENSMUSG00000049792_E008
ENSMUSG00000033545	Znrf1	FALSE	E033	53.3774	0.0223023	12.7278	0.000360262	0.0469067	8.52383	11.2009	1.15296	8	111622974	111623778	805	+	32	43	33	63	58	56	ENSMUSG00000033545_E033
ENSMUSG00000030844	Rgs10	FALSE	E015	2.38026	0.0555457	12.7261	0.000360588	0.0469226	0.0262592	3.2396	13.973	7	128418581	128418758	178	-	0	0	0	1	5	3	ENSMUSG00000030844_E015
ENSMUSG00000001435	Col18a1	FALSE	E020	29.9868	0.0084773	12.7192	0.000361914	0.0470687	7.44068	9.44217	0.926537	10	77067632	77067658	27	-	28	31	22	36	15	62	ENSMUSG00000001435_E020
ENSMUSG00000022498	Txndc11	FALSE	E027	79.6	0.0198147	12.7153	0.000362684	0.0471157	12.8498	10.5798	-0.916222	16	11134554	11134573	20	-	104	108	72	71	37	113	ENSMUSG00000022498_E027
ENSMUSG00000029390	Tmed2	TRUE	E007	9.61568	0.194011	12.7153	0.000362676	0.0471157	2.34604	7.61407	3.78301	5	124541433	124541760	328	+	3	2	4	4	17	11	ENSMUSG00000029390_E007
ENSMUSG00000029148	Nrbp1	TRUE	E038	16.3746	0.0117001	12.7111	0.000363489	0.0471936	7.62469	5.29793	-1.26926	5	31250366	31250543	178	+	11	18	12	17	14	23	ENSMUSG00000029148_E038
ENSMUSG00000024805	Pcgf5	FALSE	E028	180.644	0.011856	12.7086	0.000363985	0.0472049	13.7034	15.3879	0.643644	19	36456205	36460970	4766	+	173	180	152	186	157	167	ENSMUSG00000024805_E028
ENSMUSG00000037788	Vopp1	FALSE	E004	11.0154	0.0714958	12.6964	0.000366358	0.0474859	3.47484	6.78825	2.18305	6	57758347	57762434	4088	-	5	2	7	10	14	19	ENSMUSG00000037788_E004
ENSMUSG00000024066	Xdh	TRUE	E005	59.3207	0.0128483	12.6925	0.000367131	0.0475595	11.8734	9.00235	-1.20861	17	73893600	73893714	115	-	26	43	54	91	40	116	ENSMUSG00000024066_E005
ENSMUSG00000068876	Cgn	TRUE	E017	0.86312	0.0885773	12.6901	0.000367605	0.0475942	3.1916	0.000725115	-24.2846	3	94776109	94776236	128	-	1	2	3	0	0	0	ENSMUSG00000068876_E017
ENSMUSG00000097165	2210008F06Rik	FALSE	E001	24.1848	0.125992	12.6868	0.000368247	0.0476505	8.52147	6.03522	-1.25585	11	77489854	77490011	158	+	60	48	14	8	6	18	ENSMUSG00000097165_E001
ENSMUSG00000039219	Arid4b	TRUE	E047	4.64367	0.0284977	12.6814	0.000369312	0.0477616	5.43692	2.32172	-2.63559	13	14192102	14193365	1264	+	7	10	4	3	2	3	ENSMUSG00000039219_E047
ENSMUSG00000037725	Ckap2	FALSE	E001	2.96933	0.036551	12.6738	0.000370811	0.0479017	1.30885	3.99611	3.32794	8	22168160	22168444	285	-	0	1	1	5	4	4	ENSMUSG00000037725_E001
ENSMUSG00000041836	Ptpre	FALSE	E001	3.50471	0.0334818	12.6747	0.000370641	0.0479017	4.49442	1.76364	-2.82746	7	135537481	135537823	343	+	6	6	9	2	0	1	ENSMUSG00000041836_E001
ENSMUSG00000035539	Ccdc180	TRUE	E034	1.28286	0.143517	12.6724	0.000371089	0.0479108	4.39367	0.856024	-4.85907	4	45940910	45940976	67	+	1	4	2	2	0	0	ENSMUSG00000035539_E034
ENSMUSG00000020652	Cenpo	FALSE	E009	4.94804	0.0620531	12.6592	0.000373719	0.0481964	1.48257	4.62247	3.42504	12	4215692	4216506	815	-	1	0	1	9	7	6	ENSMUSG00000020652_E009
ENSMUSG00000021661	Ankra2	FALSE	E015	103.239	0.00456316	12.6541	0.000374749	0.0483022	11.4685	12.598	0.451637	13	98271654	98271779	126	+	64	74	63	105	110	146	ENSMUSG00000021661_E015
ENSMUSG00000027408	Cpxm1	FALSE	E012	20.1694	0.0106618	12.65	0.000375563	0.0483262	7.952	5.82164	-1.11215	2	130395636	130395723	88	-	30	33	34	10	7	15	ENSMUSG00000027408_E012
ENSMUSG00000025159	Mms19	FALSE	E024	177.489	0.00508078	12.6307	0.000379458	0.0487458	14.9881	13.9821	-0.384578	19	41948233	41948316	84	-	215	242	282	127	79	177	ENSMUSG00000025159_E024
ENSMUSG00000024576	Csnk1a1	TRUE	E020	289.491	0.00528355	12.6257	0.000380482	0.0488502	16.0026	16.7806	0.291516	18	61580476	61580487	12	+	297	395	347	232	187	283	ENSMUSG00000024576_E020
ENSMUSG00000029146	Snx17	TRUE	E021	14.8609	0.0151424	12.622	0.00038123	0.048919	4.97374	7.31889	1.32514	5	31196080	31196176	97	+	10	8	17	13	14	22	ENSMUSG00000029146_E021
ENSMUSG00000034165	Ccnd3	FALSE	E008	131.233	0.0376387	12.6197	0.000381698	0.0489518	11.7845	14.945	1.23128	17	47505219	47505230	12	+	100	111	96	139	108	217	ENSMUSG00000034165_E008
ENSMUSG00000027942	4933434E20Rik	FALSE	E031	89.2435	0.00789686	12.6103	0.000383617	0.0491419	10.8344	12.2061	0.556023	3	90064425	90064554	130	+	33	68	64	99	95	133	ENSMUSG00000027942_E031
ENSMUSG00000025505	Tmem80	FALSE	E018	20.4832	0.0391627	12.6074	0.000384217	0.0491655	8.33697	5.22084	-1.65633	7	141335845	141336067	223	+	32	27	49	10	5	10	ENSMUSG00000025505_E018
ENSMUSG00000037997	Parp11	TRUE	E005	17.2713	0.0263888	12.6038	0.000384971	0.0492243	7.87976	5.83258	-1.0713	6	127453666	127453674	9	+	19	16	24	15	8	29	ENSMUSG00000037997_E005
ENSMUSG00000043190	Rfesd	TRUE	E005	450.863	0.00196013	12.6031	0.000385103	0.0492243	16.5611	16.8019	0.0900083	13	76007983	76008017	35	-	125	216	168	347	748	378	ENSMUSG00000043190_E005
ENSMUSG00000034211	Mrps17	FALSE	E011	1.74612	0.052528	12.5989	0.000385982	0.049282	3.55256	0.0352308	-13.407	5	129715571	129715576	6	+	3	6	3	0	0	0	ENSMUSG00000034211_E011
ENSMUSG00000025381	Cnpy2	FALSE	E001	8.58085	0.0207672	12.5898	0.000387855	0.0494681	6.34359	3.54143	-1.88682	10	128322459	128322467	9	+	12	17	10	2	4	9	ENSMUSG00000025381_E001
ENSMUSG00000034799	Unc13a	FALSE	E001	124.167	0.012254	12.5897	0.000387868	0.0494681	12.3196	14.0328	0.668788	8	71624417	71629053	4637	-	91	114	120	151	92	173	ENSMUSG00000034799_E001
ENSMUSG00000026019	Wdr12	TRUE	E027	29.159	0.0487121	12.5885	0.000388133	0.0494745	9.40987	5.89319	-1.73502	1	60098143	60098146	4	-	49	60	54	16	4	11	ENSMUSG00000026019_E027
ENSMUSG00000019845	Tube1	TRUE	E022	13.6075	0.0178147	12.583	0.00038928	0.0495659	4.91869	7.29097	1.34732	10	39147763	39147937	175	+	9	10	20	12	10	21	ENSMUSG00000019845_E022
ENSMUSG00000032512	Wdr48	FALSE	E004	4.75881	0.0221089	12.5837	0.000389117	0.0495659	5.06163	2.45384	-2.23564	9	119895157	119895316	160	+	8	10	9	3	0	3	ENSMUSG00000032512_E004
ENSMUSG00000026833	Olfm1	FALSE	E005	179.432	0.00990032	12.5797	0.000389953	0.0496104	13.8568	15.2702	0.539859	2	28212532	28212687	156	+	144	179	175	179	139	242	ENSMUSG00000026833_E005
ENSMUSG00000044456	Rin3	TRUE	E001	6.96496	0.0306796	12.5638	0.000393296	0.049967	5.96287	3.33427	-1.85859	12	102283048	102283166	119	+	10	15	7	4	2	8	ENSMUSG00000044456_E001
