# Supplementary material for: Strap associates with Csde1 and affects expression of select Csde1-bound transcripts
Source: PLoS One. 2018 Aug 23;13(8):e0201690. doi: 10.1371/journal.pone.0201690 (PMC6107111; doi:10.1371/journal.pone.0201690)
Supplement: S10 Table — (XLSX) [file pone.0201690.s015.xlsx]

## Sheet: Sheet1
Supplemental table10- Overrepresentation analysis of transcripts of which exons are differentially expressed in presence and absence of Strap
	Selectively transcripts with differential exon expression, without differential transcript expression
GeneTrail2
Statistical analysis of molecular signatures
GO_-_Cellular_Component
Type	Name	Number of hits	Expected score	Adjusted p-value
enriched	nucleoplasm part(5)	36	3.51227	1.23302e-20
enriched	transferase complex(5)	30	4.05358	2.12926e-13
enriched	nuclear chromosome part(5)	25	2.83247	1.20001e-12
enriched	nuclear chromosome(5)	25	3.04648	4.36233e-12
enriched	chromatin(3)	23	2.85136	5.322e-11
enriched	chromosomal region(5)	19	1.74354	5.322e-11
enriched	ribonucleoprotein complex(3)&intracellular ribonucleoprotein complex(4)	26	4.16688	2.98303e-10
enriched	microtubule organizing center(5)	22	3.28567	4.5076e-09
enriched	mitochondrial envelope(5)	22	3.31085	4.61606e-09
enriched	heterochromatin(4)	11	0.490962	4.99057e-09
enriched	centrosome(5)	20	2.82618	1.14696e-08
enriched	nuclear chromatin(4)	17	1.91349	1.15371e-08
enriched	synapse part(2)	22	3.5878	1.40453e-08
enriched	Golgi apparatus part(4)	19	2.5807	1.48607e-08
enriched	nucleolus(5)	23	4.16688	3.22821e-08
enriched	chromosome centromeric region(6)	13	1.03857	3.3557e-08
enriched	mitochondrial membrane(4)	20	3.08425	3.3557e-08
enriched	organelle inner membrane(4)	17	2.43593	2.61929e-07
enriched	nuclear body(6)	13	1.39106	8.55878e-07
enriched	vacuole(5)	18	3.06536	1.03253e-06
enriched	nuclear heterochromatin(5)	7	0.214009	1.33314e-06
enriched	mitochondrial inner membrane(5)	15	2.26598	3.99612e-06
enriched	cell body(3)	19	3.83328	4.62958e-06
enriched	nuclear envelope(4)	14	1.97644	4.85057e-06
enriched	dendrite(5)	17	3.14719	7.08994e-06
enriched	postsynapse(3)	15	2.41075	7.37255e-06
enriched	transcription factor complex(4)	14	2.08344	8.06032e-06
enriched	postsynaptic density(3)	11	1.19593	1.07147e-05
enriched	endosome(4)	19	4.19206	1.41601e-05
enriched	neuronal cell body(4)	17	3.38638	1.61999e-05
enriched	methyltransferase complex(4)	8	0.528728	1.7473e-05
enriched	transferase complex transferring phosphorus containing groups(6)	11	1.39735	4.14206e-05
enriched	Golgi membrane(5)	11	1.41624	4.561e-05
enriched	neuronal postsynaptic density(4)	7	0.415429	5.02394e-05
enriched	histone methyltransferase complex(5)	7	0.440607	7.05003e-05
enriched	vacuolar membrane(4)	10	1.2274	9.41346e-05
enriched	vacuolar part(4)	10	1.27147	0.000124196
enriched	spliceosomal complex(5)	9	1.05746	0.000225321
enriched	axon(5)	14	2.88912	0.000242103
enriched	vesicle membrane(4)	9	1.11411	0.000321637
enriched	ubiquitin ligase complex(4)	10	1.52954	0.000542487
enriched	Golgi associated vesicle(5)	6	0.409135	0.00058658
enriched	endoplasmic reticulum part(4)	13	2.72547	0.000593138
enriched	mitochondrial matrix(5)	9	1.25888	0.000752461
enriched	perinuclear region of cytoplasm(5)	14	3.27308	0.000832236
enriched	kinetochore(4)	7	0.704971	0.000976368
enriched	microvillus(5)	6	0.45949	0.000976368
enriched	transport vesicle membrane(4)	4	0.119593	0.00106265
enriched	actin based cell projection(4)	8	1.0134	0.00109032
enriched	chromosome telomeric region(6)	7	0.730148	0.00113904
enriched	coated vesicle membrane(4)	5	0.295836	0.00153908
enriched	endoplasmic reticulum membrane(3)	11	2.17786	0.00153908
enriched	coated vesicle(6)	7	0.786798	0.0016992
enriched	dendritic spine(3)	7	0.793092	0.00172424
enriched	lytic vacuole(6)&lysosome(7)	12	2.64994	0.00172424
enriched	neuron spine(5)	7	0.81827	0.00204342
enriched	nuclear outer membrane endoplasmic reticulum membrane network(3)	11	2.28486	0.00212212
enriched	trans Golgi network transport vesicle(5)	4	0.163654	0.00262907
enriched	DNA directed RNA polymerase II holoenzyme(6)	6	0.579083	0.00266278
enriched	nuclear speck(7)	6	0.585378	0.00277273
enriched	cytoplasmic vesicle membrane(5)	7	0.944158	0.00439313
enriched	integral component of organelle membrane(4)	8	1.28405	0.00439313
enriched	Golgi subcompartment(5)	8	1.29664	0.00455451
enriched	Golgi associated vesicle membrane(4)	4	0.20142	0.00490856
enriched	trans Golgi network(5)	7	0.969335	0.00490856
enriched	trans Golgi network transport vesicle membrane(5)	3	0.0692382	0.00533906
enriched	intrinsic component of organelle membrane(3)	8	1.347	0.00552785
enriched	organellar ribosome(3)&mitochondrial ribosome(4)	5	0.421724	0.00571888
enriched	organelle subcompartment(4)	8	1.36588	0.00589024
enriched	SWI SNF superfamily type complex(4)	5	0.428018	0.00593354
enriched	cytoplasmic ubiquitin ligase complex(5)	3	0.0755326	0.00608927
enriched	specific granule(5)	3	0.0755326	0.00608927
enriched	DNA directed RNA polymerase complex(5)&nuclear DNA directed RNA polymerase complex(5)	6	0.711265	0.00635485
enriched	RNA polymerase complex(4)	6	0.723854	0.00687085
enriched	nuclear transcription factor complex(5)	6	0.742737	0.00775389
enriched	condensed chromosome(6)	6	0.805681	0.0116729
enriched	axon part(4)	8	1.54842	0.0119261
enriched	cytoplasmic vesicle part(4)	7	1.15817	0.0119261
enriched	stereocilium bundle(4)	4	0.276953	0.0125397
enriched	SNARE complex(4)	4	0.283247	0.0132518
enriched	pericentric heterochromatin(5)	3	0.107005	0.0132518
enriched	synaptic membrane(3)	8	1.59877	0.0139734
enriched	clathrin coated vesicle(7)	5	0.541317	0.0141321
enriched	ribosome(5)	7	1.24629	0.016782
enriched	transport vesicle(4)	5	0.579083	0.0185472
enriched	RNA polymerase II transcription factor complex(6)	5	0.585378	0.0192189
enriched	condensed nuclear chromosome centromeric region(6)	3	0.132182	0.0212545
enriched	organelle outer membrane(4)	6	0.931569	0.0212545
enriched	protein DNA complex(3)	6	0.937863	0.0217314
enriched	histone deacetylase complex(5)	4	0.339897	0.0228477
enriched	outer membrane(3)	6	0.956746	0.0235186
enriched	nuclear pore(5)	4	0.365074	0.0288159
enriched	axon terminus(5)	6	1.0134	0.0307771
enriched	clathrin coated vesicle membrane(5)	3	0.15736	0.0312815
enriched	filamentous actin(4)	3	0.15736	0.0312815
enriched	PML body(7)	4	0.396546	0.0366417
enriched	small ribosomal subunit(5)	4	0.396546	0.0366417
enriched	neuron projection terminus(4)	6	1.08893	0.0418648
enriched	transcriptional repressor complex(4)	4	0.415429	0.0423194
enriched	nuclear membrane(4)	6	1.13299	0.0499604
WikiPathways
Type	Name	Number of hits	Expected score	Adjusted p-value
enriched	mRNA processing	24	2.81988	6.39146e-12
enriched	PluriNetWork	17	1.76872	4.71824e-09
enriched	p53 signaling	6	0.390252	0.00139624
enriched	G1 to S cell cycle control	5	0.35878	0.00829108
enriched	miRNA regulation of DNA Damage Response	5	0.35878	0.00829108
enriched	Purine metabolism	7	1.0071	0.0146408
enriched	Apoptosis	5	0.503551	0.0213101
enriched	Delta-Notch Signaling Pathway	5	0.509845	0.0213101
enriched	Focal Adhesion-PI3K-Akt-mTOR-signaling pathway	9	1.98273	0.0213101
enriched	MicroRNAs in Cardiomyocyte Hypertrophy	5	0.490962	0.0213101
enriched	Wnt Signaling Pathway and Pluripotency	5	0.585378	0.0329042
enriched	Cytoplasmic Ribosomal Proteins	5	0.61685	0.0360516
enriched	Insulin Signaling	6	0.956746	0.0360516
enriched	Electron Transport Chain	5	0.635733	0.0363844
enriched	Wnt Signaling Pathway	4	0.35878	0.0363844
enriched	Glutathione and one carbon metabolism	3	0.176243	0.0489221
enriched	One Carbon Metabolism	3	0.176243	0.0489221
enriched	PodNet: protein-protein interactions in the podocyte	8	1.92608	0.0489221
KEGG_-_Pathways
Type	Name	Number of hits	Expected score	Adjusted p-value
enriched	Lysine degradation	8	0.295836	3.53751e-06
enriched	Cell cycle	10	0.755326	9.65498e-06
enriched	HTLV-I infection	13	1.66801	1.71309e-05
enriched	Endocytosis	11	1.3407	7.65205e-05
enriched	MicroRNAs in cancer	12	1.66172	7.65205e-05
enriched	Viral carcinogenesis	11	1.39735	9.01477e-05
enriched	Chronic myeloid leukemia	7	0.440607	0.000143847
enriched	Pathways in cancer	12	1.9072	0.000193635
enriched	Measles	8	0.849742	0.000710486
enriched	p53 signaling pathway	6	0.396546	0.000850408
enriched	Ribosome	8	0.900097	0.00086965
enriched	Non-alcoholic fatty liver disease (NAFLD)	8	0.925274	0.000966318
enriched	PI3K-Akt signaling pathway	11	2.15897	0.00229789
enriched	Non-small cell lung cancer	5	0.346191	0.00470511
enriched	Hepatitis B	7	0.881214	0.0048848
enriched	Epstein-Barr virus infection	8	1.27776	0.0062407
enriched	Synaptic vesicle cycle	5	0.383957	0.0062407
enriched	Pancreatic cancer	5	0.396546	0.0067043
enriched	Glioma	5	0.402841	0.00681268
enriched	Melanoma	5	0.428018	0.00847465
enriched	Bladder cancer	4	0.220303	0.00850653
enriched	Influenza A	7	1.03228	0.00855174
enriched	Protein processing in endoplasmic reticulum	7	1.03857	0.00855174
enriched	Thyroid hormone signaling pathway	6	0.723854	0.00864512
enriched	Purine metabolism	7	1.05746	0.00875794
enriched	Small cell lung cancer	5	0.509845	0.0139586
enriched	Spliceosome	6	0.811975	0.0139586
enriched	Oxidative phosphorylation	6	0.81827	0.0140078
enriched	FoxO signaling pathway	6	0.824564	0.0140705
enriched	Herpes simplex infection	7	1.24629	0.0191753
enriched	Thiamine metabolism	2	0.0251775	0.0317848
enriched	mTOR signaling pathway	4	0.383957	0.0404309
enriched	Huntington's disease	6	1.05746	0.0438236
enriched	Renal cell carcinoma	4	0.402841	0.045103
enriched	Phagosome	6	1.08263	0.0464728
GO_-_Biological_Process
Type	Name	Number of hits	Expected score	Adjusted p-value
enriched	chromatin organization(5)	39	4.148	3.20604e-20
enriched	chromatin modification(6)	34	3.35491	1.95105e-18
enriched	covalent chromatin modification(7)	27	2.32892	1.49392e-15
enriched	histone modification(4)	25	2.26598	7.85909e-14
enriched	cell growth(3)	27	2.88912	1.50618e-13
enriched	peptidyl lysine modification(8)	21	1.73725	3.98407e-12
enriched	protein modification by small protein conjugation(8)	28	3.68221	3.98407e-12
enriched	protein ubiquitination(9)	27	3.48079	7.37132e-12
enriched	negative regulation of cellular component organization(4)	26	3.50597	5.4657e-11
enriched	protein localization to organelle(6)	28	4.16059	5.4657e-11
enriched	methylation(3)	20	1.82537	6.74958e-11
enriched	developmental growth(3)	26	3.84587	3.20686e-10
enriched	regulation of cell growth(4)	21	2.29116	3.20686e-10
enriched	regulation of cellular component biogenesis(3)	27	4.20465	3.20686e-10
enriched	macromolecule methylation(4)	17	1.37218	7.42901e-10
enriched	cellular response to DNA damage stimulus(5)	25	3.75775	1.11935e-09
enriched	RNA processing(6)	26	4.19835	1.68399e-09
enriched	regulation of growth(3)	25	3.85846	1.7353e-09
enriched	mRNA metabolic process(6)	21	2.95836	2.33824e-08
enriched	cellular protein catabolic process(6)	23	3.72628	3.37262e-08
enriched	ubiquitin dependent protein catabolic process(8)	21	3.04648	3.56847e-08
enriched	mRNA processing(7)	19	2.41704	3.62598e-08
enriched	regulation of vesicle mediated transport(4)	19	2.41075	3.62598e-08
enriched	mitochondrion organization(5)	22	3.43044	3.86837e-08
enriched	modification dependent protein catabolic process(7)	21	3.09054	3.86837e-08
enriched	modification dependent macromolecule catabolic process(6)	21	3.1346	4.78065e-08
enriched	histone methylation(5)	12	0.723854	6.25427e-08
enriched	proteolysis involved in cellular protein catabolic process(6)	22	3.55003	6.25427e-08
enriched	regulation of gene expression epigenetic(6)	16	1.69319	8.92901e-08
enriched	cellular protein complex assembly(6)	19	2.6877	1.50788e-07
enriched	developmental cell growth(4)	14	1.23999	1.50788e-07
enriched	negative regulation of cell growth(4)	13	1.02598	1.80313e-07
enriched	regulation of DNA metabolic process(5)	16	1.88832	3.5841e-07
enriched	peptide metabolic process(5)	22	3.97176	3.96604e-07
enriched	single organism membrane organization(4)	22	3.98434	4.07865e-07
enriched	regulation of cellular protein localization(5)	19	2.90801	4.60009e-07
enriched	protein methylation(5)&protein alkylation(7)	12	0.912686	5.46382e-07
enriched	glycosyl compound metabolic process(4)	15	1.71837	7.70314e-07
enriched	regulation of cell projection organization(5)	20	3.40526	8.58771e-07
enriched	histone lysine methylation(6)	10	0.566495	1.05723e-06
enriched	negative regulation of cell cycle(4)	16	2.11491	1.37581e-06
enriched	peptidyl lysine methylation(6)	10	0.610555	1.96593e-06
enriched	protein targeting(6)	19	3.24161	2.15216e-06
enriched	synaptic transmission(5)	18	2.88912	2.25359e-06
enriched	ribonucleoprotein complex biogenesis(4)	15	1.9072	2.51459e-06
enriched	regulation of chromatin organization(6)	11	0.862331	3.17837e-06
enriched	regulation of binding(4)	14	1.64913	3.26969e-06
enriched	apoptotic signaling pathway(5)	19	3.42414	4.54112e-06
enriched	regulation of neuron projection development(6)	17	2.70658	5.06472e-06
enriched	negative regulation of growth(3)	13	1.42883	5.11385e-06
enriched	proteasome mediated ubiquitin dependent protein catabolic process(7)	16	2.36669	5.11385e-06
enriched	purine ribonucleoside metabolic process(7)	13	1.4603	6.31669e-06
enriched	purine nucleoside metabolic process(6)	13	1.48547	7.38003e-06
enriched	regulation of chromosome organization(6)	13	1.48547	7.38003e-06
enriched	establishment of protein localization to organelle(5)	17	2.86394	1.004e-05
enriched	modulation of synaptic transmission(4)	14	1.83796	1.0157e-05
enriched	ribonucleoside metabolic process(6)	13	1.54212	1.06651e-05
enriched	regulation of neuron differentiation(7)	19	3.6948	1.21801e-05
enriched	proteasomal protein catabolic process(6)	16	2.55552	1.241e-05
enriched	regulation of apoptotic signaling pathway(5)	15	2.23451	1.42946e-05
enriched	negative regulation of immune system process(3)	15	2.25968	1.62022e-05
enriched	RNA splicing(7)	14	1.93867	1.73725e-05
enriched	nucleoside metabolic process(5)	13	1.63025	1.74604e-05
enriched	protein localization to nucleus(7)	14	1.94496	1.74604e-05
enriched	regulation of chromatin modification(7)	10	0.81827	1.74604e-05
enriched	small molecule biosynthetic process(5)	16	2.65623	1.85751e-05
enriched	DNA methylation or demethylation(7)	8	0.421724	1.87187e-05
enriched	amide biosynthetic process(6)	19	3.84587	1.91672e-05
enriched	regulation of developmental growth(4)	14	1.97644	1.96459e-05
enriched	positive regulation of cell cycle(4)	13	1.66172	2.00827e-05
enriched	developmental growth involved in morphogenesis(4)	12	1.36588	2.02418e-05
enriched	ammonium ion metabolic process(4)	10	0.843447	2.04002e-05
enriched	regulation of catabolic process(4)	19	3.91511	2.34142e-05
enriched	positive regulation of organelle organization(5)	17	3.11572	2.42601e-05
enriched	negative regulation of cell differentiation(4)	19	3.94028	2.51148e-05
enriched	regulation of cell morphogenesis(5)	17	3.1346	2.56887e-05
enriched	ribonucleoprotein complex assembly(5)	10	0.874919	2.639e-05
enriched	regulation of protein complex assembly(4)	14	2.05826	2.81349e-05
enriched	histone H3 K4 methylation(7)	7	0.295836	3.03096e-05
enriched	DNA modification(6)	8	0.478373	3.8346e-05
enriched	regulation of cellular catabolic process(5)	17	3.24161	3.8346e-05
enriched	ribonucleoprotein complex subunit organization(5)	10	0.925274	4.06416e-05
enriched	neuron projection extension(5)	10	0.931569	4.26281e-05
enriched	immune effector process(3)	19	4.15429	4.80068e-05
enriched	nucleocytoplasmic transport(7)	14	2.17156	4.80068e-05
enriched	positive regulation of cellular protein localization(3)	13	1.83167	4.80068e-05
enriched	protein localization to membrane(5)	14	2.17156	4.80068e-05
enriched	regulation of homeostatic process(3)	15	2.54293	4.93791e-05
enriched	in utero embryonic development(7)	15	2.55552	5.19134e-05
enriched	nuclear transport(6)	14	2.19674	5.25518e-05
enriched	organelle localization(4)	14	2.20933	5.38056e-05
enriched	protein autoubiquitination(10)	7	0.333602	5.38056e-05
enriched	regulation of cellular response to stress(4)	17	3.35491	5.38056e-05
enriched	regulation of immunoglobulin production(5)	7	0.333602	5.38056e-05
enriched	positive regulation of chromosome organization(6)	9	0.736443	5.98382e-05
enriched	peptide biosynthetic process(6)	17	3.41156	6.5227e-05
enriched	tissue morphogenesis(4)	18	3.85216	6.94231e-05
enriched	regulation of histone modification(5)	9	0.755326	7.10079e-05
enriched	DNA methylation(5)&DNA alkylation(7)	7	0.352485	7.19894e-05
enriched	cellular amino acid metabolic process(4)	12	1.60507	7.6492e-05
enriched	regulation of axonogenesis(7)	10	1.01969	7.76181e-05
enriched	single organism carbohydrate metabolic process(4)	17	3.48079	8.07179e-05
enriched	regulation of immune effector process(4)	14	2.32892	9.09197e-05
enriched	DNA repair(4)	14	2.33522	9.24897e-05
enriched	homeostasis of number of cells(5)	12	1.64283	9.24897e-05
enriched	carbohydrate metabolic process(4)	18	3.95917	9.37635e-05
enriched	regulation of erythrocyte differentiation(4)	6	0.226598	0.000114431
enriched	negative regulation of intracellular signal transduction(5)	14	2.38557	0.000114638
enriched	regulation of axon extension(5)	8	0.585378	0.000118804
enriched	regulation of cellular component size(4)	13	2.03309	0.000118804
enriched	regulation of cell adhesion(4)	17	3.61298	0.000122864
enriched	positive regulation of cell adhesion(4)	13	2.05197	0.00012906
enriched	regulation of cell size(5)	10	1.09522	0.000129698
enriched	negative regulation of nervous system development(4)	12	1.73096	0.000144037
enriched	regulation of cell morphogenesis involved in differentiation(6)	13	2.07715	0.000144037
enriched	heart development(4)	16	3.2542	0.000150044
enriched	negative regulation of organelle organization(5)	12	1.74984	0.000158109
enriched	regulation of cell cycle process(5)	15	2.87653	0.00016772
enriched	translation(6)	16	3.29196	0.000169546
enriched	regulation of cell motility(4)	18	4.16688	0.000170132
enriched	regulation of production of molecular mediator of immune response(4)	8	0.635733	0.000193954
enriched	DNA recombination(6)	10	1.17705	0.000224983
enriched	gamete generation(4)	16	3.40526	0.00025041
enriched	nuclear export(8)	8	0.66091	0.00025041
enriched	regulation of endocytosis(5)	10	1.20852	0.000276043
enriched	response to oxidative stress(4)	12	1.86314	0.000277224
enriched	regulation of extent of cell growth(5)	8	0.673499	0.000278467
enriched	lipid biosynthetic process(5)	15	3.0276	0.00028728
enriched	establishment of organelle localization(4)	11	1.54842	0.000312792
enriched	positive regulation of histone modification(5)	7	0.465784	0.000312792
enriched	regulation of cell cycle arrest(6)	6	0.289542	0.000344084
enriched	regulation of cell migration(5)	17	3.97176	0.000362778
enriched	response to growth factor(5)	15	3.09684	0.000362778
enriched	regulation of microtubule based process(4)	9	0.969335	0.000375864
enriched	cellular component disassembly(4)	13	2.31004	0.00038494
enriched	developmental process involved in reproduction(3)	17	4.00952	0.000401658
enriched	negative regulation of binding(5)	8	0.71756	0.00040454
enriched	positive regulation of chromatin modification(7)	7	0.490962	0.000409379
enriched	positive regulation of cell projection organization(5)	12	1.95755	0.000413084
enriched	protein ubiquitination involved in ubiquitin dependent protein catabolic process(9)	8	0.723854	0.000421116
enriched	nucleobase containing small molecule metabolic process(4)	16	3.5878	0.000425646
enriched	protein polyubiquitination(10)	9	0.994513	0.000433964
enriched	axon extension(6)	8	0.730148	0.000438326
enriched	plasma membrane organization(5)	11	1.62395	0.00044017
enriched	erythrocyte homeostasis(4)	8	0.742737	0.000487818
enriched	positive regulation of DNA metabolic process(5)	9	1.02598	0.000539015
enriched	cell cycle arrest(5)	8	0.767915	0.000608897
enriched	gene silencing(4)	10	1.35329	0.000613751
enriched	regulation of immune response(4)	15	3.26679	0.000613751
enriched	endocytosis(6)	14	2.84506	0.000616952
enriched	regulation of hemopoiesis(4)	12	2.06456	0.000646698
enriched	purine containing compound metabolic process(5)	14	2.87024	0.0006721
enriched	establishment of protein localization to membrane(5)	10	1.37218	0.000672958
enriched	regulation of fibroblast proliferation(5)	7	0.541317	0.000674525
enriched	positive regulation of cell cycle arrest(6)	5	0.182537	0.000706097
enriched	chromatin silencing(5)	7	0.547611	0.000711047
enriched	fibroblast proliferation(4)	7	0.547611	0.000711047
enriched	epithelial cell proliferation(4)	12	2.09603	0.000718174
enriched	negative regulation of protein modification process(6)	15	3.32973	0.000718756
enriched	myeloid cell differentiation(6)	12	2.10232	0.000730587
enriched	immunoglobulin production(4)	7	0.553906	0.000744533
enriched	regulation of epithelial cell proliferation(5)	11	1.74354	0.00075624
enriched	regulation of response to DNA damage stimulus(5)	8	0.805681	0.000770148
enriched	response to lipid(5)	16	3.82699	0.000817101
enriched	negative regulation of gene expression epigenetic(6)	7	0.566495	0.000835562
enriched	regulation of anatomical structure size(4)	14	2.96465	0.00088351
enriched	histone acetylation(5)	8	0.824564	0.00088467
enriched	multicellular organism growth(4)	9	1.1204	0.000931699
enriched	regulation of mRNA processing(6)	7	0.579083	0.000935301
enriched	regulation of secretion by cell(5)	16	3.88363	0.000944728
enriched	positive regulation of immune response(4)	13	2.59329	0.00103442
enriched	internal peptidyl lysine acetylation(10)	8	0.849742	0.00106083
enriched	positive regulation of immunoglobulin production(5)	5	0.207715	0.00111795
enriched	cellular response to growth factor stimulus(6)	14	3.04648	0.00114034
enriched	hematopoietic progenitor cell differentiation(6)	9	1.15817	0.00115057
enriched	maintenance of location(3)	10	1.48547	0.00115057
enriched	positive regulation of fibroblast proliferation(5)	6	0.383957	0.0011534
enriched	response to hormone(4)	15	3.51856	0.00122543
enriched	alpha amino acid metabolic process(5)	9	1.17705	0.00128233
enriched	negative regulation of immune effector process(4)	7	0.61685	0.0013001
enriched	internal protein amino acid acetylation(9)	8	0.881214	0.00130045
enriched	negative regulation of cell projection organization(5)	8	0.887508	0.00135186
enriched	peptidyl lysine acetylation(9)	8	0.887508	0.00135186
enriched	mRNA splicing via spliceosome(8)&RNA splicing via transesterification reactions with bulged adenosine as nucleophile(9)	9	1.19593	0.00139785
enriched	receptor metabolic process(5)	8	0.893802	0.00139785
enriched	regulation of intracellular transport(5)	14	3.12201	0.00139785
enriched	positive regulation of production of molecular mediator of immune response(4)	6	0.402841	0.00141187
enriched	RNA splicing via transesterification reactions(8)	9	1.20223	0.0014381
enriched	negative regulation of catabolic process(4)	9	1.20852	0.00146935
enriched	positive regulation of leukocyte mediated immunity(5)	7	0.635733	0.00146935
enriched	regulation of protein catabolic process(5)	12	2.29745	0.00146935
enriched	regulation of protein ubiquitination(8)	9	1.20852	0.00146935
enriched	myeloid cell homeostasis(3)	8	0.906391	0.00148485
enriched	defense response to other organism(4)	14	3.15349	0.00149644
enriched	protein acylation(7)	9	1.21482	0.0015026
enriched	production of molecular mediator of immune response(3)	8	0.912686	0.00153445
enriched	cardiac muscle tissue development(5)	9	1.22111	0.00154055
enriched	cofactor metabolic process(4)	11	1.92608	0.00154055
enriched	carbohydrate derivative biosynthetic process(5)	15	3.62556	0.00155141
enriched	negative regulation of protein binding(6)	6	0.415429	0.00155656
enriched	negative regulation of cellular catabolic process(5)	8	0.91898	0.00156973
enriched	positive regulation of dendritic spine development(5)	5	0.232892	0.00158962
enriched	regulation of protein kinase activity(7)	15	3.64445	0.00161483
enriched	protein localization to plasma membrane(6)	9	1.23999	0.00168238
enriched	positive regulation of cellular component biogenesis(3)	12	2.34781	0.0016855
enriched	regulation of plasma membrane organization(5)	6	0.428018	0.00177307
enriched	positive regulation of cell development(5)	14	3.22272	0.00177907
enriched	protein localization to cell periphery(6)	9	1.25258	0.00178341
enriched	negative regulation of neurogenesis(5)	10	1.59877	0.00179855
enriched	endomembrane system organization(4)	13	2.79471	0.00183316
enriched	sulfur compound metabolic process(4)	10	1.60507	0.00184118
enriched	axonogenesis(7)	12	2.37928	0.00185464
enriched	erythrocyte differentiation(5)	7	0.673499	0.00188387
enriched	intrinsic apoptotic signaling pathway(6)	10	1.61136	0.00188387
enriched	regulation of immunoglobulin secretion(6)	4	0.107005	0.00188577
enriched	signal transduction by p53 class mediator(6)	7	0.679793	0.00197679
enriched	gastrulation(5)	8	0.963041	0.00201402
enriched	vasculature development(5)	15	3.73886	0.00201776
enriched	regulation of mRNA metabolic process(6)	7	0.686088	0.00206384
enriched	cellular chemical homeostasis(5)	15	3.75145	0.00206848
enriched	coenzyme metabolic process(5)	10	1.63654	0.00206848
enriched	neuron projection morphogenesis(6)	14	3.30455	0.00217969
enriched	response to ketone(5)	6	0.453196	0.00222365
enriched	regulation of protein binding(5)	8	0.981924	0.00223245
enriched	spliceosomal complex assembly(6)	5	0.25807	0.00225288
enriched	cellular response to transforming growth factor beta stimulus(5)	8	0.988218	0.00231287
enriched	chemotaxis(4)	13	2.88283	0.00233331
enriched	cell division(4)	15	3.8144	0.00241845
enriched	taxis(3)	13	2.89542	0.00241845
enriched	response to transforming growth factor beta(4)	8	1.00081	0.00248082
enriched	regulation of protein modification by small protein conjugation or removal(7)	9	1.32811	0.00251552
enriched	regulation of mitotic cell cycle(5)	12	2.49258	0.00265456
enriched	regulation of cell substrate adhesion(5)	8	1.0134	0.00267
enriched	cellular cation homeostasis(7)	13	2.93318	0.00267894
enriched	mammary gland development(5)	7	0.723854	0.00267894
enriched	regulation of cytoplasmic transport(6)	12	2.49887	0.00267894
enriched	positive regulation of immune effector process(4)	8	1.02598	0.0028466
enriched	protein acetylation(8)	8	1.02598	0.0028466
enriched	axon development(6)	12	2.52405	0.00289474
enriched	dendrite development(4)	9	1.35959	0.00289474
enriched	regulation of stem cell differentiation(5)	7	0.736443	0.00290082
enriched	mitotic cell cycle process(5)	15	3.90881	0.00301535
enriched	positive regulation of developmental growth(4)	8	1.03857	0.00303276
enriched	alcohol metabolic process(5)	10	1.73725	0.00307934
enriched	purine nucleoside biosynthetic process(7)&purine ribonucleoside biosynthetic process(8)	6	0.490962	0.00310354
enriched	cellular ion homeostasis(6)	13	3.01501	0.00338601
enriched	cellular modified amino acid metabolic process(4)	8	1.05746	0.00338601
enriched	positive regulation of cell death(4)	14	3.48709	0.00348381
enriched	regulation of kinase activity(6)	15	3.97176	0.00349572
enriched	stem cell differentiation(6)	10	1.76872	0.00349572
enriched	response to organic cyclic compound(5)	14	3.49968	0.0035775
enriched	protein DNA complex subunit organization(5)	8	1.07005	0.00359176
enriched	positive regulation of lymphocyte mediated immunity(6)	6	0.516139	0.00392349
enriched	establishment of protein localization to plasma membrane(6)	7	0.780504	0.00393063
enriched	protein maturation(5)	10	1.80019	0.00395366
enriched	cellular response to ketone(6)	5	0.30213	0.00398341
enriched	cellular response to oxidative stress(5)	8	1.08893	0.00398341
enriched	cell morphogenesis involved in neuron differentiation(6)	13	3.07795	0.00399468
enriched	negative regulation of cellular component movement(4)	9	1.43512	0.00403333
enriched	negative regulation of neuron projection development(6)	7	0.786798	0.00403333
enriched	negative regulation of cell proliferation(4)	14	3.55633	0.00408352
enriched	positive regulation of mitotic cell cycle(5)	7	0.793092	0.00420238
enriched	protein export from nucleus(6)	5	0.308425	0.00426777
enriched	immunoglobulin secretion(5)	4	0.144771	0.00436557
enriched	regulation of protein serine threonine kinase activity(8)	11	2.23451	0.00436557
enriched	negative regulation of catalytic activity(4)	15	4.08505	0.00448444
enriched	regulation of cell matrix adhesion(6)	6	0.535023	0.00448444
enriched	ribonucleoside biosynthetic process(7)	6	0.535023	0.00448444
enriched	dephosphorylation(6)	11	2.24709	0.0045198
enriched	spermatogenesis(6)	12	2.6877	0.00467571
enriched	coenzyme biosynthetic process(6)	6	0.541317	0.00471035
enriched	male gamete generation(5)	12	2.694	0.00471035
enriched	negative regulation of phosphorus metabolic process(5)&negative regulation of phosphate metabolic process(6)	13	3.14719	0.00471035
enriched	regulation of myeloid cell differentiation(5)	8	1.12669	0.00471035
enriched	exocytosis(5)	10	1.85684	0.00472886
enriched	DNA templated transcription elongation(7)	5	0.321014	0.00486186
enriched	nucleoside biosynthetic process(6)	6	0.547611	0.00490968
enriched	cell redox homeostasis(4)	5	0.327308	0.00526395
enriched	nitrogen compound transport(5)	15	4.16688	0.00535525
enriched	glycosyl compound biosynthetic process(5)	6	0.5602	0.00548013
enriched	positive regulation of cell cycle process(5)	8	1.15817	0.00553687
enriched	positive regulation of apoptotic process(6)	13	3.24161	0.0061408
enriched	positive regulation of neuron projection development(6)	9	1.54212	0.00635612
enriched	protein folding(3)	7	0.862331	0.00645562
enriched	regulation of cellular protein catabolic process(6)	9	1.54842	0.0065068
enriched	positive regulation of programmed cell death(5)	13	3.27308	0.00665324
enriched	regulation of dendrite development(5)	7	0.868625	0.00665324
enriched	regulation of intrinsic apoptotic signaling pathway(6)	7	0.868625	0.00665324
enriched	negative regulation of DNA metabolic process(5)	6	0.585378	0.00668002
enriched	negative regulation of cytoplasmic transport(5)	6	0.585378	0.00668002
enriched	cellular process involved in reproduction in multicellular organism(4)	10	1.95126	0.00669751
enriched	muscle tissue development(5)	11	2.37928	0.00683468
enriched	regulation of cytoskeleton organization(6)	11	2.37928	0.00683468
enriched	vesicle organization(5)	8	1.20223	0.00683468
enriched	regulation of protein export from nucleus(7)	4	0.169948	0.00687663
enriched	negative regulation of cell development(5)	10	1.96385	0.00693718
enriched	nucleoside monophosphate metabolic process(6)	8	1.20852	0.00699607
enriched	establishment of vesicle localization(5)	7	0.881214	0.00701615
enriched	protein oligomerization(6)	12	2.84506	0.00720038
enriched	monocarboxylic acid metabolic process(7)	13	3.31714	0.00725392
enriched	negative regulation of phosphorylation(7)	11	2.40445	0.0072992
enriched	regulation of dendritic spine development(5)	5	0.35878	0.0072992
enriched	negative regulation of RNA splicing(6)	4	0.176243	0.00754215
enriched	negative regulation of apoptotic signaling pathway(5)	8	1.2274	0.00754215
enriched	negative regulation of locomotion(3)	9	1.59248	0.00754215
enriched	nucleoside triphosphate metabolic process(6)	8	1.2274	0.00754215
enriched	regulation of multi organism process(3)	11	2.43593	0.00803491
enriched	nucleoside triphosphate biosynthetic process(6)	5	0.371369	0.00834683
enriched	response to reactive oxygen species(5)	7	0.912686	0.00836664
enriched	negative regulation of neuron differentiation(6)	8	1.25258	0.00853978
enriched	positive regulation of transmembrane receptor protein serine threonine kinase signaling pathway(5)	6	0.623144	0.00866893
enriched	negative regulation of protein complex assembly(5)	6	0.635733	0.00958527
enriched	regulation of cellular amide metabolic process(5)	10	2.05826	0.00958527
enriched	carbohydrate homeostasis(6)&glucose homeostasis(7)	8	1.28405	0.00996528
enriched	regulation of protein localization to plasma membrane(6)&regulation of protein localization to cell periphery(6)	5	0.390252	0.01018
enriched	positive regulation of neuron differentiation(6)	10	2.07715	0.0102167
enriched	response to thyroid hormone(5)	3	0.0629438	0.0102177
enriched	cation homeostasis(7)	13	3.46191	0.0103923
enriched	interspecies interaction between organisms(3)&symbiosis encompassing mutualism through parasitism(4)	9	1.67431	0.0103923
enriched	organonitrogen compound catabolic process(5)	8	1.29664	0.0104412
enriched	regulation of intracellular protein transport(6)	10	2.08974	0.0105569
enriched	mammary gland epithelium development(6)	5	0.396546	0.0106611
enriched	positive regulation of neuron apoptotic process(6)	5	0.396546	0.0106611
enriched	cell cycle checkpoint(5)	7	0.963041	0.0110268
enriched	cellular calcium ion homeostasis(9)	10	2.10862	0.0112056
enriched	regulation of ubiquitin protein transferase activity(6)	5	0.402841	0.01133
enriched	vesicle localization(5)	7	0.969335	0.0113615
enriched	regulation of exocytosis(5)	7	0.975629	0.0117755
enriched	regulation of ligase activity(5)	5	0.409135	0.0120286
enriched	cell substrate adhesion(4)	9	1.71837	0.0121329
enriched	microtubule based process(4)	13	3.53115	0.0121329
enriched	positive regulation of nervous system development(4)	12	3.04648	0.0121972
enriched	homotypic cell cell adhesion(5)	12	3.05278	0.0123763
enriched	negative regulation of mRNA processing(6)	4	0.207715	0.0123763
enriched	phagocytosis(5)	7	0.988218	0.0124504
enriched	neurotransmitter secretion(5)	6	0.679793	0.0126839
enriched	ATP metabolic process(8)	7	0.994513	0.0128561
enriched	anatomical structure homeostasis(5)	9	1.73725	0.0128692
enriched	organic hydroxy compound metabolic process(4)	11	2.60587	0.0130175
enriched	inorganic ion homeostasis(7)	13	3.56892	0.0130951
enriched	response to estrogen(6)	6	0.686088	0.0131169
enriched	regulation of leukocyte mediated immunity(5)	7	1.00081	0.0131556
enriched	signal transduction by protein phosphorylation(4)	14	4.08505	0.0131965
enriched	cell type specific apoptotic process(7)	12	3.09054	0.0133441
enriched	embryonic morphogenesis(4)	13	3.5815	0.0133441
enriched	positive regulation of neurogenesis(5)	11	2.61846	0.0133441
enriched	autophagy(3)	11	2.62476	0.0134495
enriched	blood vessel development(4)	13	3.5878	0.0134495
enriched	negative regulation of homeostatic process(3)	7	1.0071	0.0134495
enriched	positive regulation of cell morphogenesis involved in differentiation(5)	7	1.0134	0.0138127
enriched	regulation of symbiosis encompassing mutualism through parasitism(4)	7	1.0134	0.0138127
enriched	calcium ion homeostasis(9)	10	2.19045	0.0139722
enriched	negative regulation of protein phosphorylation(7)	10	2.19045	0.0139722
enriched	innate immune response(4)	12	3.11572	0.0140427
enriched	regulation of cellular response to growth factor stimulus(4)	8	1.37847	0.0141317
enriched	stem cell proliferation(4)	7	1.01969	0.0141317
enriched	S adenosylhomocysteine metabolic process(5)	3	0.0755326	0.0141812
enriched	low density lipoprotein receptor particle metabolic process(6)	3	0.0755326	0.0141812
enriched	polyamine metabolic process(7)	3	0.0755326	0.0141812
enriched	response to acid chemical(4)	9	1.77502	0.0141812
enriched	cofactor biosynthetic process(5)	6	0.704971	0.0142838
enriched	single organismal cell cell adhesion(4)	14	4.1417	0.0143868
enriched	Wnt signaling pathway(6)	10	2.22192	0.0152129
enriched	regulation of MAPK cascade(6)	13	3.65074	0.0152213
enriched	negative regulation of ubiquitin protein transferase activity(6)	4	0.226598	0.0154408
enriched	negative regulation of intracellular transport(4)	6	0.71756	0.0154549
enriched	cellular divalent inorganic cation homeostasis(8)	10	2.23451	0.0157343
enriched	negative regulation of cellular protein catabolic process(6)	5	0.446901	0.0159191
enriched	negative regulation of cytoskeleton organization(6)	6	0.723854	0.0160014
enriched	negative regulation of protein catabolic process(5)	6	0.723854	0.0160014
enriched	ATP biosynthetic process(9)	4	0.232892	0.0165721
enriched	cardiac muscle tissue growth(4)	5	0.453196	0.0165721
enriched	gonad development(4)	7	1.05746	0.0165721
enriched	monosaccharide metabolic process(5)	8	1.42253	0.0165721
enriched	negative regulation of ligase activity(5)	4	0.232892	0.0165721
enriched	recombinational repair(5)&double strand break repair via homologous recombination(6)	5	0.453196	0.0165721
enriched	regulation of phagocytosis(6)	5	0.453196	0.0165721
enriched	brain development(4)	12	3.19755	0.0166342
enriched	striated muscle tissue development(6)	10	2.25968	0.0166443
enriched	regulation of hormone levels(4)	11	2.71917	0.0166819
enriched	leukocyte mediated immunity(4)	9	1.83167	0.016801
enriched	chromatin remodeling(7)	6	0.736443	0.0169135
enriched	negative regulation of cellular protein localization(3)	6	0.736443	0.0169135
enriched	regulation of proteolysis involved in cellular protein catabolic process(7)	8	1.43512	0.0171161
enriched	cellular biogenic amine metabolic process(6)	5	0.45949	0.0171411
enriched	positive regulation of dendrite development(5)	5	0.45949	0.0171411
enriched	tube development(4)	13	3.71998	0.0171411
enriched	purine ribonucleoside triphosphate metabolic process(8)	7	1.07005	0.0172748
enriched	regulation of lymphocyte mediated immunity(6)	6	0.742737	0.017408
enriched	development of primary sexual characteristics(4)	7	1.07634	0.0177947
enriched	dendritic spine development(4)	5	0.465784	0.0179992
enriched	multi organism cellular process(3)	8	1.454	0.0182336
enriched	regulation of mitochondrion organization(6)	7	1.08263	0.0182336
enriched	ribonucleoside triphosphate metabolic process(7)	7	1.08263	0.0182336
enriched	nucleotide metabolic process(6)	12	3.2479	0.0183244
enriched	positive regulation of endocytosis(4)	6	0.755326	0.0186642
enriched	negative regulation of mRNA metabolic process(6)	4	0.245481	0.0188885
enriched	methylation dependent chromatin silencing(5)	3	0.0881214	0.0189928
enriched	T cell proliferation(6)	7	1.09522	0.0192327
enriched	positive regulation of homeostatic process(3)	7	1.09522	0.0192327
enriched	response to steroid hormone(5)	8	1.47289	0.019457
enriched	regulation of viral life cycle(5)	6	0.767915	0.0200355
enriched	ameboidal type cell migration(5)	9	1.89461	0.0202667
enriched	histone H3 K9 modification(5)	4	0.251775	0.0202667
enriched	translational elongation(6)	4	0.251775	0.0202667
enriched	myeloid leukocyte differentiation(7)	7	1.10781	0.0202732
enriched	cellular response to nitrogen compound(5)	11	2.8073	0.0203292
enriched	negative regulation of transport(3)	11	2.8073	0.0203292
enriched	leukocyte cell cell adhesion(5)	11	2.81359	0.0206143
enriched	nucleoside phosphate metabolic process(5)	12	3.30455	0.0206143
enriched	alcohol biosynthetic process(6)	6	0.780504	0.0213229
enriched	purine nucleoside triphosphate metabolic process(7)	7	1.1204	0.0213562
enriched	protein K63 linked ubiquitination(11)	4	0.25807	0.0217058
enriched	low density lipoprotein particle clearance(5)	3	0.0944158	0.0217563
enriched	peptide hormone processing(4)	3	0.0944158	0.0217563
enriched	divalent inorganic cation homeostasis(8)	10	2.36669	0.0217568
enriched	mitophagy(4)&mitochondrion disassembly(6)	7	1.12669	0.0217568
enriched	purine ribonucleoside monophosphate metabolic process(8)	7	1.12669	0.0217568
enriched	protein import into nucleus(5)&protein targeting to nucleus(5)&single organism nuclear import(6)	8	1.51065	0.0219935
enriched	gland development(4)	10	2.37298	0.0220357
enriched	purine nucleoside monophosphate metabolic process(7)	7	1.13299	0.0222698
enriched	regulation of protein stability(4)	7	1.13299	0.0222698
enriched	nuclear import(8)	8	1.51695	0.0223349
enriched	organic acid biosynthetic process(5)&carboxylic acid biosynthetic process(6)	8	1.51695	0.0223349
enriched	Golgi vesicle transport(6)	7	1.13928	0.022846
enriched	reproductive structure development(4)	10	2.39187	0.0231076
enriched	heart growth(5)	5	0.503551	0.0231551
enriched	negative regulation of hemopoiesis(4)	6	0.799387	0.0231551
enriched	positive regulation of binding(5)	6	0.799387	0.0231551
enriched	positive regulation of cell migration(5)	10	2.39816	0.0233109
enriched	ribonucleoside monophosphate metabolic process(7)	7	1.14558	0.0233109
enriched	regulation of microtubule cytoskeleton organization(5)	6	0.805681	0.0239125
enriched	regulation of protein localization to nucleus(6)	7	1.15187	0.0239212
enriched	positive regulation of neuron death(5)	5	0.509845	0.0241774
enriched	ion homeostasis(6)	13	3.90881	0.0243814
enriched	reproductive system development(5)	10	2.42334	0.0249888
enriched	regulation of cellular response to transforming growth factor beta stimulus(5)&regulation of transforming growth factor beta receptor signaling pathway(6)	5	0.516139	0.0253458
enriched	fatty acid biosynthetic process(6)	6	0.81827	0.0255524
enriched	organic cyclic compound catabolic process(5)	9	1.98273	0.025812
enriched	negative regulation of transferase activity(5)	8	1.56101	0.0259544
enriched	regulation of lipid biosynthetic process(5)	6	0.824564	0.0264026
enriched	positive regulation of adaptive immune response based on somatic recombination of immune receptors built from immunoglobulin superfamily domains(6)	5	0.522434	0.0264334
enriched	positive regulation of growth(3)	8	1.5673	0.0264639
enriched	chromatin assembly or disassembly(6)	6	0.830859	0.0272733
enriched	head development(4)	12	3.44932	0.0277973
enriched	regulation of viral process(4)	6	0.837153	0.0282279
enriched	nucleobase containing compound catabolic process(5)	8	1.58618	0.028354
enriched	positive regulation of cell motility(4)	10	2.47369	0.0285098
enriched	DNA conformation change(6)	7	1.19593	0.0286832
enriched	regulation of nucleocytoplasmic transport(7)	7	1.19593	0.0286832
enriched	transforming growth factor beta receptor signaling pathway(6)	6	0.843447	0.0290129
enriched	negative regulation of cell migration(5)	7	1.20223	0.029446
enriched	developmental maturation(4)	8	1.59877	0.0294535
enriched	MAPK cascade(5)	13	4.00952	0.029639
enriched	purine ribonucleoside triphosphate biosynthetic process(8)	4	0.289542	0.0296473
enriched	regulation of signal transduction by p53 class mediator(6)	4	0.289542	0.0296473
enriched	steroid biosynthetic process(6)	6	0.849742	0.0297486
enriched	hexose metabolic process(6)	7	1.20852	0.02996
enriched	morphogenesis of an epithelium(5)	11	2.98354	0.0299949
enriched	DNA replication(6)	8	1.61766	0.0311916
enriched	endoplasmic reticulum calcium ion homeostasis(10)	3	0.113299	0.0311916
enriched	organelle disassembly(5)	7	1.22111	0.0311916
enriched	protein localization to cell surface(6)	4	0.295836	0.0311916
enriched	purine nucleoside triphosphate biosynthetic process(7)	4	0.295836	0.0311916
enriched	regulation of gene expression by genetic imprinting(6)	3	0.113299	0.0311916
enriched	regulation of receptor biosynthetic process(5)	3	0.113299	0.0311916
enriched	ribonucleoside triphosphate biosynthetic process(7)	4	0.295836	0.0311916
enriched	steroid metabolic process(5)	8	1.61766	0.0311916
enriched	negative regulation of multi organism process(3)	6	0.862331	0.0312379
enriched	regulation of proteolysis(6)	13	4.04729	0.0312379
enriched	muscle structure development(4)	12	3.52485	0.0317547
enriched	regulation of transmembrane receptor protein serine threonine kinase signaling pathway(5)	7	1.2274	0.0317547
enriched	response to endoplasmic reticulum stress(5)	7	1.2274	0.0317547
enriched	hormone metabolic process(3)	6	0.868625	0.0320429
enriched	positive regulation of cellular component movement(4)	10	2.53034	0.0320429
enriched	protein K48 linked ubiquitination(11)	4	0.30213	0.0329905
enriched	receptor clustering(6)	4	0.30213	0.0329905
enriched	positive regulation of adaptive immune response(5)	5	0.5602	0.0330767
enriched	regulation of DNA binding(5)	5	0.5602	0.0330767
enriched	regulation of RNA splicing(6)	5	0.5602	0.0330767
enriched	regulation of mitotic cell cycle phase transition(6)	7	1.23999	0.033137
enriched	regulation of T cell proliferation(7)	6	0.881214	0.0339954
enriched	response to radiation(4)	9	2.08974	0.0340836
enriched	synaptic vesicle transport(5)&establishment of synaptic vesicle localization(6)	5	0.566495	0.0344496
enriched	positive regulation of erythrocyte differentiation(4)	3	0.119593	0.0344867
enriched	double strand break repair(5)	6	0.887508	0.0349672
enriched	protein processing(6)	8	1.66172	0.0351738
enriched	organelle assembly(5)	11	3.06536	0.035237
enriched	negative regulation of cell motility(4)	7	1.25888	0.0355855
enriched	germ cell development(4)	8	1.67431	0.0367
enriched	cellular metal ion homeostasis(8)	10	2.59329	0.037275
enriched	positive regulation of locomotion(3)	10	2.59329	0.037275
enriched	T cell aggregation(4)&T cell activation(5)	10	2.59958	0.0378155
enriched	blood circulation(6)	10	2.59958	0.0378155
enriched	lymphocyte aggregation(7)	10	2.60587	0.0384397
enriched	regulation of DNA methylation(6)	3	0.125888	0.0386005
enriched	histone deacetylation(5)	4	0.321014	0.0391464
enriched	mammary gland morphogenesis(6)	4	0.321014	0.0391464
enriched	synaptic vesicle exocytosis(6)	4	0.321014	0.0391464
enriched	circulatory system process(5)	10	2.61846	0.0394748
enriched	urogenital system development(5)	8	1.69948	0.0395083
enriched	regulation of lipid metabolic process(5)	8	1.70578	0.040376
enriched	protein DNA complex assembly(6)	6	0.925274	0.041715
enriched	response to alcohol(5)	6	0.925274	0.041715
enriched	mitotic cell cycle checkpoint(6)	5	0.597966	0.0417399
enriched	nucleus organization(5)	5	0.597966	0.0417399
enriched	protein dephosphorylation(7)	8	1.71837	0.0419066
enriched	leukocyte aggregation(6)	10	2.64994	0.0425367
enriched	neurotransmitter transport(5)	6	0.931569	0.0426722
enriched	positive regulation of epithelial cell proliferation(5)	6	0.931569	0.0426722
enriched	cellular response to reactive oxygen species(6)	5	0.604261	0.0430945
enriched	positive regulation of Wnt signaling pathway(5)	5	0.604261	0.0430945
enriched	positive regulation of cell substrate adhesion(5)	5	0.604261	0.0430945
enriched	regulation of leukocyte activation(4)	10	2.66252	0.0435745
enriched	cellular nitrogen compound catabolic process(5)	8	1.73725	0.0442429
enriched	synaptic vesicle localization(6)	5	0.610555	0.0448235
enriched	response to organonitrogen compound(4)	12	3.71369	0.0455403
enriched	regulation of cell cycle phase transition(6)	7	1.32811	0.0457688
enriched	regulation of neurotransmitter secretion(5)	4	0.339897	0.0461355
enriched	DNA packaging(7)	6	0.950452	0.0462576
enriched	regulation of neurotransmitter levels(4)	6	0.950452	0.0462576
enriched	protein deubiquitination(7)	5	0.61685	0.0463323
enriched	protein import(5)	8	1.75613	0.0466781
enriched	mRNA splice site selection(6)	3	0.138476	0.0468347
enriched	positive regulation of cellular response to transforming growth factor beta stimulus(4)&positive regulation of transforming growth factor beta receptor signaling pathway(5)	3	0.138476	0.0468347
enriched	receptor catabolic process(5)	3	0.138476	0.0468347
enriched	cilium morphogenesis(6)	7	1.347	0.048695
enriched	locomotory behavior(3)	7	1.347	0.048695
enriched	heterocycle catabolic process(5)	8	1.77502	0.0494009
enriched	regulation of neuron apoptotic process(6)	7	1.35329	0.0498257
GO_-_Molecular_Function
Type	Name	Number of hits	Expected score	Adjusted p-value
enriched	chromatin binding(4)	25	2.97095	2.06437e-11
enriched	transcription factor activity protein binding(2)	23	2.70658	7.51303e-11
enriched	transcription factor activity transcription factor binding(3)	23	2.6877	7.51303e-11
enriched	transcription cofactor activity(4)	21	2.40445	4.60072e-10
enriched	transcription factor binding(4)	23	3.15349	9.25813e-10
enriched	ligase activity(3)	18	2.31004	9.52139e-08
enriched	S adenosylmethionine dependent methyltransferase activity(6)	13	1.03228	1.47557e-07
enriched	kinase binding(5)	22	3.83957	1.47557e-07
enriched	protein kinase binding(6)	21	3.4745	1.47557e-07
enriched	phosphotransferase activity alcohol group as acceptor(5)	22	4.12282	4.60789e-07
enriched	methyltransferase activity(5)	13	1.18964	5.04264e-07
enriched	UDP N acetylmuramoylalanyl D glutamyl 2 6 diaminopimelate D alanyl D alanine ligase activity(6)&coenzyme F420 0 gamma glutamyl ligase activity(6)&coenzyme F420 2 alpha glutamyl ligase activity(6)&protein glycine ligase activity(6)&ribosomal S6 glutamic acid ligase activity(7)&protein glycine ligase activity initiating(7)&protein glycine ligase activity elongating(7)&tubulin glycine ligase activit…	14	1.47918	5.94611e-07
enriched	protein glutamic acid ligase activity(6)&tubulin glutamic acid ligase activity(7)	14	1.49177	6.01168e-07
enriched	transferase activity transferring one carbon groups(4)	13	1.2337	6.01168e-07
enriched	acid amino acid ligase activity(5)	14	1.54842	8.32052e-07
enriched	ligase activity forming carbon nitrogen bonds(4)	14	1.73725	3.15352e-06
enriched	ubiquitin protein ligase activity(6)	12	1.21482	4.32433e-06
enriched	ubiquitin like protein ligase activity(5)	12	1.2337	4.80399e-06
enriched	lysine N methyltransferase activity(7)&protein lysine N methyltransferase activity(7)	10	0.767915	5.87387e-06
enriched	transcription factor activity RNA polymerase II transcription factor binding(4)	10	0.780504	6.44853e-06
enriched	histone lysine N methyltransferase activity(8)	7	0.25807	8.56005e-06
enriched	N methyltransferase activity(6)	10	0.824564	9.54877e-06
enriched	protein methyltransferase activity(6)	10	0.849742	1.19262e-05
enriched	protein kinase activity(6)	18	3.49338	1.20008e-05
enriched	histone methyltransferase activity(7)	7	0.327308	3.14013e-05
enriched	ubiquitin protein transferase activity(5)	14	2.20933	3.40109e-05
enriched	protein serine threonine kinase activity(7)	15	2.61846	4.04493e-05
enriched	ubiquitin like protein transferase activity(4)	14	2.30374	5.15208e-05
enriched	sequence specific double stranded DNA binding(7)	17	3.90881	0.000235402
enriched	transcription corepressor activity(5)	9	0.950452	0.000251378
enriched	RNA polymerase II transcription cofactor activity(5)	7	0.528728	0.000490129
enriched	protein domain specific binding(4)	17	4.15429	0.000490129
enriched	DNA methyltransferase activity(6)	7	0.547611	0.000591453
enriched	magnesium ion binding(6)	9	1.08893	0.000644679
enriched	histone deacetylase binding(5)	7	0.597966	0.000963851
enriched	p53 binding(4)	6	0.396546	0.00117853
enriched	ubiquitin like protein binding(4)	7	0.66091	0.00169534
enriched	transcription regulatory region sequence specific DNA binding(8)	15	3.78292	0.00231409
enriched	nuclear hormone receptor binding(6)	7	0.711265	0.00253034
enriched	transcriptional repressor activity RNA polymerase II transcription factor binding(5)	6	0.516139	0.0043388
enriched	heat shock protein binding(4)	6	0.5602	0.00654337
enriched	hormone receptor binding(5)	7	0.868625	0.00797651
enriched	ATPase activity(8)	11	2.39816	0.00875393
enriched	GTPase binding(5)	9	1.64283	0.0114481
enriched	double stranded RNA binding(6)	5	0.383957	0.0115884
enriched	lipid binding(3)	13	3.51227	0.014489
enriched	protein N terminus binding(4)	6	0.679793	0.0155234
enriched	transcription coactivator activity(5)	8	1.3407	0.0155234
enriched	Ras GTPase binding(7)	8	1.39735	0.0196511
enriched	DNA binding bending(6)	3	0.081827	0.0218694
enriched	structural constituent of ribosome(3)	6	0.767915	0.0276117
enriched	small GTPase binding(6)	8	1.48547	0.0277451
enriched	ubiquitin protein ligase binding(6)	8	1.49806	0.0287746
enriched	RNA polymerase II regulatory region sequence specific DNA binding(9)	12	3.34232	0.0302865
enriched	ubiquitin like protein ligase binding(5)	8	1.52324	0.0309321
enriched	RNA polymerase II regulatory region DNA binding(8)	12	3.38008	0.0318688
enriched	histone methyltransferase activity H3 K4 specific (9)	3	0.10071	0.0318688
enriched	phosphoric ester hydrolase activity(5)	10	2.41704	0.0318688
enriched	protein phosphatase binding(6)	6	0.811975	0.0318688
enriched	oxidoreductase activity acting on a sulfur group of donors(4)	4	0.276953	0.0336138
enriched	enzyme inhibitor activity(4)	9	2.0142	0.0363406
enriched	ubiquitin binding(5)	5	0.535023	0.0365865
enriched	phosphatase activity(6)	8	1.60507	0.0379847
enriched	receptor tyrosine kinase binding(5)	4	0.295836	0.0398786
enriched	transcriptional activator activity RNA polymerase II transcription regulatory region sequence specific binding(5)	9	2.06456	0.0406425
enriched	cytokine receptor binding(5)	8	1.65542	0.043647
enriched	intramolecular oxidoreductase activity transposing S S bonds(5)&protein disulfide isomerase activity(6)	3	0.119593	0.043647
enriched	RNA polymerase II transcription factor activity sequence specific DNA binding(4)	12	3.60668	0.0470093
enriched	protein tyrosine kinase binding(7)	4	0.321014	0.0494971
Reactome_-_Pathways
Type	Name	Number of hits	Expected score	Adjusted p-value
enriched	RHO GTPases Activate Formins	9	0.66091	0.000190519
enriched	Resolution of Sister Chromatid Cohesion	9	0.610555	0.000190519
enriched	Mitotic Prometaphase	8	0.541317	0.000396461
enriched	PKMTs methylate histone lysines	6	0.365074	0.00620973
enriched	Separation of Sister Chromatids	8	1.00081	0.0181914
